# Supplementary material for: HLA class I expression shapes the tumor immune microenvironment and influences prognosis in prostate cancer
Source: Prostate Cancer Prostatic Dis. 2025 Oct 25;29(2):425–34. doi: 10.1038/s41391-025-01045-9 (PMC12980528; doi:10.1038/s41391-025-01045-9)
Supplement: Supplementary file 2 — Supplementary Table 6 [file 41391_2025_1045_MOESM2_ESM.xlsx]

## Sheet: Sheet1
Supplementary Table 6 - Median WTS expression of selected genes
ComparisonA	ComparisonB	Gene group	Feature	q_value	p_value	Log10_p_value	Statistic	Fold_Change	Log2FC	Total_N_A	Value/Prevalence_A	Total_N_B	Value/Prevalence_B
HLA-A high	HLA-A low	Immune	PDCD1LG2	0	0	null	Mann-Whitney U	3.7843	1.92	2010	1.1993	2007	0.3169
HLA-A high	HLA-A low	Immune	PDCD1	0	0	230.475	Mann-Whitney U	4.7383	2.2444	2010	0.8142	2007	0.1718
HLA-A high	HLA-A low	Immune	CD28	0	0	294.4648	Mann-Whitney U	3.8241	1.9351	2010	5.9276	2007	1.5501
HLA-A high	HLA-A low	Immune	CD80	0	0	283.5043	Mann-Whitney U	4.1291	2.0458	2010	3.685	2007	0.8924
HLA-A high	HLA-A low	Immune	CD40	0	0	null	Mann-Whitney U	4.3626	2.1252	2010	5.7759	2007	1.324
HLA-A high	HLA-A low	Immune	BTLA	0	0	229.3166	Mann-Whitney U	5.3596	2.4221	2010	2.5999	2007	0.4851
HLA-A high	HLA-A low	Immune	ICOS	0	0	305.8361	Mann-Whitney U	5.9493	2.5727	2010	0.8086	2007	0.1359
HLA-A high	HLA-A low	Immune	LAG3	0	0	218.2633	Mann-Whitney U	3.3241	1.7329	2010	4.6289	2007	1.3925
HLA-A high	HLA-A low	Immune	HAVCR2	0	0	null	Mann-Whitney U	3.4782	1.7984	2010	14.1884	2007	4.0792
HLA-A high	HLA-A low	Immunoglobulin	IGLC2	0	0	230.0865	Mann-Whitney U	9.3705	3.2281	2010	182.898	2007	19.5184
HLA-A high	HLA-A low	Immunoglobulin	IGLC3	0	0	280.9766	Mann-Whitney U	8.8571	3.1468	2010	242.909	2007	27.4255
HLA-A high	HLA-A low	Immunoglobulin	IGLV1-40	0	0	218.5039	Mann-Whitney U	8.4861	3.0851	2010	17.1883	2007	2.0255
HLA-A high	HLA-A low	Immunoglobulin	IGLV1-47	0	0	217.1177	Mann-Whitney U	10.2261	3.3542	2010	13.691	2007	1.3388
HLA-A high	HLA-A low	Immunoglobulin	IGLV2-14	0	0	261.6254	Mann-Whitney U	9.3642	3.2272	2010	62.7231	2007	6.6982
HLA-A high	HLA-A low	Immunoglobulin	IGLV2-23	0	0	228.0345	Mann-Whitney U	9.5873	3.2611	2010	14.0612	2007	1.4667
HLA-A high	HLA-A low	Immunoglobulin	IGLV3-1	0	0	209.6225	Mann-Whitney U	8.5123	3.0896	2010	27.2369	2007	3.1997
HLA-A high	HLA-A low	Immunoglobulin	IGLV3-19	0	0	170.7695	Mann-Whitney U	7.9934	2.9988	2010	15.6015	2007	1.9518
HLA-A high	HLA-A low	Immunoglobulin	IGHG1	0	0	254.9362	Mann-Whitney U	9.0628	3.18	2010	351.918	2007	38.831
HLA-A high	HLA-A low	Immunoglobulin	IGHG2	0	0	276.1306	Mann-Whitney U	8.3187	3.0564	2010	58.6086	2007	7.0454
HLA-A high	HLA-A low	Immunoglobulin	IGHG3	0	0	272.7585	Mann-Whitney U	8.2476	3.044	2010	34.3851	2007	4.1691
HLA-A high	HLA-A low	Immunoglobulin	IGHGP	0	0	148.896	Mann-Whitney U	4.4554	2.1555	2010	0.8344	2007	0.1873
HLA-A high	HLA-A low	Immunoglobulin	IGHV1-3	0	0	159.3462	Mann-Whitney U	8.3432	3.0606	2010	4.6948	2007	0.5627
HLA-A high	HLA-A low	Immunoglobulin	IGHV1-18	0	0	201.4581	Mann-Whitney U	8.6295	3.1093	2010	21.6702	2007	2.5112
HLA-A high	HLA-A low	Immunoglobulin	IGHV2-5	0	0	171.2823	Mann-Whitney U	6.8182	2.7694	2010	10.8671	2007	1.5938
HLA-A high	HLA-A low	Immunoglobulin	IGHV2-70	0	0	131.4581	Mann-Whitney U	7.0515	2.8179	2010	6.9093	2007	0.9798
HLA-A high	HLA-A low	Immunoglobulin	IGHV3-23	0	0	242.5729	Mann-Whitney U	7.7318	2.9508	2010	64.1183	2007	8.2928
HLA-A high	HLA-A low	Immunoglobulin	IGHV3-30	0	0	246.0776	Mann-Whitney U	9.3503	3.225	2010	98.7918	2007	10.5656
HLA-A high	HLA-A low	Immunoglobulin	IGKC	0	0	null	Mann-Whitney U	9.3826	3.23	2010	1793.97	2007	191.201
HLA-A high	HLA-A low	AR pathway	AR	0.0002	0.0002	3.8211	Mann-Whitney U	1.1804	0.2393	2010	129.014	2007	109.296
HLA-A high	HLA-A low	AR pathway	FOXA1	0	0	38.7777	Mann-Whitney U	1.4026	0.4881	2010	220.68	2007	157.338
HLA-A high	HLA-A low	AR pathway	HOXB13	0	0	69.3451	Mann-Whitney U	1.602	0.6799	2010	40.4133	2007	25.2263
HLA-A high	HLA-A low	AR pathway	KLK2	0.0012	0.001	3.0031	Mann-Whitney U	1.2208	0.2878	2010	453.122	2007	371.178
HLA-A high	HLA-A low	AR pathway	KLK3	0	0	5.9485	Mann-Whitney U	1.3006	0.3792	2010	688.58	2007	529.433
HLA-A high	HLA-A low	AR pathway	TMPRSS2	0.4487	0.4271	0.3695	Mann-Whitney U	1.0892	0.1233	2010	287.189	2007	263.669
HLA-A high	HLA-A low	AR pathway	SPOP	0	0	240.2052	Mann-Whitney U	1.9918	0.9941	2010	88.1319	2007	44.2476
HLA-A high	HLA-A low	AR pathway	AMACR	0.0602	0.0525	1.2795	Mann-Whitney U	1.0524	0.0736	2010	130.504	2007	124.01
HLA-A high	HLA-A low	Cell surface protein	STEAP1	0.0251	0.0214	1.6704	Mann-Whitney U	1.1546	0.2074	2010	106.322	2007	92.0835
HLA-A high	HLA-A low	AR pathway	STEAP2	0	0	5.9668	Mann-Whitney U	1.2799	0.3561	2010	330.274	2007	258.038
HLA-A high	HLA-A low	AR pathway	NCOA2	0	0	41.8235	Mann-Whitney U	1.3591	0.4427	2010	116.251	2007	85.5333
HLA-A high	HLA-A low	NEPC	INSM1	0	0	31.1443	Mann-Whitney U	1.9028	0.9282	2010	0.9158	2007	0.4813
HLA-A high	HLA-A low	NEPC	ASCL1	0.0262	0.0224	1.6498	Mann-Whitney U	0.9141	-0.1296	2010	0.0819	2007	0.0896
HLA-A high	HLA-A low	NEPC	SYP	0	0	40.4956	Mann-Whitney U	1.6194	0.6955	2010	1.6438	2007	1.015
HLA-A high	HLA-A low	NEPC	CHGA	0	0	27.9412	Mann-Whitney U	1.6778	0.7466	2010	1.4218	2007	0.8474
HLA-A high	HLA-A low	NEPC	RET	0	0	77.6133	Mann-Whitney U	2.5649	1.3589	2010	2.9341	2007	1.144
HLA-A high	HLA-A low	Cell surface protein	TACSTD2	0	0	86.3269	Mann-Whitney U	1.8228	0.8661	2010	103.518	2007	56.7919
HLA-A high	HLA-A low	Cell surface protein	DLL3	0.0003	0.0002	3.6158	Mann-Whitney U	1.2214	0.2885	2010	0.197	2007	0.1613
HLA-A high	HLA-A low	Cell surface protein	FOLH1	0	0	9.4104	Mann-Whitney U	1.4512	0.5373	2010	429.68	2007	296.083
HLA-A high	HLA-A low	Cell surface protein	CD276	0	0	142.6614	Mann-Whitney U	1.7687	0.8227	2010	40.1716	2007	22.7123
HLA-A high	HLA-A low	Cell surface protein	CD274	0	0	202.9828	Mann-Whitney U	3.2321	1.6925	2010	4.674	2007	1.4461
HLA-A high	HLA-A low	Cell surface protein	CTLA4	0	0	239.5427	Mann-Whitney U	5.831	2.5437	2010	2.223	2007	0.3812
HLA-A high	HLA-A low	HLA	B2M	0	0	null	Mann-Whitney U	3.5087	1.8109	2010	2147.98	2007	612.194
HLA-A high	HLA-A low	HLA	HLA-DMA	0	0	null	Mann-Whitney U	4.2705	2.0944	2010	47.6861	2007	11.1665
HLA-A high	HLA-A low	HLA	HLA-DOA	0	0	null	Mann-Whitney U	4.6144	2.2062	2010	11.0845	2007	2.4021
HLA-A high	HLA-A low	HLA	HLA-DMB	0	0	null	Mann-Whitney U	4.5075	2.1723	2010	57.97	2007	12.8608
HLA-A high	HLA-A low	HLA	HLA-DRA	0	0	null	Mann-Whitney U	4.9497	2.3073	2010	252.904	2007	51.0952
HLA-A high	HLA-A low	HLA	HLA-E	0	0	null	Mann-Whitney U	5.0675	2.3413	2010	124.392	2007	24.547
HLA-A high	HLA-A low	HLA	HLA-F	0	0	null	Mann-Whitney U	6.3207	2.6601	2010	39.3445	2007	6.2247
HLA-A high	HLA-A low	HLA	HLA-A	0	0	null	Mann-Whitney U	6.4576	2.691	2010	198.367	2007	30.7185
HLA-A high	HLA-A low	HLA	HLA-B	0	0	null	Mann-Whitney U	6.0145	2.5884	2010	234.463	2007	38.9831
HLA-A high	HLA-A low	HLA	HLA-C	0	0	null	Mann-Whitney U	4.5879	2.1978	2010	231.965	2007	50.5596
HLA-A high	HLA-A low	HLA	HLA-DRB1	0	0	null	Mann-Whitney U	5.116	2.355	2010	124.891	2007	24.4118
HLA-A high	HLA-A low	HLA	HLA-DPA1	0	0	null	Mann-Whitney U	5.1271	2.3581	2010	207.711	2007	40.5125
HLA-A high	HLA-A low	HLA	HLA-DPB1	0	0	null	Mann-Whitney U	4.6486	2.2168	2010	111.063	2007	23.8917
HLA-A high	HLA-A low	HLA	HLA-DQA1	0	0	null	Mann-Whitney U	3.8883	1.9591	2010	36.735	2007	9.4476
HLA-A high	HLA-A low	HLA	HLA-DQB1	0	0	null	Mann-Whitney U	5.2076	2.3806	2010	43.4318	2007	8.34
HLA-A high	HLA-A low	HLA	HLA-DOB	0	0	269.3267	Mann-Whitney U	4.4927	2.1676	2010	1.9406	2007	0.4319
HLA-A high	HLA-A low	HLA	HLA-H	0	0	254.705	Mann-Whitney U	2.8734	1.5228	2010	1.2938	2007	0.4503
HLA-A high	HLA-A low	HLA	HLA-DQB2	0	0	171.1729	Mann-Whitney U	5.4878	2.4562	2010	1.1099	2007	0.2023
HLA-A high	HLA-A low	HLA	HLA-F-AS1	0	0	169.0983	Mann-Whitney U	3.2237	1.6887	2010	1.254	2007	0.389
HLA-A high	HLA-A low	HLA	HLA-DRB4	0	0	93.7595	Mann-Whitney U	12.8365	3.6822	2010	4.8708	2007	0.3795
HLA-A high	HLA-A low	HLA	HLA-DRB3	0	0	90.6259	Mann-Whitney U	4.1566	2.0554	2010	9.1027	2007	2.1899
HLA-A high	HLA-A low	HLA	HLA-K	0	0	88.1042	Mann-Whitney U	2.2509	1.1705	2010	0.4204	2007	0.1868
HLA-A high	HLA-A low	HLA	HLA-U	0	0	51.8619	Mann-Whitney U	3.0722	1.6193	2010	1.8066	2007	0.588
HLA-A high	HLA-A low	HLA	HLA-DRB5	0	0	40.5964	Mann-Whitney U	4.3347	2.1159	2010	0.9632	2007	0.2222
HLA-A high	HLA-A low	HLA	HLA-DQA2	0	0	40.4932	Mann-Whitney U	3.3221	1.7321	2010	0.4946	2007	0.1489
HLA-A high	HLA-A low	HLA	HLA-J	0	0	37.7021	Mann-Whitney U	1.5089	0.5935	2010	0.459	2007	0.3042
HLA-A high	HLA-A low	HLA	HLA-P	0	0	35.9117	Mann-Whitney U	0.5656	-0.8221	2010	0.0446	2007	0.0788
HLA-A high	HLA-A low	HLA	HLA-W	0	0	15.5183	Mann-Whitney U	1.4295	0.5155	2010	0.2014	2007	0.1409
HLA-A high	HLA-A low	HLA	HLA-G	0	0	11.023	Mann-Whitney U	1.8999	0.9259	2010	0.0659	2007	0.0347
HLA-A high	HLA-A low	HLA	HLA-Z	0	0	9.8342	Mann-Whitney U	null	null	2010	0	2007	0
HLA-A high	HLA-A low	HLA	HLA-DRB6	0	0	8.8559	Mann-Whitney U	null	null	2010	0	2007	0
HLA-A high	HLA-A low	HLA	HLA-N	0	0	6.2663	Mann-Whitney U	null	null	2010	0	2007	0
HLA-A high	HLA-A low	HLA	HLA-DQB3	0	0	6.1262	Mann-Whitney U	null	null	2010	0	2007	0
HLA-A high	HLA-A low	HLA	HLA-L	0	0	5.4864	Mann-Whitney U	1.1445	0.1948	2010	0.4758	2007	0.4157
HLA-A high	HLA-A low	HLA	HLA-DRB7	0	0	5.2729	Mann-Whitney U	null	null	2010	0	2007	0
HLA-A high	HLA-A low	HLA	HLA-DPA3	0.0002	0.0002	3.736	Mann-Whitney U	null	null	2010	0	2007	0
HLA-A high	HLA-A low	HLA	HLA-DPA2	0.0024	0.002	2.708	Mann-Whitney U	null	null	2010	0	2007	0
HLA-A high	HLA-A low	HLA	HLA-DRB9	0.0043	0.0036	2.4496	Mann-Whitney U	null	null	2010	0	2007	0
HLA-A high	HLA-A low	HLA	HLA-T	0.005	0.0041	2.3844	Mann-Whitney U	null	null	2010	0	2007	0
HLA-A high	HLA-A low	HLA	HLA-AS1	0.1074	0.0956	1.0197	Mann-Whitney U	null	null	2010	0	2007	0
HLA-A high	HLA-A low	HLA	HLA-S	0.1733	0.157	0.804	Mann-Whitney U	null	null	2010	0	2007	0
HLA-A high	HLA-A low	HLA	HLA-DPB2	0.201	0.1833	0.7369	Mann-Whitney U	1.1207	0.1643	2010	0.0842	2007	0.0751
HLA-A high	HLA-A low	HLA	HLA-DRB8	0.2989	0.2765	0.5583	Mann-Whitney U	null	null	2010	0	2007	0
HLA-A high	HLA-A low	HLA	HLA-DRB2	0.4537	0.432	0.3646	Mann-Whitney U	null	null	2010	0	2007	0
HLA-A high	HLA-A low	HLA	HLA-DQB1-AS1	0.8227	0.81	0.0915	Mann-Whitney U	null	null	2010	0	2007	0
HLA-B high	HLA-B low	Immune	PDCD1LG2	0	0	null	Mann-Whitney U	3.2993	1.7222	2011	1.1131	2005	0.3374
HLA-B high	HLA-B low	Immune	PDCD1	0	0	240.5449	Mann-Whitney U	5.0671	2.3412	2011	0.815	2005	0.1608
HLA-B high	HLA-B low	Immune	CD28	0	0	293.7184	Mann-Whitney U	3.7626	1.9117	2011	5.7439	2005	1.5266
HLA-B high	HLA-B low	Immune	CD80	0	0	263.5085	Mann-Whitney U	4.0158	2.0057	2011	3.5878	2005	0.8934
HLA-B high	HLA-B low	Immune	CD40	0	0	null	Mann-Whitney U	4.125	2.0444	2011	5.5789	2005	1.3525
HLA-B high	HLA-B low	Immune	BTLA	0	0	221.0315	Mann-Whitney U	4.996	2.3208	2011	2.468	2005	0.494
HLA-B high	HLA-B low	Immune	ICOS	0	0	302.3601	Mann-Whitney U	5.3492	2.4193	2011	0.7569	2005	0.1415
HLA-B high	HLA-B low	Immune	LAG3	0	0	230.6519	Mann-Whitney U	3.454	1.7883	2011	4.7326	2005	1.3702
HLA-B high	HLA-B low	Immune	HAVCR2	0	0	null	Mann-Whitney U	3.3948	1.7633	2011	13.8627	2005	4.0835
HLA-B high	HLA-B low	Immunoglobulin	IGLC2	0	0	221.7683	Mann-Whitney U	8.8924	3.1526	2011	183.486	2005	20.634
HLA-B high	HLA-B low	Immunoglobulin	IGLC3	0	0	276.956	Mann-Whitney U	8.5351	3.0934	2011	240.187	2005	28.141
HLA-B high	HLA-B low	Immunoglobulin	IGLV1-40	0	0	225.1981	Mann-Whitney U	8.5258	3.0918	2011	17.575	2005	2.0614
HLA-B high	HLA-B low	Immunoglobulin	IGLV1-47	0	0	213.3198	Mann-Whitney U	9.1097	3.1874	2011	13.3503	2005	1.4655
HLA-B high	HLA-B low	Immunoglobulin	IGLV2-14	0	0	253.6113	Mann-Whitney U	8.9587	3.1633	2011	62.7581	2005	7.0052
HLA-B high	HLA-B low	Immunoglobulin	IGLV2-23	0	0	219.3117	Mann-Whitney U	8.854	3.1463	2011	13.4196	2005	1.5157
HLA-B high	HLA-B low	Immunoglobulin	IGLV3-1	0	0	212.7503	Mann-Whitney U	8.6353	3.1102	2011	28.7201	2005	3.3259
HLA-B high	HLA-B low	Immunoglobulin	IGLV3-19	0	0	169.3432	Mann-Whitney U	7.7365	2.9517	2011	15.8013	2005	2.0424
HLA-B high	HLA-B low	Immunoglobulin	IGHG1	0	0	268.1505	Mann-Whitney U	9.6816	3.2753	2011	375.948	2005	38.831
HLA-B high	HLA-B low	Immunoglobulin	IGHG2	0	0	273.2454	Mann-Whitney U	8.5506	3.096	2011	60.1723	2005	7.0372
HLA-B high	HLA-B low	Immunoglobulin	IGHG3	0	0	285.1649	Mann-Whitney U	8.3829	3.0675	2011	35.4422	2005	4.2279
HLA-B high	HLA-B low	Immunoglobulin	IGHGP	0	0	160.3274	Mann-Whitney U	4.5597	2.189	2011	0.8372	2005	0.1836
HLA-B high	HLA-B low	Immunoglobulin	IGHV1-3	0	0	171.1749	Mann-Whitney U	8.5542	3.0966	2011	5.028	2005	0.5878
HLA-B high	HLA-B low	Immunoglobulin	IGHV1-18	0	0	209.4726	Mann-Whitney U	8.8439	3.1447	2011	22.2533	2005	2.5162
HLA-B high	HLA-B low	Immunoglobulin	IGHV2-5	0	0	172.4246	Mann-Whitney U	6.8708	2.7805	2011	11.2979	2005	1.6443
HLA-B high	HLA-B low	Immunoglobulin	IGHV2-70	0	0	134.6422	Mann-Whitney U	7.0539	2.8184	2011	7.17	2005	1.0165
HLA-B high	HLA-B low	Immunoglobulin	IGHV3-23	0	0	249.1043	Mann-Whitney U	7.461	2.8994	2011	65.5911	2005	8.7912
HLA-B high	HLA-B low	Immunoglobulin	IGHV3-30	0	0	254.7732	Mann-Whitney U	9.9739	3.3182	2011	100.267	2005	10.053
HLA-B high	HLA-B low	Immunoglobulin	IGKC	0	0	null	Mann-Whitney U	9.6492	3.2704	2011	1873.06	2005	194.116
HLA-B high	HLA-B low	AR pathway	AR	0	0	4.526	Mann-Whitney U	1.1798	0.2386	2011	129.029	2005	109.362
HLA-B high	HLA-B low	AR pathway	FOXA1	0	0	53.1377	Mann-Whitney U	1.4496	0.5356	2011	226.571	2005	156.3
HLA-B high	HLA-B low	AR pathway	HOXB13	0	0	80.3424	Mann-Whitney U	1.6359	0.7101	2011	41.3984	2005	25.3056
HLA-B high	HLA-B low	AR pathway	KLK2	0	0	7.6419	Mann-Whitney U	1.2923	0.3699	2011	466.115	2005	360.695
HLA-B high	HLA-B low	AR pathway	KLK3	0	0	11.5971	Mann-Whitney U	1.347	0.4298	2011	702.63	2005	521.622
HLA-B high	HLA-B low	AR pathway	TMPRSS2	0	0	4.9586	Mann-Whitney U	1.1868	0.247	2011	299.631	2005	252.475
HLA-B high	HLA-B low	AR pathway	SPOP	0	0	209.5921	Mann-Whitney U	1.9529	0.9656	2011	86.412	2005	44.2476
HLA-B high	HLA-B low	AR pathway	AMACR	0	0	6.3376	Mann-Whitney U	1.318	0.3984	2011	148.023	2005	112.307
HLA-B high	HLA-B low	Cell surface protein	STEAP1	0.1124	0.1001	0.9996	Mann-Whitney U	1.1179	0.1608	2011	105.769	2005	94.6107
HLA-B high	HLA-B low	AR pathway	STEAP2	0.0001	0.0001	4.2639	Mann-Whitney U	1.2	0.2631	2011	321.5	2005	267.909
HLA-B high	HLA-B low	AR pathway	NCOA2	0	0	48.6776	Mann-Whitney U	1.4068	0.4925	2011	117.74	2005	83.691
HLA-B high	HLA-B low	NEPC	INSM1	0	0	16.2113	Mann-Whitney U	1.6368	0.7109	2011	0.8342	2005	0.5097
HLA-B high	HLA-B low	NEPC	ASCL1	0.0023	0.0019	2.728	Mann-Whitney U	0.9164	-0.1259	2011	0.0757	2005	0.0826
HLA-B high	HLA-B low	NEPC	SYP	0	0	48.8192	Mann-Whitney U	1.7033	0.7683	2011	1.6501	2005	0.9688
HLA-B high	HLA-B low	NEPC	CHGA	0	0	23.8789	Mann-Whitney U	1.6121	0.6889	2011	1.3458	2005	0.8348
HLA-B high	HLA-B low	NEPC	RET	0	0	88.212	Mann-Whitney U	2.6782	1.4213	2011	2.9539	2005	1.1029
HLA-B high	HLA-B low	Cell surface protein	TACSTD2	0	0	121.6331	Mann-Whitney U	1.9784	0.9844	2011	108.963	2005	55.0752
HLA-B high	HLA-B low	Cell surface protein	DLL3	0.0376	0.0323	1.4902	Mann-Whitney U	1.1232	0.1677	2011	0.1812	2005	0.1613
HLA-B high	HLA-B low	Cell surface protein	FOLH1	0	0	12.188	Mann-Whitney U	1.4587	0.5447	2011	437.259	2005	299.749
HLA-B high	HLA-B low	Cell surface protein	CD276	0	0	136.348	Mann-Whitney U	1.7258	0.7873	2011	40.4584	2005	23.4435
HLA-B high	HLA-B low	Cell surface protein	CD274	0	0	199.7758	Mann-Whitney U	3.2089	1.6821	2011	4.6201	2005	1.4398
HLA-B high	HLA-B low	Cell surface protein	CTLA4	0	0	239.3137	Mann-Whitney U	5.6202	2.4906	2011	2.1515	2005	0.3828
HLA-B high	HLA-B low	HLA	B2M	0	0	null	Mann-Whitney U	3.2133	1.684	2011	2041.72	2005	635.4
HLA-B high	HLA-B low	HLA	HLA-DMA	0	0	null	Mann-Whitney U	4.1393	2.0494	2011	47.0264	2005	11.3609
HLA-B high	HLA-B low	HLA	HLA-DOA	0	0	null	Mann-Whitney U	4.4371	2.1496	2011	10.8465	2005	2.4445
HLA-B high	HLA-B low	HLA	HLA-DMB	0	0	null	Mann-Whitney U	4.2914	2.1014	2011	57.7198	2005	13.4501
HLA-B high	HLA-B low	HLA	HLA-DRA	0	0	null	Mann-Whitney U	4.6488	2.2169	2011	246.829	2005	53.095
HLA-B high	HLA-B low	HLA	HLA-E	0	0	null	Mann-Whitney U	5.2937	2.4043	2011	125.934	2005	23.7895
HLA-B high	HLA-B low	HLA	HLA-F	0	0	null	Mann-Whitney U	6.3252	2.6611	2011	38.8062	2005	6.1352
HLA-B high	HLA-B low	HLA	HLA-A	0	0	null	Mann-Whitney U	5.6657	2.5023	2011	186.676	2005	32.9484
HLA-B high	HLA-B low	HLA	HLA-B	0	0	null	Mann-Whitney U	6.7443	2.7537	2011	248.859	2005	36.8992
HLA-B high	HLA-B low	HLA	HLA-C	0	0	null	Mann-Whitney U	5.3911	2.4306	2011	249.532	2005	46.2859
HLA-B high	HLA-B low	HLA	HLA-DRB1	0	0	null	Mann-Whitney U	5.5413	2.4702	2011	131.497	2005	23.7304
HLA-B high	HLA-B low	HLA	HLA-DPA1	0	0	null	Mann-Whitney U	5.0057	2.3236	2011	205.03	2005	40.9594
HLA-B high	HLA-B low	HLA	HLA-DPB1	0	0	null	Mann-Whitney U	4.7246	2.2402	2011	113.14	2005	23.9471
HLA-B high	HLA-B low	HLA	HLA-DQA1	0	0	null	Mann-Whitney U	3.6632	1.8731	2011	35.5954	2005	9.7171
HLA-B high	HLA-B low	HLA	HLA-DQB1	0	0	null	Mann-Whitney U	5.6972	2.5103	2011	45.9813	2005	8.0708
HLA-B high	HLA-B low	HLA	HLA-DOB	0	0	286.0945	Mann-Whitney U	4.7828	2.2579	2011	1.9678	2005	0.4114
HLA-B high	HLA-B low	HLA	HLA-H	0	0	246.7529	Mann-Whitney U	2.7783	1.4742	2011	1.2502	2005	0.45
HLA-B high	HLA-B low	HLA	HLA-DQB2	0	0	190.2319	Mann-Whitney U	5.9353	2.5693	2011	1.1369	2005	0.1915
HLA-B high	HLA-B low	HLA	HLA-F-AS1	0	0	158.3581	Mann-Whitney U	3.0718	1.6191	2011	1.2156	2005	0.3957
HLA-B high	HLA-B low	HLA	HLA-DRB4	0	0	80.3176	Mann-Whitney U	9.2847	3.2149	2011	4.2258	2005	0.4551
HLA-B high	HLA-B low	HLA	HLA-DRB3	0	0	91.9874	Mann-Whitney U	4.8191	2.2688	2011	10.6218	2005	2.2041
HLA-B high	HLA-B low	HLA	HLA-K	0	0	92.2978	Mann-Whitney U	2.2173	1.1488	2011	0.4144	2005	0.1869
HLA-B high	HLA-B low	HLA	HLA-U	0	0	42.7655	Mann-Whitney U	2.6129	1.3856	2011	1.7048	2005	0.6524
HLA-B high	HLA-B low	HLA	HLA-DRB5	0	0	51.1389	Mann-Whitney U	4.8155	2.2677	2011	1.0291	2005	0.2137
HLA-B high	HLA-B low	HLA	HLA-DQA2	0	0	35.2521	Mann-Whitney U	2.9955	1.5828	2011	0.4902	2005	0.1637
HLA-B high	HLA-B low	HLA	HLA-J	0	0	29.0806	Mann-Whitney U	1.4344	0.5204	2011	0.4405	2005	0.3071
HLA-B high	HLA-B low	HLA	HLA-P	0	0	46.2937	Mann-Whitney U	0.4983	-1.0048	2011	0.0396	2005	0.0795
HLA-B high	HLA-B low	HLA	HLA-W	0	0	9.6229	Mann-Whitney U	1.31	0.3896	2011	0.1862	2005	0.1421
HLA-B high	HLA-B low	HLA	HLA-G	0	0	11.4638	Mann-Whitney U	2.0365	1.0261	2011	0.0621	2005	0.0305
HLA-B high	HLA-B low	HLA	HLA-Z	0	0	8.4135	Mann-Whitney U	null	null	2011	0	2005	0
HLA-B high	HLA-B low	HLA	HLA-DRB6	0	0	7.6773	Mann-Whitney U	null	null	2011	0	2005	0
HLA-B high	HLA-B low	HLA	HLA-N	0.0002	0.0002	3.7892	Mann-Whitney U	null	null	2011	0	2005	0
HLA-B high	HLA-B low	HLA	HLA-DQB3	0.0001	0.0001	4.0283	Mann-Whitney U	null	null	2011	0	2005	0
HLA-B high	HLA-B low	HLA	HLA-L	0.0014	0.0011	2.9407	Mann-Whitney U	1.1039	0.1426	2011	0.4659	2005	0.422
HLA-B high	HLA-B low	HLA	HLA-DRB7	0	0	4.7904	Mann-Whitney U	null	null	2011	0	2005	0
HLA-B high	HLA-B low	HLA	HLA-DPA3	0.0033	0.0026	2.577	Mann-Whitney U	null	null	2011	0	2005	0
HLA-B high	HLA-B low	HLA	HLA-DPA2	0.0004	0.0003	3.5517	Mann-Whitney U	null	null	2011	0	2005	0
HLA-B high	HLA-B low	HLA	HLA-DRB9	0.0449	0.0389	1.4104	Mann-Whitney U	null	null	2011	0	2005	0
HLA-B high	HLA-B low	HLA	HLA-T	0.0004	0.0003	3.5093	Mann-Whitney U	null	null	2011	0	2005	0
HLA-B high	HLA-B low	HLA	HLA-AS1	0.5147	0.4922	0.3079	Mann-Whitney U	null	null	2011	0	2005	0
HLA-B high	HLA-B low	HLA	HLA-S	0.173	0.1567	0.8048	Mann-Whitney U	null	null	2011	0	2005	0
HLA-B high	HLA-B low	HLA	HLA-DPB2	0.3381	0.3148	0.502	Mann-Whitney U	1.1343	0.1819	2011	0.0862	2005	0.076
HLA-B high	HLA-B low	HLA	HLA-DRB8	0.1913	0.1738	0.76	Mann-Whitney U	null	null	2011	0	2005	0
HLA-B high	HLA-B low	HLA	HLA-DRB2	0.2235	0.2045	0.6892	Mann-Whitney U	null	null	2011	0	2005	0
HLA-B high	HLA-B low	HLA	HLA-DQB1-AS1	0.9873	0.9835	0.0072	Mann-Whitney U	null	null	2011	0	2005	0
HLA-C high	HLA-C low	Immune	PDCD1LG2	0	0	223.4512	Mann-Whitney U	2.5529	1.3521	2009	0.9937	2005	0.3893
HLA-C high	HLA-C low	Immune	PDCD1	0	0	185.194	Mann-Whitney U	3.9498	1.9818	2009	0.7367	2005	0.1865
HLA-C high	HLA-C low	Immune	CD28	0	0	209.6964	Mann-Whitney U	2.8801	1.5261	2009	5.0578	2005	1.7561
HLA-C high	HLA-C low	Immune	CD80	0	0	169.9913	Mann-Whitney U	2.8818	1.527	2009	3.0319	2005	1.0521
HLA-C high	HLA-C low	Immune	CD40	0	0	null	Mann-Whitney U	3.3141	1.7286	2009	5.0671	2005	1.529
HLA-C high	HLA-C low	Immune	BTLA	0	0	151.8335	Mann-Whitney U	3.5909	1.8444	2009	2.1205	2005	0.5905
HLA-C high	HLA-C low	Immune	ICOS	0	0	181.1794	Mann-Whitney U	3.7023	1.8884	2009	0.6227	2005	0.1682
HLA-C high	HLA-C low	Immune	LAG3	0	0	201.5143	Mann-Whitney U	3.0053	1.5875	2009	4.4577	2005	1.4833
HLA-C high	HLA-C low	Immune	HAVCR2	0	0	null	Mann-Whitney U	2.9121	1.542	2009	12.8978	2005	4.4291
HLA-C high	HLA-C low	Immunoglobulin	IGLC2	0	0	132.1145	Mann-Whitney U	5.6692	2.5031	2009	143.885	2005	25.3801
HLA-C high	HLA-C low	Immunoglobulin	IGLC3	0	0	167.5721	Mann-Whitney U	5.2188	2.3837	2009	189.754	2005	36.3598
HLA-C high	HLA-C low	Immunoglobulin	IGLV1-40	0	0	124.95	Mann-Whitney U	4.8372	2.2742	2009	12.8107	2005	2.6484
HLA-C high	HLA-C low	Immunoglobulin	IGLV1-47	0	0	114.0605	Mann-Whitney U	5.2113	2.3816	2009	9.9484	2005	1.909
HLA-C high	HLA-C low	Immunoglobulin	IGLV2-14	0	0	145.7792	Mann-Whitney U	5.0214	2.3281	2009	45.6101	2005	9.0832
HLA-C high	HLA-C low	Immunoglobulin	IGLV2-23	0	0	123.5145	Mann-Whitney U	5.0801	2.3449	2009	10.1977	2005	2.0074
HLA-C high	HLA-C low	Immunoglobulin	IGLV3-1	0	0	117.8756	Mann-Whitney U	5.0026	2.3227	2009	21.3123	2005	4.2602
HLA-C high	HLA-C low	Immunoglobulin	IGLV3-19	0	0	90.2844	Mann-Whitney U	4.6314	2.2114	2009	12.0158	2005	2.5944
HLA-C high	HLA-C low	Immunoglobulin	IGHG1	0	0	165.7716	Mann-Whitney U	5.6678	2.5028	2009	285.662	2005	50.4007
HLA-C high	HLA-C low	Immunoglobulin	IGHG2	0	0	186.6986	Mann-Whitney U	5.8714	2.5537	2009	50.4968	2005	8.6005
HLA-C high	HLA-C low	Immunoglobulin	IGHG3	0	0	181.8698	Mann-Whitney U	5.2533	2.3932	2009	27.6121	2005	5.2562
HLA-C high	HLA-C low	Immunoglobulin	IGHGP	0	0	91.412	Mann-Whitney U	2.9569	1.5641	2009	0.6729	2005	0.2276
HLA-C high	HLA-C low	Immunoglobulin	IGHV1-3	0	0	92.7541	Mann-Whitney U	5.2032	2.3794	2009	3.8499	2005	0.7399
HLA-C high	HLA-C low	Immunoglobulin	IGHV1-18	0	0	120.9129	Mann-Whitney U	5.1011	2.3508	2009	16.2315	2005	3.182
HLA-C high	HLA-C low	Immunoglobulin	IGHV2-5	0	0	96.6743	Mann-Whitney U	4.2299	2.0806	2009	8.8766	2005	2.0986
HLA-C high	HLA-C low	Immunoglobulin	IGHV2-70	0	0	73.4252	Mann-Whitney U	4.2606	2.091	2009	5.3906	2005	1.2652
HLA-C high	HLA-C low	Immunoglobulin	IGHV3-23	0	0	149.9477	Mann-Whitney U	4.6461	2.216	2009	49.9506	2005	10.751
HLA-C high	HLA-C low	Immunoglobulin	IGHV3-30	0	0	149.613	Mann-Whitney U	5.7473	2.5229	2009	78.6089	2005	13.6776
HLA-C high	HLA-C low	Immunoglobulin	IGKC	0	0	200.7078	Mann-Whitney U	5.7356	2.52	2009	1454.01	2005	253.504
HLA-C high	HLA-C low	AR pathway	AR	0	0	16.5072	Mann-Whitney U	1.3449	0.4275	2009	137.686	2005	102.374
HLA-C high	HLA-C low	AR pathway	FOXA1	0	0	136.9429	Mann-Whitney U	1.7891	0.8392	2009	248.943	2005	139.145
HLA-C high	HLA-C low	AR pathway	HOXB13	0	0	156.6248	Mann-Whitney U	1.9681	0.9768	2009	45.6873	2005	23.2137
HLA-C high	HLA-C low	AR pathway	KLK2	0	0	47.4323	Mann-Whitney U	1.6343	0.7087	2009	532.489	2005	325.817
HLA-C high	HLA-C low	AR pathway	KLK3	0	0	54.6641	Mann-Whitney U	1.7568	0.813	2009	816.636	2005	464.832
HLA-C high	HLA-C low	AR pathway	TMPRSS2	0	0	51.1687	Mann-Whitney U	1.7216	0.7838	2009	367.572	2005	213.503
HLA-C high	HLA-C low	AR pathway	SPOP	0	0	268.9896	Mann-Whitney U	2.1363	1.0951	2009	90.8419	2005	42.5233
HLA-C high	HLA-C low	AR pathway	AMACR	0	0	32.5039	Mann-Whitney U	1.8612	0.8962	2009	173.954	2005	93.4651
HLA-C high	HLA-C low	Cell surface protein	STEAP1	0	0	13.1503	Mann-Whitney U	1.3436	0.4261	2009	117.838	2005	87.7054
HLA-C high	HLA-C low	AR pathway	STEAP2	0	0	29.6261	Mann-Whitney U	1.5263	0.61	2009	364.182	2005	238.609
HLA-C high	HLA-C low	AR pathway	NCOA2	0	0	107.4902	Mann-Whitney U	1.6775	0.7463	2009	127.416	2005	75.9577
HLA-C high	HLA-C low	NEPC	INSM1	0	0	19.8218	Mann-Whitney U	1.6552	0.727	2009	0.8582	2005	0.5185
HLA-C high	HLA-C low	NEPC	ASCL1	0.0502	0.0442	1.3549	Mann-Whitney U	0.987	-0.0189	2009	0.0836	2005	0.0847
HLA-C high	HLA-C low	NEPC	SYP	0	0	64.6258	Mann-Whitney U	1.8925	0.9203	2009	1.7654	2005	0.9329
HLA-C high	HLA-C low	NEPC	CHGA	0	0	19.1267	Mann-Whitney U	1.5564	0.6382	2009	1.3841	2005	0.8893
HLA-C high	HLA-C low	NEPC	RET	0	0	102.7279	Mann-Whitney U	2.7607	1.4651	2009	3.1423	2005	1.1382
HLA-C high	HLA-C low	Cell surface protein	TACSTD2	0	0	235.4676	Mann-Whitney U	2.6971	1.4314	2009	127.127	2005	47.1342
HLA-C high	HLA-C low	Cell surface protein	DLL3	0.0191	0.0164	1.7844	Mann-Whitney U	1.1406	0.1897	2009	0.187	2005	0.1639
HLA-C high	HLA-C low	Cell surface protein	FOLH1	0	0	40.6477	Mann-Whitney U	1.8521	0.8892	2009	488.433	2005	263.717
HLA-C high	HLA-C low	Cell surface protein	CD276	0	0	172.9115	Mann-Whitney U	1.8126	0.8581	2009	41.1283	2005	22.6896
HLA-C high	HLA-C low	Cell surface protein	CD274	0	0	158.9096	Mann-Whitney U	2.6968	1.4313	2009	4.2611	2005	1.58
HLA-C high	HLA-C low	Cell surface protein	CTLA4	0	0	167.5434	Mann-Whitney U	4.311	2.108	2009	1.9115	2005	0.4434
HLA-C high	HLA-C low	HLA	B2M	0	0	null	Mann-Whitney U	2.9669	1.569	2009	1965.07	2005	662.326
HLA-C high	HLA-C low	HLA	HLA-DMA	0	0	null	Mann-Whitney U	3.2118	1.6834	2009	41.6582	2005	12.9703
HLA-C high	HLA-C low	HLA	HLA-DOA	0	0	null	Mann-Whitney U	3.559	1.8315	2009	9.8638	2005	2.7715
HLA-C high	HLA-C low	HLA	HLA-DMB	0	0	null	Mann-Whitney U	3.3826	1.7581	2009	51.8606	2005	15.3314
HLA-C high	HLA-C low	HLA	HLA-DRA	0	0	null	Mann-Whitney U	3.9099	1.9671	2009	231.224	2005	59.1389
HLA-C high	HLA-C low	HLA	HLA-E	0	0	null	Mann-Whitney U	4.8939	2.291	2009	121.478	2005	24.8224
HLA-C high	HLA-C low	HLA	HLA-F	0	0	null	Mann-Whitney U	5.0243	2.3289	2009	35.1977	2005	7.0055
HLA-C high	HLA-C low	HLA	HLA-A	0	0	null	Mann-Whitney U	4.7173	2.238	2009	171.472	2005	36.3493
HLA-C high	HLA-C low	HLA	HLA-B	0	0	null	Mann-Whitney U	5.88	2.5558	2009	230.874	2005	39.264
HLA-C high	HLA-C low	HLA	HLA-C	0	0	null	Mann-Whitney U	6.1564	2.6221	2009	265.69	2005	43.1568
HLA-C high	HLA-C low	HLA	HLA-DRB1	0	0	null	Mann-Whitney U	4.4684	2.1598	2009	118.042	2005	26.4172
HLA-C high	HLA-C low	HLA	HLA-DPA1	0	0	null	Mann-Whitney U	4.1498	2.053	2009	187.542	2005	45.1929
HLA-C high	HLA-C low	HLA	HLA-DPB1	0	0	null	Mann-Whitney U	3.9489	1.9815	2009	103.733	2005	26.2687
HLA-C high	HLA-C low	HLA	HLA-DQA1	0	0	194.0485	Mann-Whitney U	2.6612	1.4121	2009	29.7622	2005	11.1837
HLA-C high	HLA-C low	HLA	HLA-DQB1	0	0	287.2525	Mann-Whitney U	4.5222	2.177	2009	41.2926	2005	9.131
HLA-C high	HLA-C low	HLA	HLA-DOB	0	0	187.3319	Mann-Whitney U	3.4611	1.7912	2009	1.6488	2005	0.4764
HLA-C high	HLA-C low	HLA	HLA-H	0	0	197.4489	Mann-Whitney U	2.419	1.2744	2009	1.1797	2005	0.4877
HLA-C high	HLA-C low	HLA	HLA-DQB2	0	0	126.8238	Mann-Whitney U	4.4802	2.1636	2009	1.0139	2005	0.2263
HLA-C high	HLA-C low	HLA	HLA-F-AS1	0	0	119.7746	Mann-Whitney U	2.6845	1.4247	2009	1.1744	2005	0.4375
HLA-C high	HLA-C low	HLA	HLA-DRB4	0	0	72.0786	Mann-Whitney U	10.2221	3.3536	2009	3.7755	2005	0.3693
HLA-C high	HLA-C low	HLA	HLA-DRB3	0	0	68.909	Mann-Whitney U	3.7033	1.8888	2009	9.3127	2005	2.5147
HLA-C high	HLA-C low	HLA	HLA-K	0	0	89.153	Mann-Whitney U	2.2021	1.1389	2009	0.4144	2005	0.1882
HLA-C high	HLA-C low	HLA	HLA-U	0	0	52.578	Mann-Whitney U	2.7541	1.4616	2009	1.716	2005	0.6231
HLA-C high	HLA-C low	HLA	HLA-DRB5	0	0	35.7594	Mann-Whitney U	3.6036	1.8494	2009	0.8896	2005	0.2469
HLA-C high	HLA-C low	HLA	HLA-DQA2	0	0	18.5947	Mann-Whitney U	2.2829	1.1908	2009	0.4381	2005	0.1919
HLA-C high	HLA-C low	HLA	HLA-J	0	0	20.8561	Mann-Whitney U	1.3412	0.4235	2009	0.4264	2005	0.3179
HLA-C high	HLA-C low	HLA	HLA-P	0	0	72.2226	Mann-Whitney U	0.4042	-1.3068	2009	0.0349	2005	0.0864
HLA-C high	HLA-C low	HLA	HLA-W	0	0	9.0154	Mann-Whitney U	1.3389	0.421	2009	0.1898	2005	0.1417
HLA-C high	HLA-C low	HLA	HLA-G	0	0	6.8918	Mann-Whitney U	1.7378	0.7973	2009	0.0612	2005	0.0352
HLA-C high	HLA-C low	HLA	HLA-Z	0	0	13.3597	Mann-Whitney U	null	null	2009	0	2005	0
HLA-C high	HLA-C low	HLA	HLA-DRB6	0.0571	0.0505	1.2967	Mann-Whitney U	null	null	2009	0	2005	0
HLA-C high	HLA-C low	HLA	HLA-N	0.0006	0.0005	3.3347	Mann-Whitney U	null	null	2009	0	2005	0
HLA-C high	HLA-C low	HLA	HLA-DQB3	0	0	5.4672	Mann-Whitney U	null	null	2009	0	2005	0
HLA-C high	HLA-C low	HLA	HLA-L	0.4648	0.4456	0.351	Mann-Whitney U	1.0167	0.0239	2009	0.4422	2005	0.4349
HLA-C high	HLA-C low	HLA	HLA-DRB7	0.0533	0.047	1.328	Mann-Whitney U	null	null	2009	0	2005	0
HLA-C high	HLA-C low	HLA	HLA-DPA3	0	0	4.8623	Mann-Whitney U	null	null	2009	0	2005	0
HLA-C high	HLA-C low	HLA	HLA-DPA2	0.0074	0.0062	2.2058	Mann-Whitney U	null	null	2009	0	2005	0
HLA-C high	HLA-C low	HLA	HLA-DRB9	0.6853	0.6695	0.1743	Mann-Whitney U	null	null	2009	0	2005	0
HLA-C high	HLA-C low	HLA	HLA-T	0.0015	0.0013	2.9021	Mann-Whitney U	null	null	2009	0	2005	0
HLA-C high	HLA-C low	HLA	HLA-AS1	0.0068	0.0057	2.244	Mann-Whitney U	null	null	2009	0	2005	0
HLA-C high	HLA-C low	HLA	HLA-S	0.1716	0.1569	0.8043	Mann-Whitney U	null	null	2009	0	2005	0
HLA-C high	HLA-C low	HLA	HLA-DPB2	0	0	5.8922	Mann-Whitney U	0.8169	-0.2918	2009	0.0676	2005	0.0828
HLA-C high	HLA-C low	HLA	HLA-DRB8	0.2973	0.2772	0.5572	Mann-Whitney U	null	null	2009	0	2005	0
HLA-C high	HLA-C low	HLA	HLA-DRB2	0.9708	0.9669	0.0146	Mann-Whitney U	null	null	2009	0	2005	0
HLA-C high	HLA-C low	HLA	HLA-DQB1-AS1	0	0	9.5039	Mann-Whitney U	null	null	2009	0	2005	0
