# Supplementary material for: HLA class I expression shapes the tumor immune microenvironment and influences prognosis in prostate cancer
Source: Prostate Cancer Prostatic Dis. 2025 Oct 25;29(2):425–34. doi: 10.1038/s41391-025-01045-9 (PMC12980528; doi:10.1038/s41391-025-01045-9)
Supplement: Supplementary file 3 — Supplementary Table 7 [file 41391_2025_1045_MOESM3_ESM.xlsx]

## Sheet: Sheet
SupplementaryTable7 -HLA-A Volcano plot Raw data
Feature	Unit	q-value	p-value	Log10 p-value	Statistic used	Fold Change	Log2 Fold Change	Positive N in PC_A>75	Total N - PC_A>75	Value/Prevalence in PC_A>75	Positive N in PC_A<25	Total N - PC_A<25	Value/Prevalence in PC_A<25
STK40	Median WTS(TPM) Expression	0	0	null	Mann-Whitney U	2.1892	1.1304	-	2010	20.9428	-	2007	9.5663
EFEMP2	Median WTS(TPM) Expression	0	0	null	Mann-Whitney U	3.9116	1.9677	-	2010	44.0087	-	2007	11.2509
EBI3	Median WTS(TPM) Expression	0	0	null	Mann-Whitney U	4.1511	2.0535	-	2010	2.149	-	2007	0.5177
PSAP	Median WTS(TPM) Expression	0	0	null	Mann-Whitney U	2.4813	1.3111	-	2010	393.134	-	2007	158.437
TMEM106A	Median WTS(TPM) Expression	0	0	null	Mann-Whitney U	3.1512	1.6559	-	2010	6.8119	-	2007	2.1617
ECM1	Median WTS(TPM) Expression	0	0	null	Mann-Whitney U	3.0805	1.6232	-	2010	8.7191	-	2007	2.8304
ECM2	Median WTS(TPM) Expression	0	0	null	Mann-Whitney U	3.0374	1.6029	-	2010	19.3113	-	2007	6.3578
EDNRA	Median WTS(TPM) Expression	0	0	null	Mann-Whitney U	3.8097	1.9297	-	2010	39.9565	-	2007	10.4881
TMC8	Median WTS(TPM) Expression	0	0	null	Mann-Whitney U	4.545	2.1843	-	2010	1.7091	-	2007	0.376
TMEM127	Median WTS(TPM) Expression	0	0	null	Mann-Whitney U	2.3211	1.2148	-	2010	29.1033	-	2007	12.5387
PRRX1	Median WTS(TPM) Expression	0	0	null	Mann-Whitney U	4.3373	2.1168	-	2010	54.7498	-	2007	12.6231
EFHD2	Median WTS(TPM) Expression	0	0	null	Mann-Whitney U	2.5781	1.3663	-	2010	7.1479	-	2007	2.7726
EGLN2	Median WTS(TPM) Expression	0	0	null	Mann-Whitney U	2.1211	1.0848	-	2010	17.5266	-	2007	8.263
TM6SF1	Median WTS(TPM) Expression	0	0	null	Mann-Whitney U	2.9015	1.5368	-	2010	9.5615	-	2007	3.2953
EHBP1L1	Median WTS(TPM) Expression	0	0	null	Mann-Whitney U	2.8422	1.507	-	2010	24.7076	-	2007	8.6932
EHD1	Median WTS(TPM) Expression	0	0	null	Mann-Whitney U	2.4898	1.316	-	2010	65.2767	-	2007	26.2176
EBF1	Median WTS(TPM) Expression	0	0	null	Mann-Whitney U	3.0852	1.6254	-	2010	18.1504	-	2007	5.883
PSMB10	Median WTS(TPM) Expression	0	0	null	Mann-Whitney U	2.6683	1.4159	-	2010	17.9965	-	2007	6.7446
TLR8	Median WTS(TPM) Expression	0	0	null	Mann-Whitney U	4.4738	2.1615	-	2010	3.6402	-	2007	0.8137
TMEM173	Median WTS(TPM) Expression	0	0	null	Mann-Whitney U	4.0436	2.0156	-	2010	18.7916	-	2007	4.6472
DRAM1	Median WTS(TPM) Expression	0	0	null	Mann-Whitney U	3.6003	1.8481	-	2010	13.825	-	2007	3.8399
DSE	Median WTS(TPM) Expression	0	0	null	Mann-Whitney U	3.3153	1.7291	-	2010	13.9602	-	2007	4.2108
DST	Median WTS(TPM) Expression	0	0	null	Mann-Whitney U	3.0478	1.6077	-	2010	190.802	-	2007	62.6042
TMEM176B	Median WTS(TPM) Expression	0	0	null	Mann-Whitney U	4.7508	2.2482	-	2010	17.6021	-	2007	3.7051
TMEM176A	Median WTS(TPM) Expression	0	0	null	Mann-Whitney U	4.4562	2.1558	-	2010	9.4015	-	2007	2.1098
DTNBP1	Median WTS(TPM) Expression	0	0	null	Mann-Whitney U	2.1239	1.0867	-	2010	16.9468	-	2007	7.979
PSMB9	Median WTS(TPM) Expression	0	0	null	Mann-Whitney U	6.6947	2.743	-	2010	57.6684	-	2007	8.6141
DUSP6	Median WTS(TPM) Expression	0	0	null	Mann-Whitney U	2.8312	1.5014	-	2010	37.3737	-	2007	13.2009
DTX3L	Median WTS(TPM) Expression	0	0	null	Mann-Whitney U	2.5511	1.3511	-	2010	45.6215	-	2007	17.8834
DUSP18	Median WTS(TPM) Expression	0	0	null	Mann-Whitney U	2.4951	1.3191	-	2010	4.0779	-	2007	1.6343
PSMB8	Median WTS(TPM) Expression	0	0	null	Mann-Whitney U	5.7594	2.5259	-	2010	34.8264	-	2007	6.0469
DUSP22	Median WTS(TPM) Expression	0	0	null	Mann-Whitney U	2.2258	1.1543	-	2010	9.655	-	2007	4.3377
DUSP3	Median WTS(TPM) Expression	0	0	null	Mann-Whitney U	2.1054	1.0741	-	2010	10.2421	-	2007	4.8647
DUSP5	Median WTS(TPM) Expression	0	0	null	Mann-Whitney U	3.9665	1.9879	-	2010	6.8032	-	2007	1.7152
EHD2	Median WTS(TPM) Expression	0	0	null	Mann-Whitney U	3.3747	1.7548	-	2010	15.5995	-	2007	4.6225
EHD4	Median WTS(TPM) Expression	0	0	null	Mann-Whitney U	2.2817	1.1901	-	2010	11.4469	-	2007	5.0169
DPYSL2	Median WTS(TPM) Expression	0	0	null	Mann-Whitney U	3.4637	1.7923	-	2010	37.1015	-	2007	10.7115
EPB41L3	Median WTS(TPM) Expression	0	0	null	Mann-Whitney U	3.7577	1.9099	-	2010	15.4316	-	2007	4.1066
PROCR	Median WTS(TPM) Expression	0	0	null	Mann-Whitney U	2.9332	1.5525	-	2010	4.4686	-	2007	1.5234
ENTPD1	Median WTS(TPM) Expression	0	0	null	Mann-Whitney U	3.0789	1.6224	-	2010	22.2412	-	2007	7.2238
EPAS1	Median WTS(TPM) Expression	0	0	null	Mann-Whitney U	2.7775	1.4738	-	2010	94.9981	-	2007	34.2031
EPB41L2	Median WTS(TPM) Expression	0	0	null	Mann-Whitney U	3.3047	1.7245	-	2010	153.211	-	2007	46.3618
PRMT2	Median WTS(TPM) Expression	0	0	null	Mann-Whitney U	2.1218	1.0853	-	2010	41.2472	-	2007	19.4402
THEMIS	Median WTS(TPM) Expression	0	0	null	Mann-Whitney U	6.9021	2.787	-	2010	4.4214	-	2007	0.6406
EPSTI1	Median WTS(TPM) Expression	0	0	null	Mann-Whitney U	5.0261	2.3294	-	2010	5.0029	-	2007	0.9954
EMR2	Median WTS(TPM) Expression	0	0	null	Mann-Whitney U	4.1817	2.0641	-	2010	6.1947	-	2007	1.4814
ERAP1	Median WTS(TPM) Expression	0	0	null	Mann-Whitney U	3.4306	1.7785	-	2010	108.039	-	2007	31.4925
THAP11	Median WTS(TPM) Expression	0	0	null	Mann-Whitney U	2.3101	1.208	-	2010	5.5279	-	2007	2.3929
PRKG1	Median WTS(TPM) Expression	0	0	null	Mann-Whitney U	3.4174	1.7729	-	2010	13.8554	-	2007	4.0544
TGOLN2	Median WTS(TPM) Expression	0	0	null	Mann-Whitney U	2.3423	1.2279	-	2010	139.862	-	2007	59.7105
TGM2	Median WTS(TPM) Expression	0	0	null	Mann-Whitney U	4.2553	2.0893	-	2010	125.442	-	2007	29.4791
ERF	Median WTS(TPM) Expression	0	0	null	Mann-Whitney U	2.1908	1.1315	-	2010	12.0048	-	2007	5.4796
ENG	Median WTS(TPM) Expression	0	0	null	Mann-Whitney U	3.5671	1.8348	-	2010	63.3809	-	2007	17.7681
EMP3	Median WTS(TPM) Expression	0	0	null	Mann-Whitney U	4.2982	2.1037	-	2010	15.3806	-	2007	3.5784
TLR7	Median WTS(TPM) Expression	0	0	null	Mann-Whitney U	3.5487	1.8273	-	2010	3.8674	-	2007	1.0898
TINAGL1	Median WTS(TPM) Expression	0	0	null	Mann-Whitney U	3.3516	1.7449	-	2010	11.2818	-	2007	3.3661
TLR6	Median WTS(TPM) Expression	0	0	null	Mann-Whitney U	3.9769	1.9916	-	2010	5.6004	-	2007	1.4082
TLR4	Median WTS(TPM) Expression	0	0	null	Mann-Whitney U	3.6191	1.8556	-	2010	17.1962	-	2007	4.7514
TLR2	Median WTS(TPM) Expression	0	0	null	Mann-Whitney U	4.0832	2.0297	-	2010	5.8577	-	2007	1.4346
TLR1	Median WTS(TPM) Expression	0	0	null	Mann-Whitney U	4.0899	2.0321	-	2010	12.8802	-	2007	3.1493
TLN1	Median WTS(TPM) Expression	0	0	null	Mann-Whitney U	2.6465	1.4041	-	2010	139.562	-	2007	52.7348
PRR5L	Median WTS(TPM) Expression	0	0	null	Mann-Whitney U	3.2451	1.6983	-	2010	5.4439	-	2007	1.6776
TIMP3	Median WTS(TPM) Expression	0	0	null	Mann-Whitney U	3.4749	1.797	-	2010	64.5027	-	2007	18.5627
EMILIN1	Median WTS(TPM) Expression	0	0	null	Mann-Whitney U	4.7538	2.2491	-	2010	16.2071	-	2007	3.4093
TIMP2	Median WTS(TPM) Expression	0	0	null	Mann-Whitney U	4.1652	2.0584	-	2010	76.2529	-	2007	18.3071
TIMP1	Median WTS(TPM) Expression	0	0	null	Mann-Whitney U	4.285	2.0993	-	2010	243.578	-	2007	56.8449
ELF1	Median WTS(TPM) Expression	0	0	null	Mann-Whitney U	2.8594	1.5157	-	2010	41.0162	-	2007	14.3444
ELF4	Median WTS(TPM) Expression	0	0	null	Mann-Whitney U	3.4878	1.8023	-	2010	4.6855	-	2007	1.3434
ELK3	Median WTS(TPM) Expression	0	0	null	Mann-Whitney U	2.5948	1.3757	-	2010	25.4165	-	2007	9.795
ELMO1	Median WTS(TPM) Expression	0	0	null	Mann-Whitney U	3.5075	1.8105	-	2010	32.2	-	2007	9.1803
DPYSL3	Median WTS(TPM) Expression	0	0	null	Mann-Whitney U	4.3297	2.1143	-	2010	77.8862	-	2007	17.989
DPYD	Median WTS(TPM) Expression	0	0	null	Mann-Whitney U	3.9474	1.9809	-	2010	16.7556	-	2007	4.2447
GIMAP7	Median WTS(TPM) Expression	0	0	null	Mann-Whitney U	4.1602	2.0567	-	2010	9.7705	-	2007	2.3485
DDX26B	Median WTS(TPM) Expression	0	0	null	Mann-Whitney U	3.4942	1.8049	-	2010	6.0407	-	2007	1.7288
DCHS1	Median WTS(TPM) Expression	0	0	null	Mann-Whitney U	3.5446	1.8256	-	2010	9.7896	-	2007	2.7618
DCN	Median WTS(TPM) Expression	0	0	null	Mann-Whitney U	4.1539	2.0545	-	2010	290.465	-	2007	69.9256
DDR2	Median WTS(TPM) Expression	0	0	null	Mann-Whitney U	4.0039	2.0014	-	2010	23.7079	-	2007	5.9212
TNS3	Median WTS(TPM) Expression	0	0	null	Mann-Whitney U	3.1835	1.6706	-	2010	61.3985	-	2007	19.2866
PTGS1	Median WTS(TPM) Expression	0	0	null	Mann-Whitney U	3.629	1.8596	-	2010	5.197	-	2007	1.4321
DDX24	Median WTS(TPM) Expression	0	0	null	Mann-Whitney U	2.2023	1.139	-	2010	109.036	-	2007	49.5102
PTGIS	Median WTS(TPM) Expression	0	0	null	Mann-Whitney U	4.2647	2.0924	-	2010	17.6664	-	2007	4.1425
DBNDD2	Median WTS(TPM) Expression	0	0	null	Mann-Whitney U	2.7989	1.4849	-	2010	4.3524	-	2007	1.555
TNIP1	Median WTS(TPM) Expression	0	0	null	Mann-Whitney U	2.4061	1.2667	-	2010	39.5551	-	2007	16.4395
PTGFRN	Median WTS(TPM) Expression	0	0	null	Mann-Whitney U	2.6162	1.3875	-	2010	35.1473	-	2007	13.4342
TNFSF13	Median WTS(TPM) Expression	0	0	null	Mann-Whitney U	2.601	1.3791	-	2010	21.1361	-	2007	8.1262
TNFSF12	Median WTS(TPM) Expression	0	0	null	Mann-Whitney U	2.7573	1.4633	-	2010	12.8176	-	2007	4.6486
DDX58	Median WTS(TPM) Expression	0	0	null	Mann-Whitney U	3.2592	1.7045	-	2010	33.4768	-	2007	10.2714
TNFRSF1B	Median WTS(TPM) Expression	0	0	null	Mann-Whitney U	4.0736	2.0263	-	2010	10.4302	-	2007	2.5604
DCAF15	Median WTS(TPM) Expression	0	0	null	Mann-Whitney U	2.2375	1.1619	-	2010	6.9745	-	2007	3.117
PTPLAD2	Median WTS(TPM) Expression	0	0	null	Mann-Whitney U	3.084	1.6248	-	2010	4.9233	-	2007	1.5964
DDX60	Median WTS(TPM) Expression	0	0	null	Mann-Whitney U	3.6091	1.8516	-	2010	39.1333	-	2007	10.843
TPP1	Median WTS(TPM) Expression	0	0	null	Mann-Whitney U	3.0759	1.621	-	2010	114.765	-	2007	37.3111
TPST2	Median WTS(TPM) Expression	0	0	null	Mann-Whitney U	2.6936	1.4296	-	2010	13.2039	-	2007	4.9019
CYBRD1	Median WTS(TPM) Expression	0	0	null	Mann-Whitney U	4.2832	2.0987	-	2010	84.5809	-	2007	19.7473
TPST1	Median WTS(TPM) Expression	0	0	null	Mann-Whitney U	2.6699	1.4168	-	2010	19.761	-	2007	7.4015
CYGB	Median WTS(TPM) Expression	0	0	null	Mann-Whitney U	3.2069	1.6812	-	2010	4.4614	-	2007	1.3912
CYLD	Median WTS(TPM) Expression	0	0	null	Mann-Whitney U	2.6931	1.4292	-	2010	29.1642	-	2007	10.8294
PTPN22	Median WTS(TPM) Expression	0	0	null	Mann-Whitney U	5.1784	2.3725	-	2010	7.6299	-	2007	1.4734
CYTH4	Median WTS(TPM) Expression	0	0	null	Mann-Whitney U	4.6382	2.2136	-	2010	12.1073	-	2007	2.6104
DAZAP2	Median WTS(TPM) Expression	0	0	null	Mann-Whitney U	2.2924	1.1969	-	2010	174.472	-	2007	76.1075
CYTIP	Median WTS(TPM) Expression	0	0	null	Mann-Whitney U	5.8437	2.5469	-	2010	8.9947	-	2007	1.5392
DAB2	Median WTS(TPM) Expression	0	0	null	Mann-Whitney U	2.8806	1.5264	-	2010	63.8904	-	2007	22.1796
DACT1	Median WTS(TPM) Expression	0	0	null	Mann-Whitney U	4.1465	2.0519	-	2010	10.706	-	2007	2.5819
DAPK3	Median WTS(TPM) Expression	0	0	null	Mann-Whitney U	2.2385	1.1625	-	2010	21.7859	-	2007	9.7325
DAPP1	Median WTS(TPM) Expression	0	0	null	Mann-Whitney U	5.4929	2.4576	-	2010	2.8308	-	2007	0.5154
TPBG	Median WTS(TPM) Expression	0	0	null	Mann-Whitney U	3.7974	1.925	-	2010	6.1406	-	2007	1.6171
TNFRSF1A	Median WTS(TPM) Expression	0	0	null	Mann-Whitney U	2.6739	1.4189	-	2010	98.189	-	2007	36.722
TNFRSF14	Median WTS(TPM) Expression	0	0	null	Mann-Whitney U	2.9961	1.5831	-	2010	30.9144	-	2007	10.3182
DPP9	Median WTS(TPM) Expression	0	0	null	Mann-Whitney U	2.1725	1.1194	-	2010	15.2211	-	2007	7.0062
DOCK10	Median WTS(TPM) Expression	0	0	null	Mann-Whitney U	3.9886	1.9959	-	2010	28.924	-	2007	7.2517
DLL1	Median WTS(TPM) Expression	0	0	null	Mann-Whitney U	3.1418	1.6516	-	2010	3.4586	-	2007	1.1008
TMEM43	Median WTS(TPM) Expression	0	0	null	Mann-Whitney U	2.2054	1.141	-	2010	30.3167	-	2007	13.7465
DNAJB4	Median WTS(TPM) Expression	0	0	null	Mann-Whitney U	2.9868	1.5786	-	2010	15.8363	-	2007	5.3022
DNASE2	Median WTS(TPM) Expression	0	0	null	Mann-Whitney U	2.5105	1.328	-	2010	9.0031	-	2007	3.5861
DNM2	Median WTS(TPM) Expression	0	0	null	Mann-Whitney U	2.1669	1.1156	-	2010	51.5463	-	2007	23.7883
DOC2B	Median WTS(TPM) Expression	0	0	null	Mann-Whitney U	4.6167	2.2068	-	2010	4.5168	-	2007	0.9784
DOCK11	Median WTS(TPM) Expression	0	0	null	Mann-Whitney U	4.0911	2.0325	-	2010	9.8228	-	2007	2.401
DLGAP4	Median WTS(TPM) Expression	0	0	null	Mann-Whitney U	2.3991	1.2625	-	2010	116.86	-	2007	48.7095
DOCK2	Median WTS(TPM) Expression	0	0	null	Mann-Whitney U	4.5141	2.1744	-	2010	15.9202	-	2007	3.5267
DOCK6	Median WTS(TPM) Expression	0	0	null	Mann-Whitney U	2.3604	1.239	-	2010	16.683	-	2007	7.0679
DOK2	Median WTS(TPM) Expression	0	0	null	Mann-Whitney U	4.417	2.1431	-	2010	3.798	-	2007	0.8599
DOK4	Median WTS(TPM) Expression	0	0	null	Mann-Whitney U	3.0717	1.619	-	2010	5.2085	-	2007	1.6957
TMEM200A	Median WTS(TPM) Expression	0	0	null	Mann-Whitney U	4.2131	2.0749	-	2010	8.7698	-	2007	2.0815
DPEP2	Median WTS(TPM) Expression	0	0	null	Mann-Whitney U	3.534	1.8213	-	2010	4.5644	-	2007	1.2916
TMEM51	Median WTS(TPM) Expression	0	0	null	Mann-Whitney U	3.0368	1.6026	-	2010	5.1984	-	2007	1.7118
DLG4	Median WTS(TPM) Expression	0	0	null	Mann-Whitney U	3.112	1.6379	-	2010	11.2865	-	2007	3.6267
DDX60L	Median WTS(TPM) Expression	0	0	null	Mann-Whitney U	3.0131	1.5912	-	2010	23.8252	-	2007	7.9073
DERA	Median WTS(TPM) Expression	0	0	null	Mann-Whitney U	2.6527	1.4075	-	2010	13.1547	-	2007	4.959
TNFRSF10D	Median WTS(TPM) Expression	0	0	null	Mann-Whitney U	3.488	1.8024	-	2010	1.4585	-	2007	0.4182
DENND1C	Median WTS(TPM) Expression	0	0	null	Mann-Whitney U	2.7228	1.4451	-	2010	7.7158	-	2007	2.8338
TNFAIP3	Median WTS(TPM) Expression	0	0	null	Mann-Whitney U	3.946	1.9804	-	2010	28.6659	-	2007	7.2645
TNFAIP2	Median WTS(TPM) Expression	0	0	null	Mann-Whitney U	4.1795	2.0633	-	2010	32.4715	-	2007	7.7691
DENND2D	Median WTS(TPM) Expression	0	0	null	Mann-Whitney U	3.2582	1.7041	-	2010	17.1872	-	2007	5.2751
TMSB4X	Median WTS(TPM) Expression	0	0	null	Mann-Whitney U	2.6373	1.3991	-	2010	222.11	-	2007	84.2178
DGKH	Median WTS(TPM) Expression	0	0	null	Mann-Whitney U	3.3002	1.7225	-	2010	11.2093	-	2007	3.3966
PSME1	Median WTS(TPM) Expression	0	0	null	Mann-Whitney U	2.1452	1.1011	-	2010	38.3045	-	2007	17.8563
DGKZ	Median WTS(TPM) Expression	0	0	null	Mann-Whitney U	2.238	1.1622	-	2010	22.9652	-	2007	10.2616
TMLHE	Median WTS(TPM) Expression	0	0	null	Mann-Whitney U	3.5111	1.8119	-	2010	11.6506	-	2007	3.3182
PTAFR	Median WTS(TPM) Expression	0	0	null	Mann-Whitney U	3.9225	1.9718	-	2010	7.345	-	2007	1.8725
PSTPIP1	Median WTS(TPM) Expression	0	0	null	Mann-Whitney U	4.4096	2.1407	-	2010	6.7137	-	2007	1.5225
PSME2	Median WTS(TPM) Expression	0	0	null	Mann-Whitney U	2.1538	1.1069	-	2010	37.443	-	2007	17.3843
DKK3	Median WTS(TPM) Expression	0	0	null	Mann-Whitney U	3.9733	1.9903	-	2010	58.8133	-	2007	14.802
TGFBR3	Median WTS(TPM) Expression	0	0	null	Mann-Whitney U	3.4508	1.7869	-	2010	26.5466	-	2007	7.6929
TGFBR2	Median WTS(TPM) Expression	0	0	null	Mann-Whitney U	3.5907	1.8443	-	2010	67.1249	-	2007	18.694
PRKD3	Median WTS(TPM) Expression	0	0	null	Mann-Whitney U	2.7063	1.4363	-	2010	28.6619	-	2007	10.5909
PPIC	Median WTS(TPM) Expression	0	0	null	Mann-Whitney U	3.39	1.7613	-	2010	27.3317	-	2007	8.0624
FPR3	Median WTS(TPM) Expression	0	0	null	Mann-Whitney U	3.0386	1.6034	-	2010	9.4881	-	2007	3.1225
STX7	Median WTS(TPM) Expression	0	0	null	Mann-Whitney U	2.4227	1.2766	-	2010	41.3552	-	2007	17.0696
FRMD6	Median WTS(TPM) Expression	0	0	null	Mann-Whitney U	3.6166	1.8546	-	2010	24.9799	-	2007	6.907
FTH1	Median WTS(TPM) Expression	0	0	null	Mann-Whitney U	2.04	1.0286	-	2010	831.317	-	2007	407.501
FTL	Median WTS(TPM) Expression	0	0	null	Mann-Whitney U	1.9374	0.9541	-	2010	326.094	-	2007	168.316
FUCA1	Median WTS(TPM) Expression	0	0	null	Mann-Whitney U	2.3631	1.2407	-	2010	36.1365	-	2007	15.2922
STOM	Median WTS(TPM) Expression	0	0	null	Mann-Whitney U	3.8061	1.9283	-	2010	53.0925	-	2007	13.9492
FOXP3	Median WTS(TPM) Expression	0	0	null	Mann-Whitney U	3.5348	1.8216	-	2010	2.9738	-	2007	0.8413
FXYD5	Median WTS(TPM) Expression	0	0	null	Mann-Whitney U	3.4913	1.8038	-	2010	29.2094	-	2007	8.3663
FXYD6	Median WTS(TPM) Expression	0	0	null	Mann-Whitney U	3.4547	1.7886	-	2010	8.9193	-	2007	2.5818
FYB	Median WTS(TPM) Expression	0	0	null	Mann-Whitney U	5.5279	2.4667	-	2010	41.875	-	2007	7.5752
FYCO1	Median WTS(TPM) Expression	0	0	null	Mann-Whitney U	2.3944	1.2596	-	2010	33.5224	-	2007	14.0005
FYN	Median WTS(TPM) Expression	0	0	null	Mann-Whitney U	3.5195	1.8154	-	2010	59.482	-	2007	16.9009
STK4	Median WTS(TPM) Expression	0	0	null	Mann-Whitney U	2.4499	1.2927	-	2010	42.7766	-	2007	17.4604
PPM1M	Median WTS(TPM) Expression	0	0	null	Mann-Whitney U	2.3309	1.2209	-	2010	5.9302	-	2007	2.5441
SULF1	Median WTS(TPM) Expression	0	0	null	Mann-Whitney U	4.391	2.1346	-	2010	116.899	-	2007	26.6223
GAB2	Median WTS(TPM) Expression	0	0	null	Mann-Whitney U	3.6166	1.8546	-	2010	29.2306	-	2007	8.0824
FLOT1	Median WTS(TPM) Expression	0	0	null	Mann-Whitney U	2.0705	1.05	-	2010	127.939	-	2007	61.7911
SYNE1	Median WTS(TPM) Expression	0	0	null	Mann-Whitney U	3.9942	1.9979	-	2010	94.4976	-	2007	23.6585
FKBP8	Median WTS(TPM) Expression	0	0	null	Mann-Whitney U	2.0571	1.0406	-	2010	46.3698	-	2007	22.541
FKBP9	Median WTS(TPM) Expression	0	0	null	Mann-Whitney U	2.5964	1.3765	-	2010	89.8573	-	2007	34.6088
SYDE1	Median WTS(TPM) Expression	0	0	null	Mann-Whitney U	3.171	1.665	-	2010	3.9144	-	2007	1.2344
FLNA	Median WTS(TPM) Expression	0	0	null	Mann-Whitney U	4.9891	2.3188	-	2010	741.218	-	2007	148.568
SWAP70	Median WTS(TPM) Expression	0	0	null	Mann-Whitney U	2.4648	1.3015	-	2010	17.8905	-	2007	7.2583
FLT3LG	Median WTS(TPM) Expression	0	0	null	Mann-Whitney U	4.8916	2.2903	-	2010	5.6638	-	2007	1.1579
SULF2	Median WTS(TPM) Expression	0	0	null	Mann-Whitney U	4.115	2.0409	-	2010	21.828	-	2007	5.3045
FMNL1	Median WTS(TPM) Expression	0	0	null	Mann-Whitney U	3.3094	1.7265	-	2010	6.3955	-	2007	1.9326
FMNL2	Median WTS(TPM) Expression	0	0	null	Mann-Whitney U	2.6436	1.4025	-	2010	18.4119	-	2007	6.9647
FMNL3	Median WTS(TPM) Expression	0	0	null	Mann-Whitney U	3.1767	1.6675	-	2010	17.3261	-	2007	5.4541
SUPT6H	Median WTS(TPM) Expression	0	0	null	Mann-Whitney U	2.0855	1.0604	-	2010	38.321	-	2007	18.3753
FNDC3A	Median WTS(TPM) Expression	0	0	null	Mann-Whitney U	2.6706	1.4171	-	2010	41.6949	-	2007	15.6127
PPP1R12C	Median WTS(TPM) Expression	0	0	null	Mann-Whitney U	2.306	1.2054	-	2010	13.9911	-	2007	6.0674
STK38	Median WTS(TPM) Expression	0	0	null	Mann-Whitney U	2.2017	1.1386	-	2010	15.5897	-	2007	7.0808
GAB3	Median WTS(TPM) Expression	0	0	null	Mann-Whitney U	3.9901	1.9964	-	2010	5.9271	-	2007	1.4855
TGFBI	Median WTS(TPM) Expression	0	0	null	Mann-Whitney U	3.7981	1.9253	-	2010	52.4749	-	2007	13.8162
ST6GALNAC6	Median WTS(TPM) Expression	0	0	null	Mann-Whitney U	2.4976	1.3205	-	2010	34.119	-	2007	13.6608
GBP3	Median WTS(TPM) Expression	0	0	null	Mann-Whitney U	4.9933	2.32	-	2010	32.0047	-	2007	6.4096
GBP4	Median WTS(TPM) Expression	0	0	null	Mann-Whitney U	5.6013	2.4858	-	2010	9.1664	-	2007	1.6365
GBP5	Median WTS(TPM) Expression	0	0	null	Mann-Whitney U	6.7331	2.7513	-	2010	11.2142	-	2007	1.6655
STAB1	Median WTS(TPM) Expression	0	0	null	Mann-Whitney U	3.5941	1.8456	-	2010	28.2872	-	2007	7.8704
ST8SIA4	Median WTS(TPM) Expression	0	0	null	Mann-Whitney U	3.731	1.8996	-	2010	4.568	-	2007	1.2243
GGT5	Median WTS(TPM) Expression	0	0	null	Mann-Whitney U	2.8238	1.4977	-	2010	9.5586	-	2007	3.385
ST6GALNAC4	Median WTS(TPM) Expression	0	0	null	Mann-Whitney U	3.8519	1.9456	-	2010	7.4977	-	2007	1.9465
GBP1	Median WTS(TPM) Expression	0	0	null	Mann-Whitney U	4.9501	2.3074	-	2010	41.1276	-	2007	8.3085
GIMAP1	Median WTS(TPM) Expression	0	0	null	Mann-Whitney U	3.2263	1.6899	-	2010	1.1062	-	2007	0.3429
GIMAP2	Median WTS(TPM) Expression	0	0	null	Mann-Whitney U	3.5325	1.8207	-	2010	6.9882	-	2007	1.9783
ST5	Median WTS(TPM) Expression	0	0	null	Mann-Whitney U	3.0565	1.6119	-	2010	89.0437	-	2007	29.1325
GIMAP4	Median WTS(TPM) Expression	0	0	null	Mann-Whitney U	3.9233	1.9721	-	2010	21.8331	-	2007	5.5649
GIMAP5	Median WTS(TPM) Expression	0	0	null	Mann-Whitney U	3.99	1.9964	-	2010	11.051	-	2007	2.7697
GIMAP6	Median WTS(TPM) Expression	0	0	null	Mann-Whitney U	3.5496	1.8276	-	2010	5.8662	-	2007	1.6527
GBP2	Median WTS(TPM) Expression	0	0	null	Mann-Whitney U	5.8347	2.5447	-	2010	60.9927	-	2007	10.4534
PPAP2B	Median WTS(TPM) Expression	0	0	null	Mann-Whitney U	3.0362	1.6022	-	2010	39.3001	-	2007	12.944
GABARAPL1	Median WTS(TPM) Expression	0	0	null	Mann-Whitney U	2.6091	1.3835	-	2010	46.7225	-	2007	17.9077
STAT5A	Median WTS(TPM) Expression	0	0	null	Mann-Whitney U	3.5876	1.843	-	2010	14.5058	-	2007	4.0433
STK17B	Median WTS(TPM) Expression	0	0	null	Mann-Whitney U	3.0793	1.6226	-	2010	41.0184	-	2007	13.3208
STK10	Median WTS(TPM) Expression	0	0	null	Mann-Whitney U	3.641	1.8643	-	2010	25.265	-	2007	6.939
GAL3ST4	Median WTS(TPM) Expression	0	0	null	Mann-Whitney U	2.9345	1.5531	-	2010	5.9711	-	2007	2.0348
GALNT10	Median WTS(TPM) Expression	0	0	null	Mann-Whitney U	2.7698	1.4698	-	2010	52.8129	-	2007	19.0673
GALNT6	Median WTS(TPM) Expression	0	0	null	Mann-Whitney U	4.1652	2.0584	-	2010	1.3114	-	2007	0.3149
STAT5B	Median WTS(TPM) Expression	0	0	null	Mann-Whitney U	2.3204	1.2144	-	2010	44.889	-	2007	19.3451
STAT4	Median WTS(TPM) Expression	0	0	null	Mann-Whitney U	4.4213	2.1445	-	2010	7.146	-	2007	1.6163
GAS7	Median WTS(TPM) Expression	0	0	null	Mann-Whitney U	4.3221	2.1117	-	2010	9.6067	-	2007	2.2227
STAT3	Median WTS(TPM) Expression	0	0	null	Mann-Whitney U	2.4217	1.276	-	2010	95.6853	-	2007	39.5114
STAT2	Median WTS(TPM) Expression	0	0	null	Mann-Whitney U	2.4531	1.2946	-	2010	68.4969	-	2007	27.9229
STAT1	Median WTS(TPM) Expression	0	0	null	Mann-Whitney U	3.5868	1.8427	-	2010	189.27	-	2007	52.7681
STARD9	Median WTS(TPM) Expression	0	0	null	Mann-Whitney U	3.176	1.6672	-	2010	6.8949	-	2007	2.171
GAS6	Median WTS(TPM) Expression	0	0	null	Mann-Whitney U	3.6744	1.8775	-	2010	34.0863	-	2007	9.2768
STARD4	Median WTS(TPM) Expression	0	0	null	Mann-Whitney U	3.6555	1.8701	-	2010	13.9606	-	2007	3.8191
PPP1R18	Median WTS(TPM) Expression	0	0	null	Mann-Whitney U	3.4996	1.8072	-	2010	15.276	-	2007	4.365
FILIP1L	Median WTS(TPM) Expression	0	0	null	Mann-Whitney U	3.5243	1.8173	-	2010	106.236	-	2007	30.1441
SYNPO	Median WTS(TPM) Expression	0	0	null	Mann-Whitney U	4.0298	2.0107	-	2010	72.7771	-	2007	18.0598
TCF4	Median WTS(TPM) Expression	0	0	null	Mann-Whitney U	3.0486	1.6081	-	2010	98.3597	-	2007	32.2644
PRICKLE2	Median WTS(TPM) Expression	0	0	null	Mann-Whitney U	4.1136	2.0404	-	2010	8.8279	-	2007	2.146
FAM114A1	Median WTS(TPM) Expression	0	0	null	Mann-Whitney U	2.4873	1.3146	-	2010	51.7207	-	2007	20.794
TCN2	Median WTS(TPM) Expression	0	0	null	Mann-Whitney U	3.1853	1.6714	-	2010	7.7492	-	2007	2.4328
PRF1	Median WTS(TPM) Expression	0	0	null	Mann-Whitney U	5.0272	2.3298	-	2010	1.7278	-	2007	0.3437
PREX1	Median WTS(TPM) Expression	0	0	null	Mann-Whitney U	3.1103	1.6371	-	2010	11.44	-	2007	3.6781
TCF7	Median WTS(TPM) Expression	0	0	null	Mann-Whitney U	2.5469	1.3488	-	2010	16.2788	-	2007	6.3915
FAM192A	Median WTS(TPM) Expression	0	0	null	Mann-Whitney U	2.168	1.1164	-	2010	46.3969	-	2007	21.4006
TEP1	Median WTS(TPM) Expression	0	0	null	Mann-Whitney U	2.8053	1.4881	-	2010	61.5693	-	2007	21.9477
TBXAS1	Median WTS(TPM) Expression	0	0	null	Mann-Whitney U	3.1068	1.6354	-	2010	16.3547	-	2007	5.2641
FAM196B	Median WTS(TPM) Expression	0	0	null	Mann-Whitney U	4.273	2.0952	-	2010	1.6044	-	2007	0.3755
FAM20A	Median WTS(TPM) Expression	0	0	null	Mann-Whitney U	2.5824	1.3687	-	2010	1.717	-	2007	0.6649
PRDM1	Median WTS(TPM) Expression	0	0	null	Mann-Whitney U	3.5842	1.8417	-	2010	13.2662	-	2007	3.7013
FAM26F	Median WTS(TPM) Expression	0	0	null	Mann-Whitney U	5.4138	2.4366	-	2010	4.8358	-	2007	0.8932
FAM46A	Median WTS(TPM) Expression	0	0	null	Mann-Whitney U	3.5856	1.8422	-	2010	11.3052	-	2007	3.153
FAIM3	Median WTS(TPM) Expression	0	0	null	Mann-Whitney U	4.9167	2.2977	-	2010	10.1749	-	2007	2.0695
FABP3	Median WTS(TPM) Expression	0	0	null	Mann-Whitney U	3.3067	1.7254	-	2010	20.3321	-	2007	6.1487
FHL3	Median WTS(TPM) Expression	0	0	null	Mann-Whitney U	2.9442	1.5579	-	2010	9.2099	-	2007	3.1282
ETS1	Median WTS(TPM) Expression	0	0	null	Mann-Whitney U	3.5339	1.8213	-	2010	47.1053	-	2007	13.3296
PRKD2	Median WTS(TPM) Expression	0	0	null	Mann-Whitney U	2.3665	1.2428	-	2010	26.2631	-	2007	11.0977
TGFB1I1	Median WTS(TPM) Expression	0	0	null	Mann-Whitney U	4.0169	2.0061	-	2010	18.6419	-	2007	4.6409
TGFB1	Median WTS(TPM) Expression	0	0	null	Mann-Whitney U	4.0039	2.0014	-	2010	34.5631	-	2007	8.6324
PRKCQ	Median WTS(TPM) Expression	0	0	null	Mann-Whitney U	5.9726	2.5783	-	2010	2.2591	-	2007	0.3782
ESYT2	Median WTS(TPM) Expression	0	0	null	Mann-Whitney U	2.1486	1.1034	-	2010	50.7939	-	2007	23.6406
TFEC	Median WTS(TPM) Expression	0	0	null	Mann-Whitney U	4.5523	2.1866	-	2010	9.6086	-	2007	2.1107
ETS2	Median WTS(TPM) Expression	0	0	null	Mann-Whitney U	3.1298	1.6461	-	2010	31.0136	-	2007	9.909
F2R	Median WTS(TPM) Expression	0	0	null	Mann-Whitney U	3.0129	1.5911	-	2010	12.7515	-	2007	4.2323
ETV7	Median WTS(TPM) Expression	0	0	null	Mann-Whitney U	6.7977	2.7651	-	2010	2.5083	-	2007	0.369
EVC2	Median WTS(TPM) Expression	0	0	null	Mann-Whitney U	4.0134	2.0048	-	2010	4.9642	-	2007	1.2369
EVI2A	Median WTS(TPM) Expression	0	0	null	Mann-Whitney U	3.4889	1.8028	-	2010	13.4727	-	2007	3.8615
EVI2B	Median WTS(TPM) Expression	0	0	null	Mann-Whitney U	3.9504	1.982	-	2010	99.5693	-	2007	25.2051
PRKCDBP	Median WTS(TPM) Expression	0	0	null	Mann-Whitney U	3.417	1.7727	-	2010	5.4658	-	2007	1.5996
F13A1	Median WTS(TPM) Expression	0	0	null	Mann-Whitney U	4.3394	2.1175	-	2010	44.4034	-	2007	10.2326
TBC1D2B	Median WTS(TPM) Expression	0	0	null	Mann-Whitney U	2.6114	1.3848	-	2010	42.5482	-	2007	16.293
TBC1D22A	Median WTS(TPM) Expression	0	0	null	Mann-Whitney U	2.3818	1.2521	-	2010	28.6005	-	2007	12.0078
FAM78A	Median WTS(TPM) Expression	0	0	null	Mann-Whitney U	3.9183	1.9702	-	2010	5.6888	-	2007	1.4518
TACC1	Median WTS(TPM) Expression	0	0	null	Mann-Whitney U	3.1036	1.634	-	2010	64.7557	-	2007	20.8645
FCGR3A	Median WTS(TPM) Expression	0	0	null	Mann-Whitney U	4.3002	2.1044	-	2010	46.437	-	2007	10.7987
FCGRT	Median WTS(TPM) Expression	0	0	null	Mann-Whitney U	2.6622	1.4126	-	2010	17.6139	-	2007	6.6163
FCHO1	Median WTS(TPM) Expression	0	0	null	Mann-Whitney U	4.5897	2.1984	-	2010	1.2761	-	2007	0.278
FCHSD2	Median WTS(TPM) Expression	0	0	null	Mann-Whitney U	3.1353	1.6486	-	2010	39.7708	-	2007	12.6847
FERMT2	Median WTS(TPM) Expression	0	0	null	Mann-Whitney U	2.7527	1.4608	-	2010	63.6885	-	2007	23.137
FERMT3	Median WTS(TPM) Expression	0	0	null	Mann-Whitney U	2.9324	1.5521	-	2010	9.8674	-	2007	3.3649
SYTL3	Median WTS(TPM) Expression	0	0	null	Mann-Whitney U	2.6289	1.3944	-	2010	5.596	-	2007	2.1287
TBC1D1	Median WTS(TPM) Expression	0	0	null	Mann-Whitney U	2.9382	1.5549	-	2010	47.1179	-	2007	16.0366
FGD2	Median WTS(TPM) Expression	0	0	null	Mann-Whitney U	3.8842	1.9576	-	2010	4.2047	-	2007	1.0825
FGD5	Median WTS(TPM) Expression	0	0	null	Mann-Whitney U	2.7601	1.4647	-	2010	4.8809	-	2007	1.7684
FGD6	Median WTS(TPM) Expression	0	0	null	Mann-Whitney U	2.6334	1.3969	-	2010	33.284	-	2007	12.6393
FGL2	Median WTS(TPM) Expression	0	0	null	Mann-Whitney U	3.9834	1.994	-	2010	17.5086	-	2007	4.3954
FHL2	Median WTS(TPM) Expression	0	0	null	Mann-Whitney U	4.4235	2.1452	-	2010	20.0829	-	2007	4.54
SYT11	Median WTS(TPM) Expression	0	0	null	Mann-Whitney U	3.9635	1.9868	-	2010	3.337	-	2007	0.8419
FCGR2A	Median WTS(TPM) Expression	0	0	null	Mann-Whitney U	3.069	1.6178	-	2010	40.0387	-	2007	13.046
FCER1G	Median WTS(TPM) Expression	0	0	null	Mann-Whitney U	3.5091	1.8111	-	2010	24.3832	-	2007	6.9487
TAF8	Median WTS(TPM) Expression	0	0	null	Mann-Whitney U	2.1439	1.1002	-	2010	23.91	-	2007	11.1526
FBXO7	Median WTS(TPM) Expression	0	0	null	Mann-Whitney U	2.2064	1.1417	-	2010	63.346	-	2007	28.7106
TAGAP	Median WTS(TPM) Expression	0	0	null	Mann-Whitney U	5.3973	2.4322	-	2010	7.2596	-	2007	1.345
TAGLN2	Median WTS(TPM) Expression	0	0	null	Mann-Whitney U	2.9949	1.5825	-	2010	81.5793	-	2007	27.2396
TAP1	Median WTS(TPM) Expression	0	0	null	Mann-Whitney U	4.4197	2.144	-	2010	24.8186	-	2007	5.6154
TAP2	Median WTS(TPM) Expression	0	0	null	Mann-Whitney U	3.8989	1.9631	-	2010	39.5404	-	2007	10.1415
TAPBP	Median WTS(TPM) Expression	0	0	null	Mann-Whitney U	3.1206	1.6418	-	2010	95.4771	-	2007	30.5956
TAPBPL	Median WTS(TPM) Expression	0	0	null	Mann-Whitney U	2.9794	1.575	-	2010	16.0344	-	2007	5.3817
FBN1	Median WTS(TPM) Expression	0	0	null	Mann-Whitney U	3.3591	1.7481	-	2010	53.0482	-	2007	15.7925
FBLN2	Median WTS(TPM) Expression	0	0	null	Mann-Whitney U	4.3235	2.1122	-	2010	13.9433	-	2007	3.225
FBLN1	Median WTS(TPM) Expression	0	0	null	Mann-Whitney U	5.2342	2.388	-	2010	133.344	-	2007	25.4756
FBLIM1	Median WTS(TPM) Expression	0	0	null	Mann-Whitney U	2.6423	1.4018	-	2010	23.6865	-	2007	8.9645
FAS	Median WTS(TPM) Expression	0	0	null	Mann-Whitney U	3.3291	1.7351	-	2010	56.7064	-	2007	17.0335
PPP6R1	Median WTS(TPM) Expression	0	0	null	Mann-Whitney U	2.0825	1.0583	-	2010	10.7929	-	2007	5.1826
TAX1BP3	Median WTS(TPM) Expression	0	0	null	Mann-Whitney U	2.8339	1.5028	-	2010	15.0057	-	2007	5.295
CYBB	Median WTS(TPM) Expression	0	0	null	Mann-Whitney U	4.7475	2.2472	-	2010	27.5192	-	2007	5.7965
CYBA	Median WTS(TPM) Expression	0	0	null	Mann-Whitney U	4.3625	2.1251	-	2010	23.5553	-	2007	5.3996
TRAC	Median WTS(TPM) Expression	0	0	null	Mann-Whitney U	7.7315	2.9507	-	2010	10.8404	-	2007	1.4021
CCND2	Median WTS(TPM) Expression	0	0	null	Mann-Whitney U	4.8876	2.2891	-	2010	18.6228	-	2007	3.8102
CCDC88B	Median WTS(TPM) Expression	0	0	null	Mann-Whitney U	3.1644	1.6619	-	2010	4.3168	-	2007	1.3642
CCL2	Median WTS(TPM) Expression	0	0	null	Mann-Whitney U	5.1611	2.3677	-	2010	42.6882	-	2007	8.2712
CCL4	Median WTS(TPM) Expression	0	0	null	Mann-Whitney U	5.0021	2.3225	-	2010	3.5296	-	2007	0.7056
CCL5	Median WTS(TPM) Expression	0	0	null	Mann-Whitney U	6.3784	2.6732	-	2010	17.0696	-	2007	2.6762
CCM2	Median WTS(TPM) Expression	0	0	null	Mann-Whitney U	2.1451	1.1011	-	2010	24.5119	-	2007	11.4267
RASGRP2	Median WTS(TPM) Expression	0	0	null	Mann-Whitney U	4.0439	2.0157	-	2010	10.4319	-	2007	2.5797
RASGRP1	Median WTS(TPM) Expression	0	0	null	Mann-Whitney U	3.3584	1.7478	-	2010	8.4125	-	2007	2.5049
CCDC80	Median WTS(TPM) Expression	0	0	null	Mann-Whitney U	3.8756	1.9544	-	2010	68.2677	-	2007	17.6147
RASGRF2	Median WTS(TPM) Expression	0	0	null	Mann-Whitney U	3.3039	1.7242	-	2010	5.5184	-	2007	1.6703
RASGEF1B	Median WTS(TPM) Expression	0	0	null	Mann-Whitney U	2.798	1.4844	-	2010	9.5868	-	2007	3.4263
RASAL3	Median WTS(TPM) Expression	0	0	null	Mann-Whitney U	4.8353	2.2736	-	2010	3.4332	-	2007	0.71
CCR1	Median WTS(TPM) Expression	0	0	null	Mann-Whitney U	3.268	1.7084	-	2010	1.874	-	2007	0.5734
CCR2	Median WTS(TPM) Expression	0	0	null	Mann-Whitney U	6.2949	2.6542	-	2010	5.5513	-	2007	0.8819
CCR4	Median WTS(TPM) Expression	0	0	null	Mann-Whitney U	6.006	2.5864	-	2010	2.2519	-	2007	0.3749
CCDC88A	Median WTS(TPM) Expression	0	0	null	Mann-Whitney U	3.2643	1.7068	-	2010	20.1508	-	2007	6.1731
CCDC69	Median WTS(TPM) Expression	0	0	null	Mann-Whitney U	4.2916	2.1015	-	2010	9.555	-	2007	2.2264
CCR7	Median WTS(TPM) Expression	0	0	null	Mann-Whitney U	6.2107	2.6348	-	2010	2.4329	-	2007	0.3917
CASP8	Median WTS(TPM) Expression	0	0	null	Mann-Whitney U	2.4529	1.2945	-	2010	21.065	-	2007	8.5876
CASP1	Median WTS(TPM) Expression	0	0	null	Mann-Whitney U	4.6026	2.2025	-	2010	34.9253	-	2007	7.5881
VAMP5	Median WTS(TPM) Expression	0	0	null	Mann-Whitney U	3.5123	1.8124	-	2010	5.2473	-	2007	1.494
VAMP3	Median WTS(TPM) Expression	0	0	null	Mann-Whitney U	2.4551	1.2958	-	2010	42.8114	-	2007	17.4381
VAMP1	Median WTS(TPM) Expression	0	0	null	Mann-Whitney U	3.1131	1.6384	-	2010	8.7208	-	2007	2.8013
CASP4	Median WTS(TPM) Expression	0	0	null	Mann-Whitney U	3.2961	1.7208	-	2010	101.088	-	2007	30.6685
VAC14	Median WTS(TPM) Expression	0	0	null	Mann-Whitney U	2.2843	1.1918	-	2010	20.1165	-	2007	8.8063
CAV1	Median WTS(TPM) Expression	0	0	null	Mann-Whitney U	3.242	1.6969	-	2010	44.613	-	2007	13.7608
RASSF2	Median WTS(TPM) Expression	0	0	null	Mann-Whitney U	2.8655	1.5188	-	2010	3.9208	-	2007	1.3683
CAV2	Median WTS(TPM) Expression	0	0	null	Mann-Whitney U	3.4432	1.7837	-	2010	14.9196	-	2007	4.3331
CBFB	Median WTS(TPM) Expression	0	0	null	Mann-Whitney U	2.4634	1.3007	-	2010	47.6744	-	2007	19.353
CBL	Median WTS(TPM) Expression	0	0	null	Mann-Whitney U	2.2557	1.1736	-	2010	6.4077	-	2007	2.8406
CCDC109B	Median WTS(TPM) Expression	0	0	null	Mann-Whitney U	4.2127	2.0747	-	2010	11.0929	-	2007	2.6332
RASSF5	Median WTS(TPM) Expression	0	0	null	Mann-Whitney U	2.8976	1.5348	-	2010	4.7276	-	2007	1.6316
RASSF4	Median WTS(TPM) Expression	0	0	null	Mann-Whitney U	3.9666	1.9879	-	2010	12.6421	-	2007	3.1872
CCR5	Median WTS(TPM) Expression	0	0	null	Mann-Whitney U	6.037	2.5938	-	2010	6.8141	-	2007	1.1287
RASA3	Median WTS(TPM) Expression	0	0	null	Mann-Whitney U	3.8339	1.9388	-	2010	14.8637	-	2007	3.8769
CD72	Median WTS(TPM) Expression	0	0	null	Mann-Whitney U	3.4291	1.7778	-	2010	2.4352	-	2007	0.7102
CD48	Median WTS(TPM) Expression	0	0	null	Mann-Whitney U	5.8482	2.548	-	2010	13.6658	-	2007	2.3368
CD3E	Median WTS(TPM) Expression	0	0	null	Mann-Whitney U	6.0451	2.5958	-	2010	5.467	-	2007	0.9044
CD3G	Median WTS(TPM) Expression	0	0	null	Mann-Whitney U	6.5669	2.7152	-	2010	3.3637	-	2007	0.5122
CD4	Median WTS(TPM) Expression	0	0	null	Mann-Whitney U	3.9383	1.9776	-	2010	7.2434	-	2007	1.8392
CD40	Median WTS(TPM) Expression	0	0	null	Mann-Whitney U	4.3626	2.1252	-	2010	5.7759	-	2007	1.324
CD40LG	Median WTS(TPM) Expression	0	0	null	Mann-Whitney U	5.786	2.5326	-	2010	1.196	-	2007	0.2067
UCP2	Median WTS(TPM) Expression	0	0	null	Mann-Whitney U	3.5902	1.8441	-	2010	29.9474	-	2007	8.3414
CD5	Median WTS(TPM) Expression	0	0	null	Mann-Whitney U	4.0913	2.0325	-	2010	4.7942	-	2007	1.1718
CD37	Median WTS(TPM) Expression	0	0	null	Mann-Whitney U	3.8786	1.9555	-	2010	13.6394	-	2007	3.5166
CD52	Median WTS(TPM) Expression	0	0	null	Mann-Whitney U	6.0141	2.5883	-	2010	26.5876	-	2007	4.4209
CD53	Median WTS(TPM) Expression	0	0	null	Mann-Whitney U	4.5517	2.1864	-	2010	14.6169	-	2007	3.2113
CD58	Median WTS(TPM) Expression	0	0	null	Mann-Whitney U	2.9195	1.5457	-	2010	16.5794	-	2007	5.6787
CD59	Median WTS(TPM) Expression	0	0	null	Mann-Whitney U	2.887	1.5296	-	2010	128.27	-	2007	44.4297
CD6	Median WTS(TPM) Expression	0	0	null	Mann-Whitney U	4.8779	2.2863	-	2010	8.0091	-	2007	1.6419
CD68	Median WTS(TPM) Expression	0	0	null	Mann-Whitney U	2.9634	1.5673	-	2010	43.4877	-	2007	14.6748
CD3D	Median WTS(TPM) Expression	0	0	null	Mann-Whitney U	8.1401	3.0251	-	2010	15.1538	-	2007	1.8616
CD33	Median WTS(TPM) Expression	0	0	null	Mann-Whitney U	3.3725	1.7538	-	2010	2.4461	-	2007	0.7253
RARRES3	Median WTS(TPM) Expression	0	0	null	Mann-Whitney U	6.7401	2.7528	-	2010	28.0829	-	2007	4.1666
CD163	Median WTS(TPM) Expression	0	0	null	Mann-Whitney U	3.3523	1.7452	-	2010	30.1333	-	2007	8.9888
RARRES2	Median WTS(TPM) Expression	0	0	null	Mann-Whitney U	4.9738	2.3144	-	2010	19.0144	-	2007	3.8229
RARRES1	Median WTS(TPM) Expression	0	0	null	Mann-Whitney U	4.3393	2.1175	-	2010	21.3815	-	2007	4.9274
UNC5B	Median WTS(TPM) Expression	0	0	null	Mann-Whitney U	2.9333	1.5525	-	2010	4.2927	-	2007	1.4634
CD14	Median WTS(TPM) Expression	0	0	null	Mann-Whitney U	3.8287	1.9368	-	2010	20.5365	-	2007	5.3639
UNC13D	Median WTS(TPM) Expression	0	0	null	Mann-Whitney U	3.5575	1.8309	-	2010	2.9399	-	2007	0.8264
RARG	Median WTS(TPM) Expression	0	0	null	Mann-Whitney U	3.0583	1.6127	-	2010	8.9256	-	2007	2.9185
CD180	Median WTS(TPM) Expression	0	0	null	Mann-Whitney U	3.6866	1.8823	-	2010	4.7638	-	2007	1.2922
CD300A	Median WTS(TPM) Expression	0	0	null	Mann-Whitney U	3.4893	1.8029	-	2010	2.0933	-	2007	0.5999
CD2	Median WTS(TPM) Expression	0	0	null	Mann-Whitney U	7.293	2.8665	-	2010	9.0792	-	2007	1.2449
CD226	Median WTS(TPM) Expression	0	0	null	Mann-Whitney U	3.9929	1.9974	-	2010	0.9156	-	2007	0.2293
RARA	Median WTS(TPM) Expression	0	0	null	Mann-Whitney U	2.8257	1.4986	-	2010	15.5402	-	2007	5.4996
CD247	Median WTS(TPM) Expression	0	0	null	Mann-Whitney U	5.0612	2.3395	-	2010	1.8689	-	2007	0.3693
CD248	Median WTS(TPM) Expression	0	0	null	Mann-Whitney U	3.206	1.6808	-	2010	14.9779	-	2007	4.6719
CD27	Median WTS(TPM) Expression	0	0	null	Mann-Whitney U	4.4774	2.1627	-	2010	3.763	-	2007	0.8404
VASP	Median WTS(TPM) Expression	0	0	null	Mann-Whitney U	2.4603	1.2988	-	2010	12.9653	-	2007	5.2698
VAT1	Median WTS(TPM) Expression	0	0	null	Mann-Whitney U	2.6574	1.41	-	2010	30.5665	-	2007	11.5022
VAV1	Median WTS(TPM) Expression	0	0	null	Mann-Whitney U	4.654	2.2185	-	2010	3.4531	-	2007	0.742
C1S	Median WTS(TPM) Expression	0	0	null	Mann-Whitney U	5.2416	2.39	-	2010	135.384	-	2007	25.8287
C1QA	Median WTS(TPM) Expression	0	0	null	Mann-Whitney U	4.264	2.0922	-	2010	56.8813	-	2007	13.3398
C1QB	Median WTS(TPM) Expression	0	0	null	Mann-Whitney U	3.9844	1.9944	-	2010	73.7636	-	2007	18.5129
C1QC	Median WTS(TPM) Expression	0	0	null	Mann-Whitney U	3.9804	1.9929	-	2010	87.3018	-	2007	21.9327
C1QTNF1	Median WTS(TPM) Expression	0	0	null	Mann-Whitney U	3.58	1.8399	-	2010	4.7603	-	2007	1.3297
C1R	Median WTS(TPM) Expression	0	0	null	Mann-Whitney U	5.6881	2.5079	-	2010	110.279	-	2007	19.3878
C1RL	Median WTS(TPM) Expression	0	0	null	Mann-Whitney U	3.09	1.6276	-	2010	32.4427	-	2007	10.4991
RCSD1	Median WTS(TPM) Expression	0	0	null	Mann-Whitney U	3.6072	1.8509	-	2010	5.5559	-	2007	1.5402
RECQL	Median WTS(TPM) Expression	0	0	null	Mann-Whitney U	2.3468	1.2307	-	2010	18.849	-	2007	8.0319
C1orf162	Median WTS(TPM) Expression	0	0	null	Mann-Whitney U	3.6382	1.8632	-	2010	10.2901	-	2007	2.8283
RCN3	Median WTS(TPM) Expression	0	0	null	Mann-Whitney U	3.0546	1.611	-	2010	9.9092	-	2007	3.244
C1orf38	Median WTS(TPM) Expression	0	0	null	Mann-Whitney U	3.8282	1.9367	-	2010	7.0904	-	2007	1.8521
C1orf54	Median WTS(TPM) Expression	0	0	null	Mann-Whitney U	3.4725	1.796	-	2010	11.8389	-	2007	3.4093
C20orf194	Median WTS(TPM) Expression	0	0	null	Mann-Whitney U	2.8564	1.5142	-	2010	10.1866	-	2007	3.5662
RCBTB2	Median WTS(TPM) Expression	0	0	null	Mann-Whitney U	3.063	1.6149	-	2010	13.1208	-	2007	4.2837
C19orf66	Median WTS(TPM) Expression	0	0	null	Mann-Whitney U	2.6316	1.396	-	2010	6.6192	-	2007	2.5152
C18orf8	Median WTS(TPM) Expression	0	0	null	Mann-Whitney U	2.2345	1.16	-	2010	15.3248	-	2007	6.8582
VCAM1	Median WTS(TPM) Expression	0	0	null	Mann-Whitney U	4.7098	2.2357	-	2010	12.2838	-	2007	2.6082
C14orf159	Median WTS(TPM) Expression	0	0	null	Mann-Whitney U	3.2395	1.6958	-	2010	19.9564	-	2007	6.1603
C10orf26	Median WTS(TPM) Expression	0	0	null	Mann-Whitney U	1.9747	0.9816	-	2010	7.3821	-	2007	3.7383
C10orf54	Median WTS(TPM) Expression	0	0	null	Mann-Whitney U	4.6481	2.2167	-	2010	16.187	-	2007	3.4825
RFTN1	Median WTS(TPM) Expression	0	0	null	Mann-Whitney U	3.7974	1.925	-	2010	52.9351	-	2007	13.9398
XAF1	Median WTS(TPM) Expression	0	0	null	Mann-Whitney U	4.6161	2.2067	-	2010	32.6449	-	2007	7.0719
WWC3	Median WTS(TPM) Expression	0	0	null	Mann-Whitney U	2.2821	1.1903	-	2010	14.2507	-	2007	6.2446
C12orf35	Median WTS(TPM) Expression	0	0	null	Mann-Whitney U	2.5395	1.3446	-	2010	53.6387	-	2007	21.1216
C14orf49	Median WTS(TPM) Expression	0	0	null	Mann-Whitney U	3.386	1.7596	-	2010	3.2669	-	2007	0.9648
C17orf62	Median WTS(TPM) Expression	0	0	null	Mann-Whitney U	2.1056	1.0743	-	2010	15.1717	-	2007	7.2052
WIPF1	Median WTS(TPM) Expression	0	0	null	Mann-Whitney U	4.2861	2.0997	-	2010	55.442	-	2007	12.9352
RELL1	Median WTS(TPM) Expression	0	0	null	Mann-Whitney U	2.6622	1.4126	-	2010	21.9338	-	2007	8.239
RELB	Median WTS(TPM) Expression	0	0	null	Mann-Whitney U	3.3556	1.7466	-	2010	6.617	-	2007	1.9719
C16orf57	Median WTS(TPM) Expression	0	0	null	Mann-Whitney U	2.4054	1.2663	-	2010	13.4941	-	2007	5.6099
REL	Median WTS(TPM) Expression	0	0	null	Mann-Whitney U	2.3459	1.2301	-	2010	18.3149	-	2007	7.8072
WDTC1	Median WTS(TPM) Expression	0	0	null	Mann-Whitney U	2.1737	1.1201	-	2010	20.7676	-	2007	9.5541
RCAN2	Median WTS(TPM) Expression	0	0	null	Mann-Whitney U	3.6289	1.8595	-	2010	16.9464	-	2007	4.6698
RCAN1	Median WTS(TPM) Expression	0	0	null	Mann-Whitney U	2.6182	1.3886	-	2010	7.4935	-	2007	2.8621
C22orf25	Median WTS(TPM) Expression	0	0	null	Mann-Whitney U	2.2804	1.1893	-	2010	13.7065	-	2007	6.0105
CAP1	Median WTS(TPM) Expression	0	0	null	Mann-Whitney U	2.4814	1.3111	-	2010	123.669	-	2007	49.8388
RBM38	Median WTS(TPM) Expression	0	0	null	Mann-Whitney U	2.9488	1.5601	-	2010	18.5885	-	2007	6.3037
CACHD1	Median WTS(TPM) Expression	0	0	null	Mann-Whitney U	4.0415	2.0149	-	2010	8.389	-	2007	2.0757
CALD1	Median WTS(TPM) Expression	0	0	null	Mann-Whitney U	2.7968	1.4838	-	2010	124.947	-	2007	44.6744
CALHM2	Median WTS(TPM) Expression	0	0	null	Mann-Whitney U	2.9578	1.5645	-	2010	7.2049	-	2007	2.4359
VIM	Median WTS(TPM) Expression	0	0	null	Mann-Whitney U	3.2731	1.7107	-	2010	207.452	-	2007	63.3809
CAMK1D	Median WTS(TPM) Expression	0	0	null	Mann-Whitney U	3.7737	1.916	-	2010	6.8125	-	2007	1.8053
CAPG	Median WTS(TPM) Expression	0	0	null	Mann-Whitney U	3.6668	1.8745	-	2010	25.5396	-	2007	6.9651
WDR1	Median WTS(TPM) Expression	0	0	null	Mann-Whitney U	2.6867	1.4258	-	2010	332.738	-	2007	123.847
CAPN1	Median WTS(TPM) Expression	0	0	null	Mann-Whitney U	2.4318	1.282	-	2010	61.5153	-	2007	25.2961
CAPZB	Median WTS(TPM) Expression	0	0	null	Mann-Whitney U	2.219	1.1499	-	2010	121.554	-	2007	54.7787
CARD11	Median WTS(TPM) Expression	0	0	null	Mann-Whitney U	4.6651	2.2219	-	2010	4.6317	-	2007	0.9928
CARD16	Median WTS(TPM) Expression	0	0	null	Mann-Whitney U	4.3347	2.1159	-	2010	29.98	-	2007	6.9162
CARD6	Median WTS(TPM) Expression	0	0	null	Mann-Whitney U	3.1934	1.6751	-	2010	4.1036	-	2007	1.285
VCL	Median WTS(TPM) Expression	0	0	null	Mann-Whitney U	3.0278	1.5983	-	2010	73.7177	-	2007	24.347
RBM42	Median WTS(TPM) Expression	0	0	null	Mann-Whitney U	2.038	1.0272	-	2010	13.2517	-	2007	6.5021
CA11	Median WTS(TPM) Expression	0	0	null	Mann-Whitney U	4.1015	2.0362	-	2010	2.5798	-	2007	0.629
VPS13C	Median WTS(TPM) Expression	0	0	null	Mann-Whitney U	2.3617	1.2398	-	2010	175.637	-	2007	74.3695
RBMS1	Median WTS(TPM) Expression	0	0	null	Mann-Whitney U	3.2002	1.6782	-	2010	33.8488	-	2007	10.5772
RBMS2	Median WTS(TPM) Expression	0	0	null	Mann-Whitney U	2.8858	1.529	-	2010	44.3517	-	2007	15.3689
RBMS3	Median WTS(TPM) Expression	0	0	null	Mann-Whitney U	3.3746	1.7547	-	2010	30.5481	-	2007	9.0524
VSIG4	Median WTS(TPM) Expression	0	0	null	Mann-Whitney U	3.3002	1.7226	-	2010	7.8383	-	2007	2.3751
C5orf56	Median WTS(TPM) Expression	0	0	null	Mann-Whitney U	2.5104	1.3279	-	2010	16.3794	-	2007	6.5246
VWA5A	Median WTS(TPM) Expression	0	0	null	Mann-Whitney U	4.041	2.0147	-	2010	6.1058	-	2007	1.511
WARS	Median WTS(TPM) Expression	0	0	null	Mann-Whitney U	2.427	1.2792	-	2010	70.4331	-	2007	29.0205
WAS	Median WTS(TPM) Expression	0	0	null	Mann-Whitney U	3.6111	1.8524	-	2010	5.8881	-	2007	1.6306
C3orf64	Median WTS(TPM) Expression	0	0	null	Mann-Whitney U	2.75	1.4595	-	2010	22.8047	-	2007	8.2925
C3AR1	Median WTS(TPM) Expression	0	0	null	Mann-Whitney U	3.2997	1.7224	-	2010	8.7246	-	2007	2.644
C3	Median WTS(TPM) Expression	0	0	null	Mann-Whitney U	5.5079	2.4615	-	2010	114.942	-	2007	20.8684
RBPMS	Median WTS(TPM) Expression	0	0	null	Mann-Whitney U	3.8127	1.9308	-	2010	94.3334	-	2007	24.7422
WDFY2	Median WTS(TPM) Expression	0	0	null	Mann-Whitney U	2.3758	1.2484	-	2010	8.8744	-	2007	3.7353
WDFY4	Median WTS(TPM) Expression	0	0	null	Mann-Whitney U	4.6755	2.2251	-	2010	5.4849	-	2007	1.1731
CD7	Median WTS(TPM) Expression	0	0	null	Mann-Whitney U	6.2181	2.6365	-	2010	2.6791	-	2007	0.4309
CD81	Median WTS(TPM) Expression	0	0	null	Mann-Whitney U	2.2422	1.1649	-	2010	151.391	-	2007	67.5191
TRAF1	Median WTS(TPM) Expression	0	0	null	Mann-Whitney U	3.3146	1.7288	-	2010	2.3732	-	2007	0.716
CRYAB	Median WTS(TPM) Expression	0	0	null	Mann-Whitney U	4.0061	2.0022	-	2010	65.4881	-	2007	16.3471
TRIM22	Median WTS(TPM) Expression	0	0	null	Mann-Whitney U	3.8903	1.9599	-	2010	49.8084	-	2007	12.8034
TRIM21	Median WTS(TPM) Expression	0	0	null	Mann-Whitney U	2.9086	1.5403	-	2010	14.0149	-	2007	4.8184
PXDC1	Median WTS(TPM) Expression	0	0	null	Mann-Whitney U	2.7859	1.4781	-	2010	9.9784	-	2007	3.5818
CRIM1	Median WTS(TPM) Expression	0	0	null	Mann-Whitney U	2.9731	1.572	-	2010	57.6799	-	2007	19.4005
CRIP1	Median WTS(TPM) Expression	0	0	null	Mann-Whitney U	3.3167	1.7298	-	2010	15.8649	-	2007	4.7833
CRISPLD2	Median WTS(TPM) Expression	0	0	null	Mann-Whitney U	3.6514	1.8684	-	2010	49.0875	-	2007	13.4435
CSF1R	Median WTS(TPM) Expression	0	0	null	Mann-Whitney U	4.2964	2.1031	-	2010	45.5814	-	2007	10.6092
CPVL	Median WTS(TPM) Expression	0	0	null	Mann-Whitney U	4.0483	2.0173	-	2010	28.2634	-	2007	6.9815
CSF2RA	Median WTS(TPM) Expression	0	0	null	Mann-Whitney U	3.8234	1.9349	-	2010	14.6474	-	2007	3.8309
CSF2RB	Median WTS(TPM) Expression	0	0	null	Mann-Whitney U	4.6884	2.2291	-	2010	3.0618	-	2007	0.6531
CSGALNACT2	Median WTS(TPM) Expression	0	0	null	Mann-Whitney U	2.4293	1.2805	-	2010	25.232	-	2007	10.3865
CSRP1	Median WTS(TPM) Expression	0	0	null	Mann-Whitney U	3.462	1.7916	-	2010	117.496	-	2007	33.9393
CST3	Median WTS(TPM) Expression	0	0	null	Mann-Whitney U	2.9457	1.5586	-	2010	252.266	-	2007	85.6392
CST7	Median WTS(TPM) Expression	0	0	null	Mann-Whitney U	3.9826	1.9937	-	2010	4.0253	-	2007	1.0107
PYCARD	Median WTS(TPM) Expression	0	0	null	Mann-Whitney U	3.8974	1.9625	-	2010	8.6955	-	2007	2.2311
TRIM34	Median WTS(TPM) Expression	0	0	null	Mann-Whitney U	3.9805	1.993	-	2010	9.6933	-	2007	2.4352
CTD-2207O23.3	Median WTS(TPM) Expression	0	0	null	Mann-Whitney U	2.5623	1.3575	-	2010	7.7269	-	2007	3.0156
COTL1	Median WTS(TPM) Expression	0	0	null	Mann-Whitney U	3.0202	1.5947	-	2010	26.3667	-	2007	8.7301
COL6A2	Median WTS(TPM) Expression	0	0	null	Mann-Whitney U	3.4061	1.7681	-	2010	144.344	-	2007	42.3775
COL6A3	Median WTS(TPM) Expression	0	0	null	Mann-Whitney U	3.477	1.7978	-	2010	111.723	-	2007	32.1324
COPZ2	Median WTS(TPM) Expression	0	0	null	Mann-Whitney U	3.711	1.8918	-	2010	5.5419	-	2007	1.4934
CORO1A	Median WTS(TPM) Expression	0	0	null	Mann-Whitney U	4.5154	2.1749	-	2010	13.1211	-	2007	2.9058
CORO1C	Median WTS(TPM) Expression	0	0	null	Mann-Whitney U	2.9155	1.5437	-	2010	108.202	-	2007	37.1127
CORO7	Median WTS(TPM) Expression	0	0	null	Mann-Whitney U	2.5714	1.3625	-	2010	20.5688	-	2007	7.9992
TRIP10	Median WTS(TPM) Expression	0	0	null	Mann-Whitney U	2.8153	1.4933	-	2010	24.3784	-	2007	8.6592
TRIM38	Median WTS(TPM) Expression	0	0	null	Mann-Whitney U	3.7247	1.8971	-	2010	16.6212	-	2007	4.4625
QKI	Median WTS(TPM) Expression	0	0	null	Mann-Whitney U	2.3593	1.2383	-	2010	68.612	-	2007	29.0819
TRIM56	Median WTS(TPM) Expression	0	0	null	Mann-Whitney U	2.1982	1.1363	-	2010	9.8132	-	2007	4.4643
CPNE2	Median WTS(TPM) Expression	0	0	null	Mann-Whitney U	2.8767	1.5244	-	2010	16.3563	-	2007	5.6857
TRIM47	Median WTS(TPM) Expression	0	0	null	Mann-Whitney U	3.1962	1.6764	-	2010	5.3418	-	2007	1.6713
CPNE8	Median WTS(TPM) Expression	0	0	null	Mann-Whitney U	3.2419	1.6968	-	2010	6.1154	-	2007	1.8864
CPQ	Median WTS(TPM) Expression	0	0	null	Mann-Whitney U	2.8743	1.5232	-	2010	30.1825	-	2007	10.5009
CTC1	Median WTS(TPM) Expression	0	0	null	Mann-Whitney U	2.2763	1.1867	-	2010	5.2746	-	2007	2.3172
PTTG1IP	Median WTS(TPM) Expression	0	0	null	Mann-Whitney U	2.0115	1.0083	-	2010	45.3078	-	2007	22.5245
CD83	Median WTS(TPM) Expression	0	0	null	Mann-Whitney U	2.8321	1.5019	-	2010	2.8822	-	2007	1.0177
CXorf21	Median WTS(TPM) Expression	0	0	null	Mann-Whitney U	4.045	2.0161	-	2010	1.8252	-	2007	0.4512
CXCL10	Median WTS(TPM) Expression	0	0	null	Mann-Whitney U	10.0589	3.3304	-	2010	9.1682	-	2007	0.9115
CXCL11	Median WTS(TPM) Expression	0	0	null	Mann-Whitney U	11.2101	3.4867	-	2010	4.102	-	2007	0.3659
CXCL16	Median WTS(TPM) Expression	0	0	null	Mann-Whitney U	2.7215	1.4444	-	2010	29.2987	-	2007	10.7658
CXCL9	Median WTS(TPM) Expression	0	0	null	Mann-Whitney U	9.5272	3.252	-	2010	5.2238	-	2007	0.5483
CXCR3	Median WTS(TPM) Expression	0	0	null	Mann-Whitney U	6.3444	2.6655	-	2010	3.1884	-	2007	0.5026
CXCR4	Median WTS(TPM) Expression	0	0	null	Mann-Whitney U	3.6125	1.853	-	2010	22.0706	-	2007	6.1095
TRANK1	Median WTS(TPM) Expression	0	0	null	Mann-Whitney U	3.8705	1.9525	-	2010	44.9754	-	2007	11.62
PTPRCAP	Median WTS(TPM) Expression	0	0	null	Mann-Whitney U	2.9628	1.567	-	2010	7.5503	-	2007	2.5484
PTPN7	Median WTS(TPM) Expression	0	0	null	Mann-Whitney U	4.6791	2.2262	-	2010	4.8486	-	2007	1.0362
PTPN6	Median WTS(TPM) Expression	0	0	null	Mann-Whitney U	2.2468	1.1679	-	2010	15.8509	-	2007	7.0547
TRAF5	Median WTS(TPM) Expression	0	0	null	Mann-Whitney U	3.3828	1.7582	-	2010	21.7954	-	2007	6.443
TRAF3IP3	Median WTS(TPM) Expression	0	0	null	Mann-Whitney U	3.0258	1.5973	-	2010	6.1223	-	2007	2.0234
TRAF3IP2	Median WTS(TPM) Expression	0	0	null	Mann-Whitney U	2.7546	1.4618	-	2010	18.0443	-	2007	6.5507
CYB5R3	Median WTS(TPM) Expression	0	0	null	Mann-Whitney U	2.3161	1.2117	-	2010	80.6666	-	2007	34.8285
PTPRC	Median WTS(TPM) Expression	0	0	null	Mann-Whitney U	5.7816	2.5315	-	2010	59.9223	-	2007	10.3643
PTPRE	Median WTS(TPM) Expression	0	0	null	Mann-Whitney U	3.603	1.8492	-	2010	9.5421	-	2007	2.6483
PTRF	Median WTS(TPM) Expression	0	0	null	Mann-Whitney U	3.5318	1.8204	-	2010	30.4244	-	2007	8.6143
CTSC	Median WTS(TPM) Expression	0	0	null	Mann-Whitney U	4.4657	2.1589	-	2010	78.9122	-	2007	17.6707
TRBC2	Median WTS(TPM) Expression	0	0	null	Mann-Whitney U	8.6544	3.1134	-	2010	25.3329	-	2007	2.9272
TRBC1	Median WTS(TPM) Expression	0	0	null	Mann-Whitney U	8.4369	3.0767	-	2010	11.3334	-	2007	1.3433
CTDP1	Median WTS(TPM) Expression	0	0	null	Mann-Whitney U	2.2285	1.1561	-	2010	5.2667	-	2007	2.3633
CTIF	Median WTS(TPM) Expression	0	0	null	Mann-Whitney U	2.5591	1.3556	-	2010	6.3524	-	2007	2.4823
CTSA	Median WTS(TPM) Expression	0	0	null	Mann-Whitney U	2.4828	1.3119	-	2010	56.5155	-	2007	22.7632
CTSB	Median WTS(TPM) Expression	0	0	null	Mann-Whitney U	3.523	1.8168	-	2010	409.203	-	2007	116.15
CTSD	Median WTS(TPM) Expression	0	0	null	Mann-Whitney U	2.6744	1.4192	-	2010	484.726	-	2007	181.245
CU457734.4	Median WTS(TPM) Expression	0	0	null	Mann-Whitney U	4.2334	2.0818	-	2010	3.5374	-	2007	0.8356
CTSH	Median WTS(TPM) Expression	0	0	null	Mann-Whitney U	2.5633	1.358	-	2010	128.001	-	2007	49.9366
CTSK	Median WTS(TPM) Expression	0	0	null	Mann-Whitney U	3.6257	1.8582	-	2010	40.8994	-	2007	11.2805
CTSO	Median WTS(TPM) Expression	0	0	null	Mann-Whitney U	2.5683	1.3608	-	2010	15.0497	-	2007	5.8599
CTSS	Median WTS(TPM) Expression	0	0	null	Mann-Whitney U	4.4941	2.168	-	2010	98.3809	-	2007	21.8913
CTSZ	Median WTS(TPM) Expression	0	0	null	Mann-Whitney U	2.585	1.3701	-	2010	121.879	-	2007	47.1491
PTPRK	Median WTS(TPM) Expression	0	0	null	Mann-Whitney U	2.6704	1.417	-	2010	86.0682	-	2007	32.231
COL6A1	Median WTS(TPM) Expression	0	0	null	Mann-Whitney U	3.3766	1.7556	-	2010	203.89	-	2007	60.3826
COL5A1	Median WTS(TPM) Expression	0	0	null	Mann-Whitney U	2.9935	1.5818	-	2010	40.9736	-	2007	13.6876
COL4A2	Median WTS(TPM) Expression	0	0	null	Mann-Whitney U	2.9667	1.5689	-	2010	98.0152	-	2007	33.0381
CELF2	Median WTS(TPM) Expression	0	0	null	Mann-Whitney U	4.349	2.1207	-	2010	10.2023	-	2007	2.3459
UBD	Median WTS(TPM) Expression	0	0	null	Mann-Whitney U	32.1238	5.0056	-	2010	8.7759	-	2007	0.2732
UBC	Median WTS(TPM) Expression	0	0	null	Mann-Whitney U	2.1078	1.0757	-	2010	1034.03	-	2007	490.581
UBASH3B	Median WTS(TPM) Expression	0	0	null	Mann-Whitney U	3.5612	1.8324	-	2010	4.9557	-	2007	1.3916
UBASH3A	Median WTS(TPM) Expression	0	0	null	Mann-Whitney U	7.0003	2.8074	-	2010	1.8376	-	2007	0.2625
CEBPB	Median WTS(TPM) Expression	0	0	null	Mann-Whitney U	2.332	1.2216	-	2010	5.5413	-	2007	2.3762
CECR1	Median WTS(TPM) Expression	0	0	null	Mann-Whitney U	3.9803	1.9929	-	2010	18.8882	-	2007	4.7454
UBA7	Median WTS(TPM) Expression	0	0	null	Mann-Whitney U	4.0522	2.0187	-	2010	31.1286	-	2007	7.682
CDR2	Median WTS(TPM) Expression	0	0	null	Mann-Whitney U	2.3859	1.2545	-	2010	21.5329	-	2007	9.025
CERCAM	Median WTS(TPM) Expression	0	0	null	Mann-Whitney U	2.9163	1.5441	-	2010	21.1313	-	2007	7.2459
CERK	Median WTS(TPM) Expression	0	0	null	Mann-Whitney U	3.4582	1.79	-	2010	11.1472	-	2007	3.2234
CFB	Median WTS(TPM) Expression	0	0	null	Mann-Whitney U	3.6277	1.8591	-	2010	27.8744	-	2007	7.6837
TYROBP	Median WTS(TPM) Expression	0	0	null	Mann-Whitney U	3.7641	1.9123	-	2010	77.0132	-	2007	20.4602
CFI	Median WTS(TPM) Expression	0	0	null	Mann-Whitney U	4.302	2.105	-	2010	15.8021	-	2007	3.6732
TYMP	Median WTS(TPM) Expression	0	0	null	Mann-Whitney U	3.717	1.8941	-	2010	20.3748	-	2007	5.4815
RAMP3	Median WTS(TPM) Expression	0	0	null	Mann-Whitney U	3.5185	1.8149	-	2010	6.8571	-	2007	1.9489
UBE2L6	Median WTS(TPM) Expression	0	0	null	Mann-Whitney U	4.6174	2.2071	-	2010	73.5477	-	2007	15.9283
TRPV2	Median WTS(TPM) Expression	0	0	null	Mann-Whitney U	4.2472	2.0865	-	2010	5.9682	-	2007	1.4052
CD97	Median WTS(TPM) Expression	0	0	null	Mann-Whitney U	3.8116	1.9304	-	2010	11.2478	-	2007	2.951
RAPGEF1	Median WTS(TPM) Expression	0	0	null	Mann-Whitney U	2.2329	1.1589	-	2010	66.7178	-	2007	29.8795
CD84	Median WTS(TPM) Expression	0	0	null	Mann-Whitney U	4.0003	2.0001	-	2010	24.6791	-	2007	6.1693
CD86	Median WTS(TPM) Expression	0	0	null	Mann-Whitney U	3.7591	1.9104	-	2010	7.116	-	2007	1.893
CD8A	Median WTS(TPM) Expression	0	0	null	Mann-Whitney U	6.7194	2.7483	-	2010	4.8746	-	2007	0.7255
CD93	Median WTS(TPM) Expression	0	0	null	Mann-Whitney U	2.5681	1.3607	-	2010	3.9822	-	2007	1.5507
CD96	Median WTS(TPM) Expression	0	0	null	Mann-Whitney U	6.4035	2.6789	-	2010	7.277	-	2007	1.1364
CD99L2	Median WTS(TPM) Expression	0	0	null	Mann-Whitney U	2.5595	1.3559	-	2010	15.9099	-	2007	6.216
CDK11B	Median WTS(TPM) Expression	0	0	null	Mann-Whitney U	2.2319	1.1583	-	2010	15.9395	-	2007	7.1416
CDC25B	Median WTS(TPM) Expression	0	0	null	Mann-Whitney U	2.5638	1.3583	-	2010	10.3615	-	2007	4.0415
RAP2C	Median WTS(TPM) Expression	0	0	null	Mann-Whitney U	2.4102	1.2691	-	2010	19.6621	-	2007	8.1579
CDC42EP3	Median WTS(TPM) Expression	0	0	null	Mann-Whitney U	2.6264	1.3931	-	2010	43.2734	-	2007	16.4765
CDH11	Median WTS(TPM) Expression	0	0	null	Mann-Whitney U	4.6047	2.2031	-	2010	120.118	-	2007	26.0859
RAP1B	Median WTS(TPM) Expression	0	0	null	Mann-Whitney U	2.3732	1.2468	-	2010	203.135	-	2007	85.5958
RAP1A	Median WTS(TPM) Expression	0	0	null	Mann-Whitney U	2.3514	1.2335	-	2010	53.8492	-	2007	22.9009
CFLAR	Median WTS(TPM) Expression	0	0	null	Mann-Whitney U	2.4234	1.277	-	2010	113.853	-	2007	46.981
RAC2	Median WTS(TPM) Expression	0	0	null	Mann-Whitney U	5.7912	2.5339	-	2010	14.5336	-	2007	2.5096
TWF2	Median WTS(TPM) Expression	0	0	null	Mann-Whitney U	2.7581	1.4637	-	2010	12.4966	-	2007	4.5309
CNRIP1	Median WTS(TPM) Expression	0	0	null	Mann-Whitney U	3.0496	1.6086	-	2010	4.8263	-	2007	1.5826
CMPK2	Median WTS(TPM) Expression	0	0	null	Mann-Whitney U	3.8141	1.9314	-	2010	6.3072	-	2007	1.6536
CMTM3	Median WTS(TPM) Expression	0	0	null	Mann-Whitney U	2.9821	1.5763	-	2010	16.9346	-	2007	5.6787
CNN2	Median WTS(TPM) Expression	0	0	null	Mann-Whitney U	3.9789	1.9924	-	2010	36.447	-	2007	9.1601
CNN3	Median WTS(TPM) Expression	0	0	null	Mann-Whitney U	2.9572	1.5642	-	2010	164.041	-	2007	55.4712
TSPAN4	Median WTS(TPM) Expression	0	0	null	Mann-Whitney U	2.7821	1.4762	-	2010	14.5329	-	2007	5.2237
RAB34	Median WTS(TPM) Expression	0	0	null	Mann-Whitney U	3.7488	1.9064	-	2010	12.7032	-	2007	3.3886
TSPAN2	Median WTS(TPM) Expression	0	0	null	Mann-Whitney U	5.1635	2.3683	-	2010	11.7299	-	2007	2.2717
TUBB6	Median WTS(TPM) Expression	0	0	null	Mann-Whitney U	3.4948	1.8052	-	2010	19.3161	-	2007	5.5271
CNTNAP1	Median WTS(TPM) Expression	0	0	null	Mann-Whitney U	3.7176	1.8944	-	2010	5.4976	-	2007	1.4788
RAB31	Median WTS(TPM) Expression	0	0	null	Mann-Whitney U	4.2218	2.0779	-	2010	27.5755	-	2007	6.5317
TSHZ2	Median WTS(TPM) Expression	0	0	null	Mann-Whitney U	3.9263	1.9732	-	2010	13.8153	-	2007	3.5187
COL15A1	Median WTS(TPM) Expression	0	0	null	Mann-Whitney U	3.6695	1.8756	-	2010	26.412	-	2007	7.1976
COL16A1	Median WTS(TPM) Expression	0	0	null	Mann-Whitney U	4.5174	2.1755	-	2010	69.722	-	2007	15.4341
RAB12	Median WTS(TPM) Expression	0	0	null	Mann-Whitney U	2.3578	1.2374	-	2010	12.0476	-	2007	5.1097
CMKLR1	Median WTS(TPM) Expression	0	0	null	Mann-Whitney U	3.7038	1.889	-	2010	11.409	-	2007	3.0803
CMIP	Median WTS(TPM) Expression	0	0	null	Mann-Whitney U	2.3991	1.2625	-	2010	22.0627	-	2007	9.1961
CLSTN3	Median WTS(TPM) Expression	0	0	null	Mann-Whitney U	3.4119	1.7706	-	2010	45.8935	-	2007	13.4509
CLIP3	Median WTS(TPM) Expression	0	0	null	Mann-Whitney U	3.3203	1.7313	-	2010	8.7321	-	2007	2.6299
CLIC4	Median WTS(TPM) Expression	0	0	null	Mann-Whitney U	2.9691	1.57	-	2010	41.3807	-	2007	13.937
CLIC2	Median WTS(TPM) Expression	0	0	null	Mann-Whitney U	3.8787	1.9556	-	2010	4.3554	-	2007	1.1229
CLIC1	Median WTS(TPM) Expression	0	0	null	Mann-Whitney U	2.1243	1.087	-	2010	158.583	-	2007	74.6512
TTC39B	Median WTS(TPM) Expression	0	0	null	Mann-Whitney U	3.0524	1.6099	-	2010	13.7956	-	2007	4.5196
CLEC7A	Median WTS(TPM) Expression	0	0	null	Mann-Whitney U	3.877	1.9549	-	2010	13.6882	-	2007	3.5306
TTC7A	Median WTS(TPM) Expression	0	0	null	Mann-Whitney U	3.1454	1.6532	-	2010	8.0525	-	2007	2.5601
CLEC2B	Median WTS(TPM) Expression	0	0	null	Mann-Whitney U	3.6775	1.8787	-	2010	14.5406	-	2007	3.954
RAB4B	Median WTS(TPM) Expression	0	0	null	Mann-Whitney U	2.1694	1.1173	-	2010	3.8041	-	2007	1.7535
CISH	Median WTS(TPM) Expression	0	0	null	Mann-Whitney U	3.0983	1.6315	-	2010	3.6111	-	2007	1.1655
CIITA	Median WTS(TPM) Expression	0	0	null	Mann-Whitney U	4.9512	2.3078	-	2010	25.8373	-	2007	5.2184
TUBA1A	Median WTS(TPM) Expression	0	0	null	Mann-Whitney U	3.3814	1.7576	-	2010	129.584	-	2007	38.3231
CHST15	Median WTS(TPM) Expression	0	0	null	Mann-Whitney U	3.4765	1.7976	-	2010	18.0885	-	2007	5.2031
CHST11	Median WTS(TPM) Expression	0	0	null	Mann-Whitney U	4.6039	2.2028	-	2010	7.8426	-	2007	1.7035
ST3GAL2	Median WTS(TPM) Expression	0	0	null	Mann-Whitney U	3.2821	1.7146	-	2010	19.458	-	2007	5.9286
GIMAP8	Median WTS(TPM) Expression	0	0	null	Mann-Whitney U	3.2447	1.6981	-	2010	3.9174	-	2007	1.2073
C10orf10	Median WTS(TPM) Expression	0	0	null	Mann-Whitney U	3.3206	1.7314	-	2010	5.2586	-	2007	1.5836
PFKFB3	Median WTS(TPM) Expression	0	0	null	Mann-Whitney U	2.8309	1.5013	-	2010	13.2696	-	2007	4.6873
LRP10	Median WTS(TPM) Expression	0	0	null	Mann-Whitney U	2.731	1.4494	-	2010	50.6146	-	2007	18.5337
SCPEP1	Median WTS(TPM) Expression	0	0	null	Mann-Whitney U	2.496	1.3196	-	2010	37.5743	-	2007	15.0538
SCO2	Median WTS(TPM) Expression	0	0	null	Mann-Whitney U	2.3781	1.2498	-	2010	12.7931	-	2007	5.3794
LRRC25	Median WTS(TPM) Expression	0	0	null	Mann-Whitney U	3.13	1.6461	-	2010	0.9585	-	2007	0.3062
LRRC32	Median WTS(TPM) Expression	0	0	null	Mann-Whitney U	3.0068	1.5882	-	2010	11.8873	-	2007	3.9535
LRRC33	Median WTS(TPM) Expression	0	0	null	Mann-Whitney U	3.3068	1.7255	-	2010	2.4742	-	2007	0.7482
LRRC8C	Median WTS(TPM) Expression	0	0	null	Mann-Whitney U	3.3139	1.7285	-	2010	4.7697	-	2007	1.4393
LRCH1	Median WTS(TPM) Expression	0	0	null	Mann-Whitney U	2.924	1.5479	-	2010	23.8526	-	2007	8.1576
LRRK2	Median WTS(TPM) Expression	0	0	null	Mann-Whitney U	4.167	2.059	-	2010	8.1812	-	2007	1.9633
LSP1	Median WTS(TPM) Expression	0	0	null	Mann-Whitney U	3.8511	1.9453	-	2010	10.1056	-	2007	2.6241
LST1	Median WTS(TPM) Expression	0	0	null	Mann-Whitney U	3.8819	1.9568	-	2010	3.3692	-	2007	0.8679
LTB	Median WTS(TPM) Expression	0	0	null	Mann-Whitney U	6.2207	2.6371	-	2010	11.4995	-	2007	1.8486
LTBP1	Median WTS(TPM) Expression	0	0	null	Mann-Whitney U	3.7491	1.9065	-	2010	65.3909	-	2007	17.4418
LTBP2	Median WTS(TPM) Expression	0	0	null	Mann-Whitney U	3.6491	1.8676	-	2010	26.9387	-	2007	7.3822
SCRN1	Median WTS(TPM) Expression	0	0	null	Mann-Whitney U	3.5341	1.8214	-	2010	35.6448	-	2007	10.0859
LPXN	Median WTS(TPM) Expression	0	0	null	Mann-Whitney U	2.9646	1.5678	-	2010	17.5113	-	2007	5.9068
LUM	Median WTS(TPM) Expression	0	0	null	Mann-Whitney U	4.2758	2.0962	-	2010	224.069	-	2007	52.4036
LONRF3	Median WTS(TPM) Expression	0	0	null	Mann-Whitney U	4.1134	2.0403	-	2010	2.6593	-	2007	0.6465
SEC14L1	Median WTS(TPM) Expression	0	0	null	Mann-Whitney U	2.4423	1.2882	-	2010	34.7711	-	2007	14.237
LMCD1	Median WTS(TPM) Expression	0	0	null	Mann-Whitney U	3.1454	1.6533	-	2010	15.2846	-	2007	4.8593
LMF2	Median WTS(TPM) Expression	0	0	null	Mann-Whitney U	2.3466	1.2306	-	2010	25.6582	-	2007	10.9342
LMNA	Median WTS(TPM) Expression	0	0	null	Mann-Whitney U	2.998	1.584	-	2010	81.1179	-	2007	27.0572
LMO2	Median WTS(TPM) Expression	0	0	null	Mann-Whitney U	2.7452	1.4569	-	2010	4.6914	-	2007	1.709
LMO4	Median WTS(TPM) Expression	0	0	null	Mann-Whitney U	3.4086	1.7692	-	2010	32.2732	-	2007	9.4682
LOXL1	Median WTS(TPM) Expression	0	0	null	Mann-Whitney U	3.5749	1.8379	-	2010	31.0404	-	2007	8.6828
LPIN2	Median WTS(TPM) Expression	0	0	null	Mann-Whitney U	2.278	1.1878	-	2010	14.5351	-	2007	6.3806
LPAR1	Median WTS(TPM) Expression	0	0	null	Mann-Whitney U	4.0288	2.0103	-	2010	21.0758	-	2007	5.2313
SDC3	Median WTS(TPM) Expression	0	0	null	Mann-Whitney U	2.9375	1.5546	-	2010	17.2127	-	2007	5.8597
LPAR6	Median WTS(TPM) Expression	0	0	null	Mann-Whitney U	3.049	1.6083	-	2010	42.2399	-	2007	13.8538
LPCAT2	Median WTS(TPM) Expression	0	0	null	Mann-Whitney U	3.7626	1.9117	-	2010	23.337	-	2007	6.2024
LPCAT4	Median WTS(TPM) Expression	0	0	null	Mann-Whitney U	3.0714	1.6189	-	2010	15.5161	-	2007	5.0517
PFN1	Median WTS(TPM) Expression	0	0	null	Mann-Whitney U	2.3727	1.2465	-	2010	229.567	-	2007	96.7536
LTBP4	Median WTS(TPM) Expression	0	0	null	Mann-Whitney U	4.2615	2.0914	-	2010	90.3838	-	2007	21.2095
LY96	Median WTS(TPM) Expression	0	0	null	Mann-Whitney U	4.2715	2.0947	-	2010	8.8427	-	2007	2.0702
PGM1	Median WTS(TPM) Expression	0	0	null	Mann-Whitney U	2.4335	1.283	-	2010	24.7633	-	2007	10.1759
MAPRE2	Median WTS(TPM) Expression	0	0	null	Mann-Whitney U	3.0521	1.6098	-	2010	7.1867	-	2007	2.3546
PECAM1	Median WTS(TPM) Expression	0	0	null	Mann-Whitney U	2.9396	1.5556	-	2010	78.6102	-	2007	26.7419
SASH3	Median WTS(TPM) Expression	0	0	null	Mann-Whitney U	4.2326	2.0815	-	2010	3.0517	-	2007	0.721
PEAK1	Median WTS(TPM) Expression	0	0	null	Mann-Whitney U	3.284	1.7155	-	2010	61.9481	-	2007	18.8636
MAPK3	Median WTS(TPM) Expression	0	0	null	Mann-Whitney U	2.2161	1.148	-	2010	51.5282	-	2007	23.2514
RP3-412A9.11	Median WTS(TPM) Expression	0	0	null	Mann-Whitney U	3.4456	1.7848	-	2010	51.6126	-	2007	14.9791
MAPKAPK2	Median WTS(TPM) Expression	0	0	null	Mann-Whitney U	2.2738	1.1851	-	2010	31.2187	-	2007	13.7297
2025-03-01	Median WTS(TPM) Expression	0	0	null	Mann-Whitney U	2.961	1.5661	-	2010	9.7383	-	2007	3.2888
SBNO2	Median WTS(TPM) Expression	0	0	null	Mann-Whitney U	2.5352	1.3421	-	2010	21.751	-	2007	8.5797
SAMSN1	Median WTS(TPM) Expression	0	0	null	Mann-Whitney U	4.0781	2.0279	-	2010	9.0858	-	2007	2.228
SAMHD1	Median WTS(TPM) Expression	0	0	null	Mann-Whitney U	3.8607	1.9489	-	2010	45.5767	-	2007	11.8052
SAMD9L	Median WTS(TPM) Expression	0	0	null	Mann-Whitney U	5.2471	2.3915	-	2010	31.5771	-	2007	6.018
SAMD9	Median WTS(TPM) Expression	0	0	null	Mann-Whitney U	4.3864	2.133	-	2010	17.1215	-	2007	3.9033
SAMD3	Median WTS(TPM) Expression	0	0	null	Mann-Whitney U	4.9114	2.2961	-	2010	7.3444	-	2007	1.4954
MAT2B	Median WTS(TPM) Expression	0	0	null	Mann-Whitney U	2.6169	1.3879	-	2010	61.0838	-	2007	23.3421
MAP4K1	Median WTS(TPM) Expression	0	0	null	Mann-Whitney U	4.8196	2.2689	-	2010	3.248	-	2007	0.6739
MAP3K8	Median WTS(TPM) Expression	0	0	null	Mann-Whitney U	3.6248	1.8579	-	2010	19.1396	-	2007	5.2802
LYZ	Median WTS(TPM) Expression	0	0	null	Mann-Whitney U	5.5102	2.4621	-	2010	113.712	-	2007	20.6367
MAN2B2	Median WTS(TPM) Expression	0	0	null	Mann-Whitney U	2.3797	1.2508	-	2010	20.2221	-	2007	8.4976
M6PR	Median WTS(TPM) Expression	0	0	null	Mann-Whitney U	2.2906	1.1957	-	2010	106.866	-	2007	46.6541
MACF1	Median WTS(TPM) Expression	0	0	null	Mann-Whitney U	2.2083	1.1429	-	2010	197.405	-	2007	89.3923
MAF	Median WTS(TPM) Expression	0	0	null	Mann-Whitney U	3.0744	1.6203	-	2010	34.6424	-	2007	11.2682
PEPD	Median WTS(TPM) Expression	0	0	null	Mann-Whitney U	2.4755	1.3077	-	2010	13.2356	-	2007	5.3465
MAN1A1	Median WTS(TPM) Expression	0	0	null	Mann-Whitney U	3.5762	1.8384	-	2010	13.1933	-	2007	3.6892
MAN2B1	Median WTS(TPM) Expression	0	0	null	Mann-Whitney U	2.7303	1.4491	-	2010	58.0233	-	2007	21.2513
MAP1A	Median WTS(TPM) Expression	0	0	null	Mann-Whitney U	3.2853	1.716	-	2010	5.9862	-	2007	1.8221
MAP3K3	Median WTS(TPM) Expression	0	0	null	Mann-Whitney U	2.1185	1.083	-	2010	8.6122	-	2007	4.0653
MAP1LC3B	Median WTS(TPM) Expression	0	0	null	Mann-Whitney U	2.4176	1.2735	-	2010	12.6524	-	2007	5.2336
SCARF2	Median WTS(TPM) Expression	0	0	null	Mann-Whitney U	3.3189	1.7307	-	2010	9.9528	-	2007	2.9988
MAP3K1	Median WTS(TPM) Expression	0	0	null	Mann-Whitney U	2.3381	1.2253	-	2010	15.2886	-	2007	6.5389
SCAMP2	Median WTS(TPM) Expression	0	0	null	Mann-Whitney U	2.4663	1.3023	-	2010	121.918	-	2007	49.4339
MAP3K14	Median WTS(TPM) Expression	0	0	null	Mann-Whitney U	2.6374	1.3991	-	2010	4.5859	-	2007	1.7388
MAP3K2	Median WTS(TPM) Expression	0	0	null	Mann-Whitney U	2.2324	1.1586	-	2010	52.7778	-	2007	23.6417
SEC23A	Median WTS(TPM) Expression	0	0	null	Mann-Whitney U	2.3778	1.2496	-	2010	58.6502	-	2007	24.6656
LIMD2	Median WTS(TPM) Expression	0	0	null	Mann-Whitney U	2.8795	1.5258	-	2010	1.0711	-	2007	0.372
GIT2	Median WTS(TPM) Expression	0	0	null	Mann-Whitney U	2.1503	1.1045	-	2010	49.772	-	2007	23.1468
KLRK1	Median WTS(TPM) Expression	0	0	null	Mann-Whitney U	5.5377	2.4693	-	2010	6.1618	-	2007	1.1127
KLHL2	Median WTS(TPM) Expression	0	0	null	Mann-Whitney U	2.6277	1.3938	-	2010	15.7558	-	2007	5.996
SERPINH1	Median WTS(TPM) Expression	0	0	null	Mann-Whitney U	2.707	1.4367	-	2010	83.7385	-	2007	30.9338
SERPING1	Median WTS(TPM) Expression	0	0	null	Mann-Whitney U	5.1814	2.3733	-	2010	208.029	-	2007	40.1493
SERPINF1	Median WTS(TPM) Expression	0	0	null	Mann-Whitney U	4.4725	2.1611	-	2010	80.1877	-	2007	17.929
KLHL5	Median WTS(TPM) Expression	0	0	null	Mann-Whitney U	3.0427	1.6054	-	2010	30.602	-	2007	10.0574
KLRB1	Median WTS(TPM) Expression	0	0	null	Mann-Whitney U	4.9398	2.3045	-	2010	1.8758	-	2007	0.3797
SERPINB9	Median WTS(TPM) Expression	0	0	null	Mann-Whitney U	4.0197	2.0071	-	2010	3.8993	-	2007	0.9701
KLF7	Median WTS(TPM) Expression	0	0	null	Mann-Whitney U	2.5425	1.3462	-	2010	31.957	-	2007	12.5693
SERPINB8	Median WTS(TPM) Expression	0	0	null	Mann-Whitney U	3.246	1.6986	-	2010	6.0564	-	2007	1.8658
KPNA3	Median WTS(TPM) Expression	0	0	null	Mann-Whitney U	2.5076	1.3263	-	2010	14.2262	-	2007	5.6732
SERPINB1	Median WTS(TPM) Expression	0	0	null	Mann-Whitney U	4.3266	2.1132	-	2010	16.5746	-	2007	3.8309
PHF11	Median WTS(TPM) Expression	0	0	null	Mann-Whitney U	2.7758	1.4729	-	2010	22.5583	-	2007	8.1269
KSR1	Median WTS(TPM) Expression	0	0	null	Mann-Whitney U	3.8818	1.9567	-	2010	7.6785	-	2007	1.9781
SERPINA1	Median WTS(TPM) Expression	0	0	null	Mann-Whitney U	5.2095	2.3812	-	2010	23.6594	-	2007	4.5416
PHF15	Median WTS(TPM) Expression	0	0	null	Mann-Whitney U	2.7184	1.4428	-	2010	21.8843	-	2007	8.0503
KLF6	Median WTS(TPM) Expression	0	0	null	Mann-Whitney U	2.7777	1.4739	-	2010	50.4188	-	2007	18.1511
L3MBTL4	Median WTS(TPM) Expression	0	0	null	Mann-Whitney U	4.3591	2.124	-	2010	2.0293	-	2007	0.4655
SFT2D2	Median WTS(TPM) Expression	0	0	null	Mann-Whitney U	2.4075	1.2675	-	2010	21.6845	-	2007	9.0072
PI4K2A	Median WTS(TPM) Expression	0	0	null	Mann-Whitney U	2.4366	1.2848	-	2010	6.8495	-	2007	2.8111
KIAA0226L	Median WTS(TPM) Expression	0	0	null	Mann-Whitney U	4.7192	2.2385	-	2010	4.8886	-	2007	1.0359
KIAA0247	Median WTS(TPM) Expression	0	0	null	Mann-Whitney U	2.5565	1.3541	-	2010	26.6987	-	2007	10.4436
KIAA0513	Median WTS(TPM) Expression	0	0	null	Mann-Whitney U	3.4866	1.8018	-	2010	9.7613	-	2007	2.7997
KIAA1274	Median WTS(TPM) Expression	0	0	null	Mann-Whitney U	3.4718	1.7957	-	2010	4.4104	-	2007	1.2703
SFXN3	Median WTS(TPM) Expression	0	0	null	Mann-Whitney U	3.0084	1.589	-	2010	12.1904	-	2007	4.0521
KIAA1755	Median WTS(TPM) Expression	0	0	null	Mann-Whitney U	4.3894	2.134	-	2010	8.7118	-	2007	1.9848
KLF2	Median WTS(TPM) Expression	0	0	null	Mann-Whitney U	2.9749	1.5728	-	2010	11.2312	-	2007	3.7754
PHLDB1	Median WTS(TPM) Expression	0	0	null	Mann-Whitney U	2.936	1.5538	-	2010	38.5285	-	2007	13.123
KIF21B	Median WTS(TPM) Expression	0	0	null	Mann-Whitney U	3.7829	1.9195	-	2010	3.1981	-	2007	0.8454
KIFC3	Median WTS(TPM) Expression	0	0	null	Mann-Whitney U	3.1015	1.633	-	2010	9.6486	-	2007	3.1109
KIRREL	Median WTS(TPM) Expression	0	0	null	Mann-Whitney U	3.432	1.779	-	2010	12.6447	-	2007	3.6844
KLF12	Median WTS(TPM) Expression	0	0	null	Mann-Whitney U	3.3758	1.7552	-	2010	18.1221	-	2007	5.3682
KLF13	Median WTS(TPM) Expression	0	0	null	Mann-Whitney U	2.6983	1.4321	-	2010	18.8424	-	2007	6.983
KYNU	Median WTS(TPM) Expression	0	0	null	Mann-Whitney U	4.0251	2.009	-	2010	4.508	-	2007	1.12
LACC1	Median WTS(TPM) Expression	0	0	null	Mann-Whitney U	3.3546	1.7461	-	2010	8.4244	-	2007	2.5113
LILRB4	Median WTS(TPM) Expression	0	0	null	Mann-Whitney U	3.7915	1.9228	-	2010	10.3043	-	2007	2.7177
LGALS3BP	Median WTS(TPM) Expression	0	0	null	Mann-Whitney U	6.3934	2.6766	-	2010	71.6677	-	2007	11.2096
LEPROT	Median WTS(TPM) Expression	0	0	null	Mann-Whitney U	2.4769	1.3085	-	2010	57.7003	-	2007	23.2956
LEPROTL1	Median WTS(TPM) Expression	0	0	null	Mann-Whitney U	2.6193	1.3892	-	2010	57.7198	-	2007	22.0363
LGALS1	Median WTS(TPM) Expression	0	0	null	Mann-Whitney U	4.0885	2.0316	-	2010	111.456	-	2007	27.2606
LGALS2	Median WTS(TPM) Expression	0	0	null	Mann-Whitney U	4.3475	2.1202	-	2010	6.493	-	2007	1.4935
LGALS3	Median WTS(TPM) Expression	0	0	null	Mann-Whitney U	3.8972	1.9624	-	2010	63.3285	-	2007	16.2496
SELPLG	Median WTS(TPM) Expression	0	0	null	Mann-Whitney U	4.4222	2.1448	-	2010	8.6717	-	2007	1.961
LGALS9	Median WTS(TPM) Expression	0	0	null	Mann-Whitney U	4.2554	2.0893	-	2010	26.14	-	2007	6.1428
LDB2	Median WTS(TPM) Expression	0	0	null	Mann-Whitney U	2.8347	1.5032	-	2010	28.8543	-	2007	10.1789
LGMN	Median WTS(TPM) Expression	0	0	null	Mann-Whitney U	2.3303	1.2205	-	2010	62.5428	-	2007	26.8395
LHFP	Median WTS(TPM) Expression	0	0	null	Mann-Whitney U	2.8767	1.5244	-	2010	14.1995	-	2007	4.9361
LHFPL2	Median WTS(TPM) Expression	0	0	null	Mann-Whitney U	2.7365	1.4523	-	2010	7.6653	-	2007	2.8012
SEL1L3	Median WTS(TPM) Expression	0	0	null	Mann-Whitney U	3.2718	1.7101	-	2010	62.0844	-	2007	18.9755
LILRB1	Median WTS(TPM) Expression	0	0	null	Mann-Whitney U	4.2098	2.0737	-	2010	5.8435	-	2007	1.3881
SECTM1	Median WTS(TPM) Expression	0	0	null	Mann-Whitney U	3.7519	1.9076	-	2010	2.9256	-	2007	0.7798
SEMA4C	Median WTS(TPM) Expression	0	0	null	Mann-Whitney U	2.3121	1.2092	-	2010	19.354	-	2007	8.3707
LCP2	Median WTS(TPM) Expression	0	0	null	Mann-Whitney U	4.5272	2.1786	-	2010	35.2052	-	2007	7.7763
LAIR1	Median WTS(TPM) Expression	0	0	null	Mann-Whitney U	4.0138	2.005	-	2010	13.3803	-	2007	3.3336
LAMP3	Median WTS(TPM) Expression	0	0	null	Mann-Whitney U	6.5278	2.7066	-	2010	16.7459	-	2007	2.5653
LAMA4	Median WTS(TPM) Expression	0	0	null	Mann-Whitney U	3.1451	1.6531	-	2010	75.4244	-	2007	23.9813
LAMB2	Median WTS(TPM) Expression	0	0	null	Mann-Whitney U	2.8519	1.5119	-	2010	101.318	-	2007	35.5262
2025-09-09	Median WTS(TPM) Expression	0	0	null	Mann-Whitney U	2.8966	1.5344	-	2010	81.0283	-	2007	27.9733
2025-09-06	Median WTS(TPM) Expression	0	0	null	Mann-Whitney U	3.127	1.6448	-	2010	24.5766	-	2007	7.8594
LAMP1	Median WTS(TPM) Expression	0	0	null	Mann-Whitney U	2.3539	1.2351	-	2010	86.4897	-	2007	36.7428
2025-09-11	Median WTS(TPM) Expression	0	0	null	Mann-Whitney U	2.5376	1.3435	-	2010	65.513	-	2007	25.8166
LAP3	Median WTS(TPM) Expression	0	0	null	Mann-Whitney U	2.4344	1.2836	-	2010	37.4728	-	2007	15.3931
SEMA7A	Median WTS(TPM) Expression	0	0	null	Mann-Whitney U	3.2944	1.72	-	2010	2.2586	-	2007	0.6856
LAPTM5	Median WTS(TPM) Expression	0	0	null	Mann-Whitney U	4.5456	2.1845	-	2010	45.8593	-	2007	10.0887
PHC2	Median WTS(TPM) Expression	0	0	null	Mann-Whitney U	2.5022	1.3232	-	2010	56.1322	-	2007	22.4328
LASP1	Median WTS(TPM) Expression	0	0	null	Mann-Whitney U	3.0394	1.6038	-	2010	48.7765	-	2007	16.048
LAX1	Median WTS(TPM) Expression	0	0	null	Mann-Whitney U	5.9716	2.5781	-	2010	2.0541	-	2007	0.344
LAYN	Median WTS(TPM) Expression	0	0	null	Mann-Whitney U	4.0307	2.011	-	2010	8.6817	-	2007	2.1539
LCK	Median WTS(TPM) Expression	0	0	null	Mann-Whitney U	4.7328	2.2427	-	2010	3.9476	-	2007	0.8341
PDXK	Median WTS(TPM) Expression	0	0	null	Mann-Whitney U	2.15	1.1044	-	2010	63.7889	-	2007	29.6687
MB21D1	Median WTS(TPM) Expression	0	0	null	Mann-Whitney U	3.8339	1.9388	-	2010	4.0143	-	2007	1.0471
MB21D2	Median WTS(TPM) Expression	0	0	null	Mann-Whitney U	3.4403	1.7825	-	2010	1.8164	-	2007	0.528
NFKB2	Median WTS(TPM) Expression	0	0	null	Mann-Whitney U	2.4675	1.3031	-	2010	19.321	-	2007	7.8301
NEK7	Median WTS(TPM) Expression	0	0	null	Mann-Whitney U	2.1943	1.1337	-	2010	67.6494	-	2007	30.8302
NES	Median WTS(TPM) Expression	0	0	null	Mann-Whitney U	3.0383	1.6032	-	2010	12.0667	-	2007	3.9716
NFATC2	Median WTS(TPM) Expression	0	0	null	Mann-Whitney U	3.4834	1.8005	-	2010	12.8845	-	2007	3.6989
NFATC3	Median WTS(TPM) Expression	0	0	null	Mann-Whitney U	2.3945	1.2597	-	2010	55.9258	-	2007	23.3563
NFE2L1	Median WTS(TPM) Expression	0	0	null	Mann-Whitney U	2.2668	1.1807	-	2010	58.8886	-	2007	25.9785
NFE2L2	Median WTS(TPM) Expression	0	0	null	Mann-Whitney U	2.5099	1.3277	-	2010	117.326	-	2007	46.7448
NFKBIA	Median WTS(TPM) Expression	0	0	null	Mann-Whitney U	2.1556	1.1081	-	2010	77.4721	-	2007	35.9399
PAPLN	Median WTS(TPM) Expression	0	0	null	Mann-Whitney U	4.3977	2.1368	-	2010	4.9049	-	2007	1.1153
NFKBIE	Median WTS(TPM) Expression	0	0	null	Mann-Whitney U	3.0087	1.5891	-	2010	3.4735	-	2007	1.1545
NHSL2	Median WTS(TPM) Expression	0	0	null	Mann-Whitney U	3.8137	1.9312	-	2010	9.3782	-	2007	2.4591
NID1	Median WTS(TPM) Expression	0	0	null	Mann-Whitney U	2.6829	1.4238	-	2010	18.7916	-	2007	7.0043
NINJ2	Median WTS(TPM) Expression	0	0	null	Mann-Whitney U	4.4057	2.1394	-	2010	2.4886	-	2007	0.5649
NKG7	Median WTS(TPM) Expression	0	0	null	Mann-Whitney U	5.8031	2.5368	-	2010	1.6805	-	2007	0.2896
PAM	Median WTS(TPM) Expression	0	0	null	Mann-Whitney U	4.0784	2.028	-	2010	101.925	-	2007	24.9912
NECAP2	Median WTS(TPM) Expression	0	0	null	Mann-Whitney U	2.2209	1.1511	-	2010	16.9364	-	2007	7.6261
NCOA7	Median WTS(TPM) Expression	0	0	null	Mann-Whitney U	2.7299	1.4488	-	2010	23.3236	-	2007	8.5439
NLRP1	Median WTS(TPM) Expression	0	0	null	Mann-Whitney U	4.0961	2.0342	-	2010	14.1606	-	2007	3.4571
NAGA	Median WTS(TPM) Expression	0	0	null	Mann-Whitney U	2.3095	1.2076	-	2010	19.9634	-	2007	8.644
MYL9	Median WTS(TPM) Expression	0	0	null	Mann-Whitney U	5.283	2.4013	-	2010	168.16	-	2007	31.8307
MYO1D	Median WTS(TPM) Expression	0	0	null	Mann-Whitney U	2.3108	1.2084	-	2010	51.7188	-	2007	22.3811
MYO1F	Median WTS(TPM) Expression	0	0	null	Mann-Whitney U	4.0716	2.0256	-	2010	9.1376	-	2007	2.2442
MYO1G	Median WTS(TPM) Expression	0	0	null	Mann-Whitney U	4.401	2.1378	-	2010	5.8858	-	2007	1.3374
MYO9B	Median WTS(TPM) Expression	0	0	null	Mann-Whitney U	2.6501	1.406	-	2010	24.5161	-	2007	9.2512
MYOF	Median WTS(TPM) Expression	0	0	null	Mann-Whitney U	3.6694	1.8755	-	2010	48.529	-	2007	13.2253
NAGK	Median WTS(TPM) Expression	0	0	null	Mann-Whitney U	2.4739	1.3068	-	2010	40.1984	-	2007	16.2489
NCKAP5L	Median WTS(TPM) Expression	0	0	null	Mann-Whitney U	3.3574	1.7474	-	2010	5.1208	-	2007	1.5252
NAV2	Median WTS(TPM) Expression	0	0	null	Mann-Whitney U	3.9463	1.9805	-	2010	11.3215	-	2007	2.8689
PAPSS2	Median WTS(TPM) Expression	0	0	null	Mann-Whitney U	3.4152	1.772	-	2010	6.837	-	2007	2.0019
NCF1	Median WTS(TPM) Expression	0	0	null	Mann-Whitney U	3.8065	1.9285	-	2010	3.8876	-	2007	1.0213
NCF2	Median WTS(TPM) Expression	0	0	null	Mann-Whitney U	3.1986	1.6775	-	2010	10.1102	-	2007	3.1608
NCF4	Median WTS(TPM) Expression	0	0	null	Mann-Whitney U	3.7575	1.9098	-	2010	4.1699	-	2007	1.1098
NCKAP1L	Median WTS(TPM) Expression	0	0	null	Mann-Whitney U	4.6418	2.2147	-	2010	28.8357	-	2007	6.2121
NLRC5	Median WTS(TPM) Expression	0	0	null	Mann-Whitney U	5.3538	2.4206	-	2010	21.8672	-	2007	4.0844
NMI	Median WTS(TPM) Expression	0	0	null	Mann-Whitney U	4.3086	2.1072	-	2010	12.3017	-	2007	2.8552
MBNL1	Median WTS(TPM) Expression	0	0	null	Mann-Whitney U	2.6909	1.4281	-	2010	117.388	-	2007	43.6238
P2RY8	Median WTS(TPM) Expression	0	0	null	Mann-Whitney U	3.4429	1.7836	-	2010	1.4555	-	2007	0.4227
ODF3B	Median WTS(TPM) Expression	0	0	null	Mann-Whitney U	3.32	1.7312	-	2010	16.3412	-	2007	4.9221
OGFR	Median WTS(TPM) Expression	0	0	null	Mann-Whitney U	2.1059	1.0744	-	2010	15.8649	-	2007	7.5336
OGFRL1	Median WTS(TPM) Expression	0	0	null	Mann-Whitney U	2.6051	1.3813	-	2010	15.2845	-	2007	5.8672
OLFML1	Median WTS(TPM) Expression	0	0	null	Mann-Whitney U	2.8933	1.5327	-	2010	7.8575	-	2007	2.7157
OLFML3	Median WTS(TPM) Expression	0	0	null	Mann-Whitney U	4.1692	2.0598	-	2010	14.2177	-	2007	3.4101
OPTN	Median WTS(TPM) Expression	0	0	null	Mann-Whitney U	3.6341	1.8616	-	2010	27.1048	-	2007	7.4584
OSBPL10	Median WTS(TPM) Expression	0	0	null	Mann-Whitney U	2.8789	1.5255	-	2010	57.3615	-	2007	19.9246
OAS3	Median WTS(TPM) Expression	0	0	null	Mann-Whitney U	3.7093	1.8911	-	2010	18.8506	-	2007	5.082
OSBPL3	Median WTS(TPM) Expression	0	0	null	Mann-Whitney U	3.2332	1.693	-	2010	16.5126	-	2007	5.1072
OSBPL7	Median WTS(TPM) Expression	0	0	null	Mann-Whitney U	3.2959	1.7207	-	2010	3.972	-	2007	1.2051
P2RY6	Median WTS(TPM) Expression	0	0	null	Mann-Whitney U	5.0833	2.3458	-	2010	3.0185	-	2007	0.5938
OSMR	Median WTS(TPM) Expression	0	0	null	Mann-Whitney U	3.0956	1.6302	-	2010	24.3082	-	2007	7.8526
P2RY10	Median WTS(TPM) Expression	0	0	null	Mann-Whitney U	7.5551	2.9174	-	2010	4.3631	-	2007	0.5775
OSTM1	Median WTS(TPM) Expression	0	0	null	Mann-Whitney U	2.4321	1.2822	-	2010	26.1774	-	2007	10.7632
OASL	Median WTS(TPM) Expression	0	0	null	Mann-Whitney U	4.7418	2.2454	-	2010	1.6096	-	2007	0.3395
OAS2	Median WTS(TPM) Expression	0	0	null	Mann-Whitney U	5.6796	2.5058	-	2010	26.2267	-	2007	4.6177
NOD2	Median WTS(TPM) Expression	0	0	null	Mann-Whitney U	4.4919	2.1673	-	2010	2.0862	-	2007	0.4644
NR3C1	Median WTS(TPM) Expression	0	0	null	Mann-Whitney U	3.2674	1.7082	-	2010	71.7107	-	2007	21.9472
PALLD	Median WTS(TPM) Expression	0	0	null	Mann-Whitney U	3.2006	1.6783	-	2010	173.192	-	2007	54.1123
NPC1	Median WTS(TPM) Expression	0	0	null	Mann-Whitney U	2.2651	1.1796	-	2010	22.2992	-	2007	9.8446
NPC2	Median WTS(TPM) Expression	0	0	null	Mann-Whitney U	3.1489	1.6548	-	2010	216.583	-	2007	68.7808
NPTN	Median WTS(TPM) Expression	0	0	null	Mann-Whitney U	2.5196	1.3332	-	2010	83.5583	-	2007	33.1638
NR1H2	Median WTS(TPM) Expression	0	0	null	Mann-Whitney U	2.2236	1.1529	-	2010	19.794	-	2007	8.902
NR1H3	Median WTS(TPM) Expression	0	0	null	Mann-Whitney U	2.6318	1.396	-	2010	18.6406	-	2007	7.0829
NRP2	Median WTS(TPM) Expression	0	0	null	Mann-Whitney U	3.5675	1.8349	-	2010	39.8941	-	2007	11.1827
OAS1	Median WTS(TPM) Expression	0	0	null	Mann-Whitney U	4.4161	2.1428	-	2010	17.9771	-	2007	4.0708
NT5E	Median WTS(TPM) Expression	0	0	null	Mann-Whitney U	4.0357	2.0128	-	2010	20.771	-	2007	5.1468
NUAK1	Median WTS(TPM) Expression	0	0	null	Mann-Whitney U	2.9806	1.5756	-	2010	17.8951	-	2007	6.0038
NUCB1	Median WTS(TPM) Expression	0	0	null	Mann-Whitney U	2.2038	1.14	-	2010	98.6486	-	2007	44.7634
NUMB	Median WTS(TPM) Expression	0	0	null	Mann-Whitney U	2.2007	1.1379	-	2010	86.964	-	2007	39.5171
NYNRIN	Median WTS(TPM) Expression	0	0	null	Mann-Whitney U	3.6954	1.8857	-	2010	4.3266	-	2007	1.1708
OAF	Median WTS(TPM) Expression	0	0	null	Mann-Whitney U	3.0926	1.6288	-	2010	8.199	-	2007	2.6511
MYL6	Median WTS(TPM) Expression	0	0	null	Mann-Whitney U	2.2204	1.1508	-	2010	370.559	-	2007	166.886
MYL12A	Median WTS(TPM) Expression	0	0	null	Mann-Whitney U	2.1807	1.1248	-	2010	58.5572	-	2007	26.8523
MYD88	Median WTS(TPM) Expression	0	0	null	Mann-Whitney U	2.7981	1.4844	-	2010	25.5408	-	2007	9.128
MIER1	Median WTS(TPM) Expression	0	0	null	Mann-Whitney U	2.085	1.0601	-	2010	26.5543	-	2007	12.7356
PDE4A	Median WTS(TPM) Expression	0	0	null	Mann-Whitney U	3.3857	1.7595	-	2010	3.7715	-	2007	1.1139
MFAP2	Median WTS(TPM) Expression	0	0	null	Mann-Whitney U	4.0723	2.0259	-	2010	13.4145	-	2007	3.2941
MFGE8	Median WTS(TPM) Expression	0	0	null	Mann-Whitney U	4.0876	2.0313	-	2010	74.9587	-	2007	18.3381
MFNG	Median WTS(TPM) Expression	0	0	null	Mann-Whitney U	3.9851	1.9946	-	2010	5.9467	-	2007	1.4922
RSU1	Median WTS(TPM) Expression	0	0	null	Mann-Whitney U	2.6865	1.4257	-	2010	39.5738	-	2007	14.7306
MGAT1	Median WTS(TPM) Expression	0	0	null	Mann-Whitney U	2.3634	1.2409	-	2010	38.6119	-	2007	16.3375
PDCD1LG2	Median WTS(TPM) Expression	0	0	null	Mann-Whitney U	3.7843	1.92	-	2010	1.1993	-	2007	0.3169
RUNX1	Median WTS(TPM) Expression	0	0	null	Mann-Whitney U	4.3782	2.1303	-	2010	57.105	-	2007	13.0431
MILR1	Median WTS(TPM) Expression	0	0	null	Mann-Whitney U	3.9137	1.9685	-	2010	4.6805	-	2007	1.1959
PCSK7	Median WTS(TPM) Expression	0	0	null	Mann-Whitney U	2.2535	1.1722	-	2010	23.9421	-	2007	10.6243
MITF	Median WTS(TPM) Expression	0	0	null	Mann-Whitney U	3.4625	1.7918	-	2010	17.0111	-	2007	4.9129
PCOLCE	Median WTS(TPM) Expression	0	0	null	Mann-Whitney U	3.8373	1.9401	-	2010	38.4616	-	2007	10.023
RRN3P2	Median WTS(TPM) Expression	0	0	null	Mann-Whitney U	3.79	1.9222	-	2010	3.4703	-	2007	0.9156
MLKL	Median WTS(TPM) Expression	0	0	null	Mann-Whitney U	4.03	2.0108	-	2010	7.3808	-	2007	1.8315
RTP4	Median WTS(TPM) Expression	0	0	null	Mann-Whitney U	5.3251	2.4128	-	2010	2.7439	-	2007	0.5153
RUNX3	Median WTS(TPM) Expression	0	0	null	Mann-Whitney U	5.8275	2.5429	-	2010	10.5297	-	2007	1.8069
PARP12	Median WTS(TPM) Expression	0	0	null	Mann-Whitney U	2.6398	1.4004	-	2010	35.8992	-	2007	13.5992
S100A16	Median WTS(TPM) Expression	0	0	null	Mann-Whitney U	3.3281	1.7347	-	2010	5.9309	-	2007	1.7821
MBNL2	Median WTS(TPM) Expression	0	0	null	Mann-Whitney U	3.6884	1.883	-	2010	55.8926	-	2007	15.1537
S1PR2	Median WTS(TPM) Expression	0	0	null	Mann-Whitney U	3.3162	1.7295	-	2010	3.9051	-	2007	1.1776
S1PR1	Median WTS(TPM) Expression	0	0	null	Mann-Whitney U	2.9304	1.5511	-	2010	18.3334	-	2007	6.2562
MCC	Median WTS(TPM) Expression	0	0	null	Mann-Whitney U	3.6624	1.8728	-	2010	10.8208	-	2007	2.9546
S100A6	Median WTS(TPM) Expression	0	0	null	Mann-Whitney U	5.3092	2.4085	-	2010	66.6692	-	2007	12.5572
S100A4	Median WTS(TPM) Expression	0	0	null	Mann-Whitney U	4.9451	2.306	-	2010	30.8255	-	2007	6.2335
PDLIM7	Median WTS(TPM) Expression	0	0	null	Mann-Whitney U	3.3161	1.7295	-	2010	57.3585	-	2007	17.2971
PDGFC	Median WTS(TPM) Expression	0	0	null	Mann-Whitney U	4.4012	2.1379	-	2010	30.6427	-	2007	6.9624
MDFIC	Median WTS(TPM) Expression	0	0	null	Mann-Whitney U	3.3957	1.7637	-	2010	8.5313	-	2007	2.5124
S100A13	Median WTS(TPM) Expression	0	0	null	Mann-Whitney U	2.7525	1.4607	-	2010	21.0815	-	2007	7.6592
PDLIM2	Median WTS(TPM) Expression	0	0	null	Mann-Whitney U	3.2133	1.6841	-	2010	12.3261	-	2007	3.8359
PDLIM1	Median WTS(TPM) Expression	0	0	null	Mann-Whitney U	3.1581	1.659	-	2010	32.6585	-	2007	10.3412
MEF2A	Median WTS(TPM) Expression	0	0	null	Mann-Whitney U	2.4327	1.2826	-	2010	39.8957	-	2007	16.3997
RUSC2	Median WTS(TPM) Expression	0	0	null	Mann-Whitney U	2.665	1.4141	-	2010	14.1339	-	2007	5.3035
RRAS	Median WTS(TPM) Expression	0	0	null	Mann-Whitney U	3.1249	1.6438	-	2010	12.2919	-	2007	3.9335
MMP14	Median WTS(TPM) Expression	0	0	null	Mann-Whitney U	3.6876	1.8827	-	2010	31.6906	-	2007	8.5938
MMP19	Median WTS(TPM) Expression	0	0	null	Mann-Whitney U	3.306	1.7251	-	2010	6.1602	-	2007	1.8633
PARP9	Median WTS(TPM) Expression	0	0	null	Mann-Whitney U	2.5808	1.3678	-	2010	55.3497	-	2007	21.4471
MSN	Median WTS(TPM) Expression	0	0	null	Mann-Whitney U	3.8282	1.9367	-	2010	75.8121	-	2007	19.8034
MSRA	Median WTS(TPM) Expression	0	0	null	Mann-Whitney U	3.2353	1.6939	-	2010	10.85	-	2007	3.3536
MSRB3	Median WTS(TPM) Expression	0	0	null	Mann-Whitney U	4.4725	2.1611	-	2010	32.3304	-	2007	7.2287
PATL2	Median WTS(TPM) Expression	0	0	null	Mann-Whitney U	3.9269	1.9734	-	2010	4.8908	-	2007	1.2455
PARVG	Median WTS(TPM) Expression	0	0	null	Mann-Whitney U	4.3489	2.1207	-	2010	6.406	-	2007	1.473
PARVA	Median WTS(TPM) Expression	0	0	null	Mann-Whitney U	2.4423	1.2883	-	2010	29.6416	-	2007	12.1367
PARP4	Median WTS(TPM) Expression	0	0	null	Mann-Whitney U	2.2537	1.1723	-	2010	32.7779	-	2007	14.5443
MMP2	Median WTS(TPM) Expression	0	0	null	Mann-Whitney U	5.3385	2.4164	-	2010	100.136	-	2007	18.7573
PARP14	Median WTS(TPM) Expression	0	0	null	Mann-Whitney U	3.1516	1.6561	-	2010	65.1049	-	2007	20.6579
MVP	Median WTS(TPM) Expression	0	0	null	Mann-Whitney U	4.1492	2.0528	-	2010	71.9358	-	2007	17.3372
MX1	Median WTS(TPM) Expression	0	0	null	Mann-Whitney U	4.2441	2.0855	-	2010	15.5963	-	2007	3.6748
MX2	Median WTS(TPM) Expression	0	0	null	Mann-Whitney U	4.177	2.0625	-	2010	12.8829	-	2007	3.0842
MXRA5	Median WTS(TPM) Expression	0	0	null	Mann-Whitney U	4.8506	2.2782	-	2010	37.3473	-	2007	7.6995
MYADM	Median WTS(TPM) Expression	0	0	null	Mann-Whitney U	2.5764	1.3653	-	2010	85.5828	-	2007	33.2185
MS4A7	Median WTS(TPM) Expression	0	0	null	Mann-Whitney U	3.1655	1.6624	-	2010	23.0221	-	2007	7.2728
MS4A6A	Median WTS(TPM) Expression	0	0	null	Mann-Whitney U	3.8523	1.9457	-	2010	70.5073	-	2007	18.3029
MS4A4A	Median WTS(TPM) Expression	0	0	null	Mann-Whitney U	3.1522	1.6564	-	2010	13.3493	-	2007	4.2349
PBXIP1	Median WTS(TPM) Expression	0	0	null	Mann-Whitney U	2.7065	1.4364	-	2010	27.1775	-	2007	10.0417
PCBP1	Median WTS(TPM) Expression	0	0	null	Mann-Whitney U	2.1922	1.1324	-	2010	94.8617	-	2007	43.2731
MRC2	Median WTS(TPM) Expression	0	0	null	Mann-Whitney U	4.4772	2.1626	-	2010	15.626	-	2007	3.4902
MRC1	Median WTS(TPM) Expression	0	0	null	Mann-Whitney U	4.3585	2.1238	-	2010	5.4987	-	2007	1.2616
MRAS	Median WTS(TPM) Expression	0	0	null	Mann-Whitney U	3.3885	1.7607	-	2010	16.3337	-	2007	4.8203
PCDH18	Median WTS(TPM) Expression	0	0	null	Mann-Whitney U	4.047	2.0169	-	2010	19.8302	-	2007	4.8999
MR1	Median WTS(TPM) Expression	0	0	null	Mann-Whitney U	4.1748	2.0617	-	2010	12.9497	-	2007	3.1019
PCDHGC3	Median WTS(TPM) Expression	0	0	null	Mann-Whitney U	2.9524	1.5619	-	2010	13.7944	-	2007	4.6722
MPEG1	Median WTS(TPM) Expression	0	0	null	Mann-Whitney U	4.0367	2.0132	-	2010	15.5104	-	2007	3.8423
PCIF1	Median WTS(TPM) Expression	0	0	null	Mann-Whitney U	2.1887	1.1301	-	2010	12.7125	-	2007	5.8082
MOB3C	Median WTS(TPM) Expression	0	0	null	Mann-Whitney U	2.9017	1.5369	-	2010	8.7358	-	2007	3.0106
MOB3A	Median WTS(TPM) Expression	0	0	null	Mann-Whitney U	2.1111	1.078	-	2010	7.0488	-	2007	3.3389
MOB1A	Median WTS(TPM) Expression	0	0	null	Mann-Whitney U	2.4973	1.3204	-	2010	71.5678	-	2007	28.6581
MNDA	Median WTS(TPM) Expression	0	0	null	Mann-Whitney U	3.888	1.959	-	2010	5.6686	-	2007	1.458
SH2D2A	Median WTS(TPM) Expression	0	0	null	Mann-Whitney U	4.6669	2.2225	-	2010	3.4596	-	2007	0.7413
SH2D3C	Median WTS(TPM) Expression	0	0	null	Mann-Whitney U	3.0078	1.5887	-	2010	7.0336	-	2007	2.3384
SH3BGRL	Median WTS(TPM) Expression	0	0	null	Mann-Whitney U	3.4357	1.7806	-	2010	19.9064	-	2007	5.794
PLP2	Median WTS(TPM) Expression	0	0	null	Mann-Whitney U	3.8303	1.9374	-	2010	33.8401	-	2007	8.8349
HEG1	Median WTS(TPM) Expression	0	0	null	Mann-Whitney U	3.2533	1.7019	-	2010	46.5106	-	2007	14.2963
HEPH	Median WTS(TPM) Expression	0	0	null	Mann-Whitney U	4.2568	2.0898	-	2010	10.4913	-	2007	2.4646
HEXA	Median WTS(TPM) Expression	0	0	null	Mann-Whitney U	3.3344	1.7374	-	2010	76.3164	-	2007	22.8876
PLSCR1	Median WTS(TPM) Expression	0	0	null	Mann-Whitney U	4.0857	2.0306	-	2010	63.3948	-	2007	15.5162
HIC1	Median WTS(TPM) Expression	0	0	null	Mann-Whitney U	3.1525	1.6565	-	2010	7.1053	-	2007	2.2538
PLS3	Median WTS(TPM) Expression	0	0	null	Mann-Whitney U	3.5764	1.8385	-	2010	53.8912	-	2007	15.0686
HIPK1	Median WTS(TPM) Expression	0	0	null	Mann-Whitney U	2.1334	1.0931	-	2010	53.2509	-	2007	24.9607
HECA	Median WTS(TPM) Expression	0	0	null	Mann-Whitney U	1.9866	0.9903	-	2010	4.5393	-	2007	2.285
HIPK3	Median WTS(TPM) Expression	0	0	null	Mann-Whitney U	2.304	1.2041	-	2010	107.84	-	2007	46.806
HIST1H2BI	Median WTS(TPM) Expression	0	0	null	Mann-Whitney U	3.8997	1.9634	-	2010	18.3113	-	2007	4.6955
PLK3	Median WTS(TPM) Expression	0	0	null	Mann-Whitney U	2.7762	1.4731	-	2010	7.6216	-	2007	2.7453
HIST1H4F	Median WTS(TPM) Expression	0	0	null	Mann-Whitney U	4.3468	2.12	-	2010	17.3085	-	2007	3.9819
HIVEP3	Median WTS(TPM) Expression	0	0	null	Mann-Whitney U	2.7823	1.4763	-	2010	10.8202	-	2007	3.889
HLA-DMA	Median WTS(TPM) Expression	0	0	null	Mann-Whitney U	4.2705	2.0944	-	2010	47.6861	-	2007	11.1665
PLSCR4	Median WTS(TPM) Expression	0	0	null	Mann-Whitney U	3.7213	1.8958	-	2010	17.3119	-	2007	4.6521
PLTP	Median WTS(TPM) Expression	0	0	null	Mann-Whitney U	3.6956	1.8858	-	2010	22.4824	-	2007	6.0835
HLA-DOA	Median WTS(TPM) Expression	0	0	null	Mann-Whitney U	4.6144	2.2062	-	2010	11.0845	-	2007	2.4021
SNX29	Median WTS(TPM) Expression	0	0	null	Mann-Whitney U	2.4677	1.3032	-	2010	28.9047	-	2007	11.713
PLXNC1	Median WTS(TPM) Expression	0	0	null	Mann-Whitney U	3.3444	1.7417	-	2010	18.8169	-	2007	5.6264
SOCS3	Median WTS(TPM) Expression	0	0	null	Mann-Whitney U	3.9167	1.9696	-	2010	3.6049	-	2007	0.9204
SOCS1	Median WTS(TPM) Expression	0	0	null	Mann-Whitney U	3.8928	1.9608	-	2010	2.1281	-	2007	0.5467
HAVCR2	Median WTS(TPM) Expression	0	0	null	Mann-Whitney U	3.4782	1.7984	-	2010	14.1884	-	2007	4.0792
SNX6	Median WTS(TPM) Expression	0	0	null	Mann-Whitney U	2.1956	1.1346	-	2010	89.1611	-	2007	40.6097
SNX3	Median WTS(TPM) Expression	0	0	null	Mann-Whitney U	2.4335	1.283	-	2010	157.654	-	2007	64.7851
SNX20	Median WTS(TPM) Expression	0	0	null	Mann-Whitney U	4.3067	2.1066	-	2010	1.1329	-	2007	0.2631
PLXDC1	Median WTS(TPM) Expression	0	0	null	Mann-Whitney U	2.8961	1.5341	-	2010	22.7841	-	2007	7.8672
HCK	Median WTS(TPM) Expression	0	0	null	Mann-Whitney U	3.9828	1.9938	-	2010	5.2755	-	2007	1.3246
HCLS1	Median WTS(TPM) Expression	0	0	null	Mann-Whitney U	3.6238	1.8575	-	2010	28.9694	-	2007	7.9942
HCST	Median WTS(TPM) Expression	0	0	null	Mann-Whitney U	5.8285	2.5431	-	2010	4.7032	-	2007	0.8069
SNX18	Median WTS(TPM) Expression	0	0	null	Mann-Whitney U	2.3695	1.2446	-	2010	8.0205	-	2007	3.3849
HDAC7	Median WTS(TPM) Expression	0	0	null	Mann-Whitney U	2.2251	1.1538	-	2010	34.721	-	2007	15.6045
PLXDC2	Median WTS(TPM) Expression	0	0	null	Mann-Whitney U	3.7249	1.8972	-	2010	39.0615	-	2007	10.4867
HLA-DMB	Median WTS(TPM) Expression	0	0	null	Mann-Whitney U	4.5075	2.1723	-	2010	57.97	-	2007	12.8608
HLA-DRA	Median WTS(TPM) Expression	0	0	null	Mann-Whitney U	4.9497	2.3073	-	2010	252.904	-	2007	51.0952
SMAD7	Median WTS(TPM) Expression	0	0	null	Mann-Whitney U	2.3644	1.2415	-	2010	6.7008	-	2007	2.834
IDS	Median WTS(TPM) Expression	0	0	null	Mann-Whitney U	2.665	1.4141	-	2010	117.769	-	2007	44.1908
ICAM1	Median WTS(TPM) Expression	0	0	null	Mann-Whitney U	4.911	2.296	-	2010	9.2193	-	2007	1.8773
ICAM2	Median WTS(TPM) Expression	0	0	null	Mann-Whitney U	3.2114	1.6832	-	2010	3.7001	-	2007	1.1522
ICOSLG	Median WTS(TPM) Expression	0	0	null	Mann-Whitney U	2.5649	1.3589	-	2010	15.0196	-	2007	5.8559
PLCL2	Median WTS(TPM) Expression	0	0	null	Mann-Whitney U	3.6322	1.8609	-	2010	8.609	-	2007	2.3702
ID2	Median WTS(TPM) Expression	0	0	null	Mann-Whitney U	3.3538	1.7458	-	2010	45.7481	-	2007	13.6405
ID3	Median WTS(TPM) Expression	0	0	null	Mann-Whitney U	3.2881	1.7172	-	2010	14.7346	-	2007	4.4812
IER3	Median WTS(TPM) Expression	0	0	null	Mann-Whitney U	3.7018	1.8882	-	2010	8.3326	-	2007	2.2509
HVCN1	Median WTS(TPM) Expression	0	0	null	Mann-Whitney U	2.8595	1.5158	-	2010	5.188	-	2007	1.8143
IER5L	Median WTS(TPM) Expression	0	0	null	Mann-Whitney U	2.9629	1.567	-	2010	3.2057	-	2007	1.082
PLCG2	Median WTS(TPM) Expression	0	0	null	Mann-Whitney U	3.5378	1.8228	-	2010	7.5967	-	2007	2.1473
IFFO1	Median WTS(TPM) Expression	0	0	null	Mann-Whitney U	3.1665	1.6629	-	2010	3.1514	-	2007	0.9952
SMAP2	Median WTS(TPM) Expression	0	0	null	Mann-Whitney U	2.2217	1.1517	-	2010	46.7505	-	2007	21.0425
IFI16	Median WTS(TPM) Expression	0	0	null	Mann-Whitney U	4.128	2.0454	-	2010	38.4702	-	2007	9.3194
IFI27	Median WTS(TPM) Expression	0	0	null	Mann-Whitney U	3.5638	1.8334	-	2010	14.5643	-	2007	4.0868
PLD3	Median WTS(TPM) Expression	0	0	null	Mann-Whitney U	2.2077	1.1426	-	2010	53.2127	-	2007	24.1029
PLEK	Median WTS(TPM) Expression	0	0	null	Mann-Whitney U	3.824	1.9351	-	2010	3.6798	-	2007	0.9623
HLA-E	Median WTS(TPM) Expression	0	0	null	Mann-Whitney U	5.0675	2.3413	-	2010	124.392	-	2007	24.547
PLEKHG5	Median WTS(TPM) Expression	0	0	null	Mann-Whitney U	2.9642	1.5676	-	2010	5.9859	-	2007	2.0194
HLA-F	Median WTS(TPM) Expression	0	0	null	Mann-Whitney U	6.3207	2.6601	-	2010	39.3445	-	2007	6.2247
PLEKHO2	Median WTS(TPM) Expression	0	0	null	Mann-Whitney U	3.2823	1.7147	-	2010	4.0637	-	2007	1.2381
PLEKHO1	Median WTS(TPM) Expression	0	0	null	Mann-Whitney U	3.5377	1.8228	-	2010	16.9539	-	2007	4.7924
HMG20A	Median WTS(TPM) Expression	0	0	null	Mann-Whitney U	2.4243	1.2776	-	2010	19.1592	-	2007	7.9031
HMHA1	Median WTS(TPM) Expression	0	0	null	Mann-Whitney U	3.6549	1.8698	-	2010	4.7204	-	2007	1.2915
PLEKHM2	Median WTS(TPM) Expression	0	0	null	Mann-Whitney U	2.3281	1.2192	-	2010	38.1761	-	2007	16.3978
HRH2	Median WTS(TPM) Expression	0	0	null	Mann-Whitney U	3.9731	1.9902	-	2010	1.2644	-	2007	0.3182
HTATIP2	Median WTS(TPM) Expression	0	0	null	Mann-Whitney U	3.1946	1.6756	-	2010	27.8192	-	2007	8.7083
PLEKHG2	Median WTS(TPM) Expression	0	0	null	Mann-Whitney U	2.9022	1.5372	-	2010	22.1015	-	2007	7.6154
PLEKHG1	Median WTS(TPM) Expression	0	0	null	Mann-Whitney U	3.3051	1.7247	-	2010	6.8765	-	2007	2.0806
PLEKHA4	Median WTS(TPM) Expression	0	0	null	Mann-Whitney U	3.117	1.6402	-	2010	4.5624	-	2007	1.4637
HSPG2	Median WTS(TPM) Expression	0	0	null	Mann-Whitney U	2.6797	1.4221	-	2010	148.356	-	2007	55.3624
PLEKHA2	Median WTS(TPM) Expression	0	0	null	Mann-Whitney U	4.0345	2.0124	-	2010	28.9119	-	2007	7.1661
PLEKHA1	Median WTS(TPM) Expression	0	0	null	Mann-Whitney U	2.3	1.2016	-	2010	19.3197	-	2007	8.4
SOD2	Median WTS(TPM) Expression	0	0	null	Mann-Whitney U	2.9082	1.5401	-	2010	367.03	-	2007	126.204
PLXND1	Median WTS(TPM) Expression	0	0	null	Mann-Whitney U	2.78	1.4751	-	2010	55.2256	-	2007	19.8656
PML	Median WTS(TPM) Expression	0	0	null	Mann-Whitney U	2.8936	1.5329	-	2010	32.0027	-	2007	11.0598
GPR124	Median WTS(TPM) Expression	0	0	null	Mann-Whitney U	4.6955	2.2313	-	2010	36.3743	-	2007	7.7466
GNAI2	Median WTS(TPM) Expression	0	0	null	Mann-Whitney U	2.9721	1.5715	-	2010	86.7705	-	2007	29.1946
SRPX2	Median WTS(TPM) Expression	0	0	null	Mann-Whitney U	3.1543	1.6573	-	2010	10.0421	-	2007	3.1836
GNB4	Median WTS(TPM) Expression	0	0	null	Mann-Whitney U	2.5451	1.3477	-	2010	12.7301	-	2007	5.0018
GNG2	Median WTS(TPM) Expression	0	0	null	Mann-Whitney U	3.9694	1.9889	-	2010	5.6308	-	2007	1.4185
SRGN	Median WTS(TPM) Expression	0	0	null	Mann-Whitney U	3.9699	1.9891	-	2010	21.5167	-	2007	5.42
GPNMB	Median WTS(TPM) Expression	0	0	null	Mann-Whitney U	3.171	1.6649	-	2010	89.683	-	2007	28.2823
GPR132	Median WTS(TPM) Expression	0	0	null	Mann-Whitney U	5.9845	2.5812	-	2010	2.5202	-	2007	0.4211
GMIP	Median WTS(TPM) Expression	0	0	null	Mann-Whitney U	2.912	1.542	-	2010	6.2984	-	2007	2.1629
SQSTM1	Median WTS(TPM) Expression	0	0	null	Mann-Whitney U	2.6714	1.4176	-	2010	149.133	-	2007	55.8256
GPR153	Median WTS(TPM) Expression	0	0	null	Mann-Whitney U	2.902	1.537	-	2010	1.4635	-	2007	0.5043
SQRDL	Median WTS(TPM) Expression	0	0	null	Mann-Whitney U	3.0879	1.6266	-	2010	17.376	-	2007	5.6272
GPR174	Median WTS(TPM) Expression	0	0	null	Mann-Whitney U	7.4733	2.9017	-	2010	5.6552	-	2007	0.7567
SPTBN1	Median WTS(TPM) Expression	0	0	null	Mann-Whitney U	2.5397	1.3447	-	2010	175.449	-	2007	69.0819
SPSB1	Median WTS(TPM) Expression	0	0	null	Mann-Whitney U	3.6699	1.8757	-	2010	16.2282	-	2007	4.422
GNA13	Median WTS(TPM) Expression	0	0	null	Mann-Whitney U	2.4642	1.3011	-	2010	43.7538	-	2007	17.7555
GMFG	Median WTS(TPM) Expression	0	0	null	Mann-Whitney U	3.8091	1.9294	-	2010	7.0108	-	2007	1.8406
HAPLN3	Median WTS(TPM) Expression	0	0	null	Mann-Whitney U	5.4557	2.4478	-	2010	3.956	-	2007	0.7251
GLI2	Median WTS(TPM) Expression	0	0	null	Mann-Whitney U	3.9635	1.9868	-	2010	10.8901	-	2007	2.7476
GJA1	Median WTS(TPM) Expression	0	0	null	Mann-Whitney U	3.4425	1.7835	-	2010	22.7989	-	2007	6.6227
POLR3GL	Median WTS(TPM) Expression	0	0	null	Mann-Whitney U	2.284	1.1916	-	2010	10.518	-	2007	4.6051
SSPN	Median WTS(TPM) Expression	0	0	null	Mann-Whitney U	4.6462	2.2161	-	2010	14.5577	-	2007	3.1332
SSH2	Median WTS(TPM) Expression	0	0	null	Mann-Whitney U	2.4531	1.2946	-	2010	25.9375	-	2007	10.5733
SSFA2	Median WTS(TPM) Expression	0	0	null	Mann-Whitney U	2.5016	1.3228	-	2010	78.1779	-	2007	31.2516
GLG1	Median WTS(TPM) Expression	0	0	null	Mann-Whitney U	2.4006	1.2634	-	2010	98.8799	-	2007	41.1905
GLIPR1	Median WTS(TPM) Expression	0	0	null	Mann-Whitney U	4.4672	2.1594	-	2010	30.212	-	2007	6.7631
GM2A	Median WTS(TPM) Expression	0	0	null	Mann-Whitney U	2.4364	1.2847	-	2010	19.2567	-	2007	7.9039
GLIS2	Median WTS(TPM) Expression	0	0	null	Mann-Whitney U	4.3217	2.1116	-	2010	6.0055	-	2007	1.3896
GLRX	Median WTS(TPM) Expression	0	0	null	Mann-Whitney U	3.0948	1.6298	-	2010	12.2454	-	2007	3.9568
GLS	Median WTS(TPM) Expression	0	0	null	Mann-Whitney U	2.4435	1.289	-	2010	88.2481	-	2007	36.1151
GLT25D1	Median WTS(TPM) Expression	0	0	null	Mann-Whitney U	2.2617	1.1774	-	2010	29.3594	-	2007	12.9809
GLT8D2	Median WTS(TPM) Expression	0	0	null	Mann-Whitney U	4.2173	2.0763	-	2010	9.7042	-	2007	2.3011
GLUL	Median WTS(TPM) Expression	0	0	null	Mann-Whitney U	2.4659	1.3021	-	2010	168.159	-	2007	68.194
GPR34	Median WTS(TPM) Expression	0	0	null	Mann-Whitney U	2.8808	1.5265	-	2010	31.0998	-	2007	10.7956
GPR65	Median WTS(TPM) Expression	0	0	null	Mann-Whitney U	4.0095	2.0034	-	2010	5.6606	-	2007	1.4118
SPRY2	Median WTS(TPM) Expression	0	0	null	Mann-Whitney U	2.8106	1.4909	-	2010	11.3544	-	2007	4.0398
SP100	Median WTS(TPM) Expression	0	0	null	Mann-Whitney U	3.7574	1.9097	-	2010	63.6028	-	2007	16.9274
GSTK1	Median WTS(TPM) Expression	0	0	null	Mann-Whitney U	2.2313	1.1579	-	2010	38.9977	-	2007	17.4777
GSTO1	Median WTS(TPM) Expression	0	0	null	Mann-Whitney U	2.4206	1.2754	-	2010	26.2954	-	2007	10.863
GSTP1	Median WTS(TPM) Expression	0	0	null	Mann-Whitney U	4.042	2.0151	-	2010	34.4644	-	2007	8.5265
GTDC1	Median WTS(TPM) Expression	0	0	null	Mann-Whitney U	2.5383	1.3439	-	2010	29.7403	-	2007	11.7164
SP140L	Median WTS(TPM) Expression	0	0	null	Mann-Whitney U	3.7935	1.9235	-	2010	9.3008	-	2007	2.4518
SP110	Median WTS(TPM) Expression	0	0	null	Mann-Whitney U	2.9389	1.5553	-	2010	48.0786	-	2007	16.3593
PNPLA6	Median WTS(TPM) Expression	0	0	null	Mann-Whitney U	2.2491	1.1693	-	2010	10.7237	-	2007	4.7681
GPR68	Median WTS(TPM) Expression	0	0	null	Mann-Whitney U	3.7539	1.9084	-	2010	3.1547	-	2007	0.8404
GYPC	Median WTS(TPM) Expression	0	0	null	Mann-Whitney U	3.4302	1.7783	-	2010	11.0538	-	2007	3.2225
GZMA	Median WTS(TPM) Expression	0	0	null	Mann-Whitney U	6.9009	2.7868	-	2010	5.7613	-	2007	0.8349
GZMK	Median WTS(TPM) Expression	0	0	null	Mann-Whitney U	6.9607	2.7992	-	2010	4.1022	-	2007	0.5893
SORL1	Median WTS(TPM) Expression	0	0	null	Mann-Whitney U	3.0165	1.5929	-	2010	152.43	-	2007	50.5317
SORBS3	Median WTS(TPM) Expression	0	0	null	Mann-Whitney U	2.621	1.3901	-	2010	75.0242	-	2007	28.6243
PMP22	Median WTS(TPM) Expression	0	0	null	Mann-Whitney U	3.7703	1.9147	-	2010	27.0209	-	2007	7.1668
GSN	Median WTS(TPM) Expression	0	0	null	Mann-Whitney U	4.2092	2.0735	-	2010	137.414	-	2007	32.6461
SPATS2L	Median WTS(TPM) Expression	0	0	null	Mann-Whitney U	2.8703	1.5212	-	2010	71.6831	-	2007	24.9739
GSDMD	Median WTS(TPM) Expression	0	0	null	Mann-Whitney U	4.1836	2.0647	-	2010	14.7652	-	2007	3.5293
GRN	Median WTS(TPM) Expression	0	0	null	Mann-Whitney U	2.6194	1.3892	-	2010	91.705	-	2007	35.0101
GRK5	Median WTS(TPM) Expression	0	0	null	Mann-Whitney U	3.0962	1.6305	-	2010	9.2281	-	2007	2.9805
GRB2	Median WTS(TPM) Expression	0	0	null	Mann-Whitney U	2.2609	1.1769	-	2010	61.582	-	2007	27.2377
SPI1	Median WTS(TPM) Expression	0	0	null	Mann-Whitney U	3.8101	1.9298	-	2010	18.0023	-	2007	4.7249
GRAP2	Median WTS(TPM) Expression	0	0	null	Mann-Whitney U	4.9089	2.2954	-	2010	5.0383	-	2007	1.0263
GRAMD1B	Median WTS(TPM) Expression	0	0	null	Mann-Whitney U	3.6403	1.8641	-	2010	1.8426	-	2007	0.5062
GPX7	Median WTS(TPM) Expression	0	0	null	Mann-Whitney U	3.4947	1.8052	-	2010	3.2601	-	2007	0.9329
GPX3	Median WTS(TPM) Expression	0	0	null	Mann-Whitney U	3.1025	1.6334	-	2010	12.5861	-	2007	4.0568
GPX1	Median WTS(TPM) Expression	0	0	null	Mann-Whitney U	2.1951	1.1343	-	2010	72.7515	-	2007	33.1425
SPN	Median WTS(TPM) Expression	0	0	null	Mann-Whitney U	5.2936	2.4043	-	2010	7.6787	-	2007	1.4506
GPSM3	Median WTS(TPM) Expression	0	0	null	Mann-Whitney U	4.6041	2.2029	-	2010	5.8616	-	2007	1.2731
SPOCK2	Median WTS(TPM) Expression	0	0	null	Mann-Whitney U	4.8163	2.2679	-	2010	9.8869	-	2007	2.0528
GPRIN3	Median WTS(TPM) Expression	0	0	null	Mann-Whitney U	4.2202	2.0773	-	2010	5.2908	-	2007	1.2537
SPRED1	Median WTS(TPM) Expression	0	0	null	Mann-Whitney U	3.148	1.6544	-	2010	19.3287	-	2007	6.14
IFI27L2	Median WTS(TPM) Expression	0	0	null	Mann-Whitney U	4.3691	2.1273	-	2010	11.1554	-	2007	2.5533
IFI30	Median WTS(TPM) Expression	0	0	null	Mann-Whitney U	3.7746	1.9163	-	2010	33.6013	-	2007	8.9019
SH3BGRL3	Median WTS(TPM) Expression	0	0	null	Mann-Whitney U	2.2794	1.1886	-	2010	26.6389	-	2007	11.687
SLC16A2	Median WTS(TPM) Expression	0	0	null	Mann-Whitney U	3.0141	1.5917	-	2010	2.7781	-	2007	0.9217
ITGB1	Median WTS(TPM) Expression	0	0	null	Mann-Whitney U	2.2943	1.198	-	2010	388.34	-	2007	169.266
PIK3R6	Median WTS(TPM) Expression	0	0	null	Mann-Whitney U	3.8967	1.9623	-	2010	1.6703	-	2007	0.4286
ITGB2	Median WTS(TPM) Expression	0	0	null	Mann-Whitney U	4.7003	2.2327	-	2010	47.1289	-	2007	10.0269
ITGB4	Median WTS(TPM) Expression	0	0	null	Mann-Whitney U	4.5087	2.1727	-	2010	9.5279	-	2007	2.1132
SLC16A5	Median WTS(TPM) Expression	0	0	null	Mann-Whitney U	3.85	1.9449	-	2010	3.0909	-	2007	0.8028
ITGB7	Median WTS(TPM) Expression	0	0	null	Mann-Whitney U	3.0849	1.6252	-	2010	5.8479	-	2007	1.8957
SLC15A3	Median WTS(TPM) Expression	0	0	null	Mann-Whitney U	4.0386	2.0139	-	2010	24.2051	-	2007	5.9934
ITGAM	Median WTS(TPM) Expression	0	0	null	Mann-Whitney U	3.3695	1.7525	-	2010	5.3846	-	2007	1.5981
ITM2B	Median WTS(TPM) Expression	0	0	null	Mann-Whitney U	2.6837	1.4242	-	2010	278.712	-	2007	103.853
ITM2C	Median WTS(TPM) Expression	0	0	null	Mann-Whitney U	3.6465	1.8665	-	2010	71.1023	-	2007	19.4987
PIK3R5	Median WTS(TPM) Expression	0	0	null	Mann-Whitney U	3.8217	1.9342	-	2010	2.1374	-	2007	0.5593
SLC12A4	Median WTS(TPM) Expression	0	0	null	Mann-Whitney U	3.5001	1.8074	-	2010	42.7023	-	2007	12.2005
PIK3IP1	Median WTS(TPM) Expression	0	0	null	Mann-Whitney U	2.8986	1.5353	-	2010	13.88	-	2007	4.7886
ITPRIP	Median WTS(TPM) Expression	0	0	null	Mann-Whitney U	2.4226	1.2765	-	2010	2.405	-	2007	0.9927
ITGAX	Median WTS(TPM) Expression	0	0	null	Mann-Whitney U	3.5151	1.8135	-	2010	9.6447	-	2007	2.7438
ITGAL	Median WTS(TPM) Expression	0	0	null	Mann-Whitney U	5.8232	2.5418	-	2010	20.4661	-	2007	3.5146
ITSN2	Median WTS(TPM) Expression	0	0	null	Mann-Whitney U	2.2798	1.1889	-	2010	52.8713	-	2007	23.1911
ISCU	Median WTS(TPM) Expression	0	0	null	Mann-Whitney U	2.1715	1.1187	-	2010	45.1324	-	2007	20.784
IRF1	Median WTS(TPM) Expression	0	0	null	Mann-Whitney U	4.744	2.2461	-	2010	37.5988	-	2007	7.9255
PIM2	Median WTS(TPM) Expression	0	0	null	Mann-Whitney U	2.957	1.5641	-	2010	8.2609	-	2007	2.7937
IRF2	Median WTS(TPM) Expression	0	0	null	Mann-Whitney U	2.4547	1.2955	-	2010	46.5794	-	2007	18.9758
IRF3	Median WTS(TPM) Expression	0	0	null	Mann-Whitney U	2.1127	1.0791	-	2010	15.5267	-	2007	7.3492
IRF8	Median WTS(TPM) Expression	0	0	null	Mann-Whitney U	4.5238	2.1775	-	2010	13.3377	-	2007	2.9483
IRF9	Median WTS(TPM) Expression	0	0	null	Mann-Whitney U	3.5483	1.8271	-	2010	69.2066	-	2007	19.5042
ISG20	Median WTS(TPM) Expression	0	0	null	Mann-Whitney U	4.1732	2.0612	-	2010	10.3239	-	2007	2.4738
ITGA9	Median WTS(TPM) Expression	0	0	null	Mann-Whitney U	3.3499	1.7441	-	2010	15.6122	-	2007	4.6606
ISLR	Median WTS(TPM) Expression	0	0	null	Mann-Whitney U	4.8446	2.2764	-	2010	51.4717	-	2007	10.6245
IST1	Median WTS(TPM) Expression	0	0	null	Mann-Whitney U	2.0905	1.0639	-	2010	83.8994	-	2007	40.1327
ITGA1	Median WTS(TPM) Expression	0	0	null	Mann-Whitney U	2.907	1.5395	-	2010	64.5024	-	2007	22.1887
ITGA3	Median WTS(TPM) Expression	0	0	null	Mann-Whitney U	3.2311	1.692	-	2010	25.9685	-	2007	8.0371
ITGA4	Median WTS(TPM) Expression	0	0	null	Mann-Whitney U	3.9915	1.9969	-	2010	23.8857	-	2007	5.9842
ITGA5	Median WTS(TPM) Expression	0	0	null	Mann-Whitney U	2.867	1.5195	-	2010	29.4276	-	2007	10.2642
SLC10A3	Median WTS(TPM) Expression	0	0	null	Mann-Whitney U	2.362	1.24	-	2010	13.6683	-	2007	5.7866
SLAMF8	Median WTS(TPM) Expression	0	0	null	Mann-Whitney U	5.6673	2.5027	-	2010	2.8618	-	2007	0.505
IFI35	Median WTS(TPM) Expression	0	0	null	Mann-Whitney U	3.595	1.846	-	2010	17.4865	-	2007	4.8641
SHB	Median WTS(TPM) Expression	0	0	null	Mann-Whitney U	3.2113	1.6832	-	2010	10.6163	-	2007	3.3059
KCNA3	Median WTS(TPM) Expression	0	0	null	Mann-Whitney U	5.2187	2.3837	-	2010	3.0723	-	2007	0.5887
KCNAB2	Median WTS(TPM) Expression	0	0	null	Mann-Whitney U	3.3418	1.7406	-	2010	12.9832	-	2007	3.8851
SHKBP1	Median WTS(TPM) Expression	0	0	null	Mann-Whitney U	2.7723	1.4711	-	2010	8.7995	-	2007	3.174
KCTD10	Median WTS(TPM) Expression	0	0	null	Mann-Whitney U	2.6046	1.3811	-	2010	45.7845	-	2007	17.5782
SHISA5	Median WTS(TPM) Expression	0	0	null	Mann-Whitney U	2.4112	1.2697	-	2010	99.0584	-	2007	41.0828
KCTD12	Median WTS(TPM) Expression	0	0	null	Mann-Whitney U	2.5331	1.3409	-	2010	5.4781	-	2007	2.1626
KDELC2	Median WTS(TPM) Expression	0	0	null	Mann-Whitney U	3.0519	1.6097	-	2010	29.7028	-	2007	9.7324
SIGLEC10	Median WTS(TPM) Expression	0	0	null	Mann-Whitney U	3.7504	1.907	-	2010	5.6069	-	2007	1.495
SH3PXD2B	Median WTS(TPM) Expression	0	0	null	Mann-Whitney U	2.6904	1.4278	-	2010	9.1865	-	2007	3.4145
SH3PXD2A	Median WTS(TPM) Expression	0	0	null	Mann-Whitney U	3.1241	1.6434	-	2010	25.5709	-	2007	8.185
SH3KBP1	Median WTS(TPM) Expression	0	0	null	Mann-Whitney U	3.5602	1.832	-	2010	39.3724	-	2007	11.0591
SH3GLB1	Median WTS(TPM) Expression	0	0	null	Mann-Whitney U	2.2088	1.1432	-	2010	39.553	-	2007	17.9072
SH3BP5	Median WTS(TPM) Expression	0	0	null	Mann-Whitney U	2.7994	1.4851	-	2010	13.423	-	2007	4.795
SH3BP1	Median WTS(TPM) Expression	0	0	null	Mann-Whitney U	3.4039	1.7672	-	2010	5.6958	-	2007	1.6733
SIGLEC1	Median WTS(TPM) Expression	0	0	null	Mann-Whitney U	3.5847	1.8419	-	2010	3.4364	-	2007	0.9586
PIGT	Median WTS(TPM) Expression	0	0	null	Mann-Whitney U	2.3206	1.2145	-	2010	74.8414	-	2007	32.2507
PIK3CG	Median WTS(TPM) Expression	0	0	null	Mann-Whitney U	4.5807	2.1956	-	2010	6.2615	-	2007	1.3669
JAK3	Median WTS(TPM) Expression	0	0	null	Mann-Whitney U	5.4146	2.4368	-	2010	6.7464	-	2007	1.246
SLAMF7	Median WTS(TPM) Expression	0	0	null	Mann-Whitney U	5.7205	2.5161	-	2010	4.7408	-	2007	0.8287
SLAMF6	Median WTS(TPM) Expression	0	0	null	Mann-Whitney U	6.0632	2.6001	-	2010	1.8551	-	2007	0.306
SLAMF1	Median WTS(TPM) Expression	0	0	null	Mann-Whitney U	6.44	2.6871	-	2010	3.1483	-	2007	0.4889
PIK3CD	Median WTS(TPM) Expression	0	0	null	Mann-Whitney U	4.8635	2.282	-	2010	9.2262	-	2007	1.897
SLA	Median WTS(TPM) Expression	0	0	null	Mann-Whitney U	3.8012	1.9265	-	2010	12.006	-	2007	3.1585
JAK2	Median WTS(TPM) Expression	0	0	null	Mann-Whitney U	2.8375	1.5046	-	2010	21.268	-	2007	7.4952
SKAP1	Median WTS(TPM) Expression	0	0	null	Mann-Whitney U	6.1148	2.6123	-	2010	4.021	-	2007	0.6576
SIK3	Median WTS(TPM) Expression	0	0	null	Mann-Whitney U	2.3819	1.2521	-	2010	31.4574	-	2007	13.2067
JDP2	Median WTS(TPM) Expression	0	0	null	Mann-Whitney U	3.2195	1.6868	-	2010	6.0694	-	2007	1.8852
SIRPA	Median WTS(TPM) Expression	0	0	null	Mann-Whitney U	3.1891	1.6732	-	2010	8.5986	-	2007	2.6962
JUNB	Median WTS(TPM) Expression	0	0	null	Mann-Whitney U	3.0415	1.6048	-	2010	36.8738	-	2007	12.1236
SIPA1	Median WTS(TPM) Expression	0	0	null	Mann-Whitney U	2.8603	1.5161	-	2010	20.9324	-	2007	7.3184
PIK3AP1	Median WTS(TPM) Expression	0	0	null	Mann-Whitney U	3.1188	1.641	-	2010	21.1913	-	2007	6.7947
KANK2	Median WTS(TPM) Expression	0	0	null	Mann-Whitney U	3.1469	1.6539	-	2010	19.2498	-	2007	6.1171
IRAK3	Median WTS(TPM) Expression	0	0	null	Mann-Whitney U	3.6514	1.8685	-	2010	9.0094	-	2007	2.4674
IQGAP1	Median WTS(TPM) Expression	0	0	null	Mann-Whitney U	2.3854	1.2542	-	2010	109.503	-	2007	45.9061
PIP4K2A	Median WTS(TPM) Expression	0	0	null	Mann-Whitney U	2.9478	1.5596	-	2010	42.0051	-	2007	14.2498
SLC8A1	Median WTS(TPM) Expression	0	0	null	Mann-Whitney U	5.3763	2.4266	-	2010	35.7504	-	2007	6.6497
SLCO2B1	Median WTS(TPM) Expression	0	0	null	Mann-Whitney U	4.0009	2.0003	-	2010	45.0776	-	2007	11.2668
PLCB2	Median WTS(TPM) Expression	0	0	null	Mann-Whitney U	4.3532	2.1221	-	2010	21.5311	-	2007	4.9461
IGFBP4	Median WTS(TPM) Expression	0	0	null	Mann-Whitney U	4.0873	2.0312	-	2010	34.4858	-	2007	8.4372
SLC9A1	Median WTS(TPM) Expression	0	0	null	Mann-Whitney U	2.5117	1.3287	-	2010	26.1623	-	2007	10.416
IGFBP7	Median WTS(TPM) Expression	0	0	null	Mann-Whitney U	3.5212	1.8161	-	2010	160.21	-	2007	45.4983
IGFLR1	Median WTS(TPM) Expression	0	0	null	Mann-Whitney U	2.8086	1.4899	-	2010	4.2823	-	2007	1.5247
SLC7A7	Median WTS(TPM) Expression	0	0	null	Mann-Whitney U	3.1474	1.6542	-	2010	10.9775	-	2007	3.4878
SLFN11	Median WTS(TPM) Expression	0	0	null	Mann-Whitney U	3.8243	1.9352	-	2010	14.8286	-	2007	3.8775
SLC7A6	Median WTS(TPM) Expression	0	0	null	Mann-Whitney U	2.5952	1.3759	-	2010	34.1061	-	2007	13.1419
PLBD1	Median WTS(TPM) Expression	0	0	null	Mann-Whitney U	4.1191	2.0423	-	2010	25.5219	-	2007	6.1959
IGHM	Median WTS(TPM) Expression	0	0	null	Mann-Whitney U	10.2768	3.3613	-	2010	101.178	-	2007	9.8453
PLAUR	Median WTS(TPM) Expression	0	0	null	Mann-Whitney U	3.3605	1.7487	-	2010	5.6948	-	2007	1.6946
PLAU	Median WTS(TPM) Expression	0	0	null	Mann-Whitney U	3.6468	1.8666	-	2010	6.5526	-	2007	1.7968
IGJ	Median WTS(TPM) Expression	0	0	null	Mann-Whitney U	10.6225	3.409	-	2010	84.0299	-	2007	7.9106
SLCO3A1	Median WTS(TPM) Expression	0	0	null	Mann-Whitney U	3.6371	1.8628	-	2010	11.0121	-	2007	3.0277
SLFN12L	Median WTS(TPM) Expression	0	0	null	Mann-Whitney U	5.149	2.3643	-	2010	5.6074	-	2007	1.089
PIP5K1C	Median WTS(TPM) Expression	0	0	null	Mann-Whitney U	2.3168	1.2121	-	2010	19.7412	-	2007	8.5208
IFIT3	Median WTS(TPM) Expression	0	0	null	Mann-Whitney U	4.5195	2.1762	-	2010	9.0512	-	2007	2.0027
IFI44	Median WTS(TPM) Expression	0	0	null	Mann-Whitney U	4.2963	2.1031	-	2010	31.3152	-	2007	7.2889
IFI44L	Median WTS(TPM) Expression	0	0	null	Mann-Whitney U	5.496	2.4584	-	2010	20.9621	-	2007	3.814
SMAD3	Median WTS(TPM) Expression	0	0	null	Mann-Whitney U	2.4233	1.277	-	2010	51.7627	-	2007	21.3603
IFIH1	Median WTS(TPM) Expression	0	0	null	Mann-Whitney U	2.9458	1.5587	-	2010	18.0648	-	2007	6.1323
IFIT1	Median WTS(TPM) Expression	0	0	null	Mann-Whitney U	4.1056	2.0376	-	2010	7.4418	-	2007	1.8126
IFIT2	Median WTS(TPM) Expression	0	0	null	Mann-Whitney U	3.5746	1.8378	-	2010	3.9782	-	2007	1.1129
IFIT5	Median WTS(TPM) Expression	0	0	null	Mann-Whitney U	3.1509	1.6558	-	2010	16.5851	-	2007	5.2636
SLFN5	Median WTS(TPM) Expression	0	0	null	Mann-Whitney U	3.4051	1.7677	-	2010	22.7063	-	2007	6.6683
IFITM1	Median WTS(TPM) Expression	0	0	null	Mann-Whitney U	5.9129	2.5639	-	2010	69.3151	-	2007	11.7226
IFITM2	Median WTS(TPM) Expression	0	0	null	Mann-Whitney U	3.8367	1.9399	-	2010	113.429	-	2007	29.5638
IFITM3	Median WTS(TPM) Expression	0	0	null	Mann-Whitney U	4.1178	2.0419	-	2010	197.409	-	2007	47.94
IFNAR2	Median WTS(TPM) Expression	0	0	null	Mann-Whitney U	2.9184	1.5452	-	2010	30.4414	-	2007	10.4309
IFNGR1	Median WTS(TPM) Expression	0	0	null	Mann-Whitney U	2.4306	1.2813	-	2010	85.1686	-	2007	35.0405
IFNGR2	Median WTS(TPM) Expression	0	0	null	Mann-Whitney U	2.3539	1.235	-	2010	98.8559	-	2007	41.997
SLC46A3	Median WTS(TPM) Expression	0	0	null	Mann-Whitney U	3.4412	1.7829	-	2010	3.8353	-	2007	1.1145
IGKC	Median WTS(TPM) Expression	0	0	null	Mann-Whitney U	9.3826	3.23	-	2010	1793.97	-	2007	191.201
SLC43A3	Median WTS(TPM) Expression	0	0	null	Mann-Whitney U	3.1529	1.6567	-	2010	19.4453	-	2007	6.1674
IL4I1	Median WTS(TPM) Expression	0	0	null	Mann-Whitney U	4.5208	2.1766	-	2010	4.7829	-	2007	1.058
SLC29A1	Median WTS(TPM) Expression	0	0	null	Mann-Whitney U	2.5522	1.3518	-	2010	16.5707	-	2007	6.4926
IL27RA	Median WTS(TPM) Expression	0	0	null	Mann-Whitney U	4.6936	2.2307	-	2010	1.1674	-	2007	0.2487
IL2RA	Median WTS(TPM) Expression	0	0	null	Mann-Whitney U	5.0818	2.3453	-	2010	4.9186	-	2007	0.9679
IL2RB	Median WTS(TPM) Expression	0	0	null	Mann-Whitney U	7.5297	2.9126	-	2010	8.4803	-	2007	1.1262
IL2RG	Median WTS(TPM) Expression	0	0	null	Mann-Whitney U	6.9846	2.8042	-	2010	15.4669	-	2007	2.2144
IL32	Median WTS(TPM) Expression	0	0	null	Mann-Whitney U	6.1767	2.6268	-	2010	63.2328	-	2007	10.2373
IL4R	Median WTS(TPM) Expression	0	0	null	Mann-Whitney U	2.9434	1.5575	-	2010	47.391	-	2007	16.1007
SLC40A1	Median WTS(TPM) Expression	0	0	null	Mann-Whitney U	3.0839	1.6248	-	2010	39.8945	-	2007	12.9363
IL6ST	Median WTS(TPM) Expression	0	0	null	Mann-Whitney U	2.7541	1.4616	-	2010	289.043	-	2007	104.952
IL7R	Median WTS(TPM) Expression	0	0	null	Mann-Whitney U	7.1355	2.835	-	2010	17.2179	-	2007	2.413
ILK	Median WTS(TPM) Expression	0	0	null	Mann-Whitney U	2.578	1.3663	-	2010	49.9183	-	2007	19.3629
PITPNC1	Median WTS(TPM) Expression	0	0	null	Mann-Whitney U	2.7256	1.4466	-	2010	9.6766	-	2007	3.5502
INPP4A	Median WTS(TPM) Expression	0	0	null	Mann-Whitney U	2.1725	1.1193	-	2010	20.9614	-	2007	9.6486
INPP5D	Median WTS(TPM) Expression	0	0	null	Mann-Whitney U	4.4311	2.1477	-	2010	23.4452	-	2007	5.2911
IL18BP	Median WTS(TPM) Expression	0	0	null	Mann-Whitney U	3.0124	1.5909	-	2010	12.1819	-	2007	4.0439
IL18	Median WTS(TPM) Expression	0	0	null	Mann-Whitney U	3.3949	1.7634	-	2010	14.3716	-	2007	4.2333
IL17RA	Median WTS(TPM) Expression	0	0	null	Mann-Whitney U	2.2511	1.1706	-	2010	12.8476	-	2007	5.7072
IL16	Median WTS(TPM) Expression	0	0	null	Mann-Whitney U	4.4525	2.1546	-	2010	14.061	-	2007	3.158
IL15RA	Median WTS(TPM) Expression	0	0	null	Mann-Whitney U	4.5446	2.1841	-	2010	17.0738	-	2007	3.757
IL13RA1	Median WTS(TPM) Expression	0	0	null	Mann-Whitney U	2.6339	1.3972	-	2010	37.2964	-	2007	14.1599
PKIG	Median WTS(TPM) Expression	0	0	null	Mann-Whitney U	2.933	1.5524	-	2010	42.6692	-	2007	14.5479
IL12RB1	Median WTS(TPM) Expression	0	0	null	Mann-Whitney U	4.7363	2.2438	-	2010	1.7576	-	2007	0.3711
IL10RB	Median WTS(TPM) Expression	0	0	null	Mann-Whitney U	2.5021	1.3231	-	2010	16.6303	-	2007	6.6467
IL10RA	Median WTS(TPM) Expression	0	0	null	Mann-Whitney U	4.9215	2.2991	-	2010	21.3984	-	2007	4.3479
IKZF3	Median WTS(TPM) Expression	0	0	null	Mann-Whitney U	4.7937	2.2611	-	2010	11.6023	-	2007	2.4203
IKZF1	Median WTS(TPM) Expression	0	0	null	Mann-Whitney U	5.3582	2.4217	-	2010	13.0489	-	2007	2.4353
IKBKE	Median WTS(TPM) Expression	0	0	null	Mann-Whitney U	3.3846	1.759	-	2010	4.0805	-	2007	1.2056
IGSF6	Median WTS(TPM) Expression	0	0	null	Mann-Whitney U	2.9418	1.5567	-	2010	21.6665	-	2007	7.365
PLA2G4C	Median WTS(TPM) Expression	0	0	null	Mann-Whitney U	2.8905	1.5313	-	2010	6.4426	-	2007	2.2289
SLC38A5	Median WTS(TPM) Expression	0	0	null	Mann-Whitney U	4.6045	2.203	-	2010	3.1242	-	2007	0.6785
PLAC8	Median WTS(TPM) Expression	0	0	null	Mann-Whitney U	6.438	2.6866	-	2010	5.6355	-	2007	0.8754
C10orf128	Median WTS(TPM) Expression	0	0	null	Mann-Whitney U	3.7188	1.8948	-	2010	4.542	-	2007	1.2214
P2RX7	Median WTS(TPM) Expression	0	0	null	Mann-Whitney U	3.7249	1.8972	-	2010	5.2882	-	2007	1.4197
NOTCH1	Median WTS(TPM) Expression	0	0	null	Mann-Whitney U	2.8602	1.5161	-	2010	17.8105	-	2007	6.2271
APOBEC3C	Median WTS(TPM) Expression	0	0	null	Mann-Whitney U	4.9679	2.3126	-	2010	7.6333	-	2007	1.5365
AC013461.1	Median WTS(TPM) Expression	0	0	null	Mann-Whitney U	3.2746	1.7113	-	2010	30.8376	-	2007	9.4171
RLTPR	Median WTS(TPM) Expression	0	0	null	Mann-Whitney U	4.5747	2.1937	-	2010	0.8446	-	2007	0.1846
ARNTL2	Median WTS(TPM) Expression	0	0	null	Mann-Whitney U	3.8587	1.9481	-	2010	3.0563	-	2007	0.7921
ZYX	Median WTS(TPM) Expression	0	0	null	Mann-Whitney U	3.0073	1.5885	-	2010	66.0972	-	2007	21.9789
BTK	Median WTS(TPM) Expression	0	0	null	Mann-Whitney U	3.499	1.8069	-	2010	7.5861	-	2007	2.1681
AKIRIN2	Median WTS(TPM) Expression	0	0	null	Mann-Whitney U	2.0529	1.0377	-	2010	7.1998	-	2007	3.507
FGFR1	Median WTS(TPM) Expression	0	0	null	Mann-Whitney U	3.1813	1.6696	-	2010	103.58	-	2007	32.5587
AKNA	Median WTS(TPM) Expression	0	0	null	Mann-Whitney U	3.5977	1.8471	-	2010	28.0188	-	2007	7.7881
ZNF423	Median WTS(TPM) Expression	0	0	null	Mann-Whitney U	3.8926	1.9607	-	2010	13.4188	-	2007	3.4473
TFE3	Median WTS(TPM) Expression	0	0	null	Mann-Whitney U	2.3128	1.2096	-	2010	19.7361	-	2007	8.5336
RFX5	Median WTS(TPM) Expression	0	0	null	Mann-Whitney U	2.2401	1.1636	-	2010	28.3964	-	2007	12.6765
FGR	Median WTS(TPM) Expression	0	0	null	Mann-Whitney U	3.7619	1.9114	-	2010	3.6134	-	2007	0.9605
APBB1IP	Median WTS(TPM) Expression	0	0	null	Mann-Whitney U	4.2689	2.0939	-	2010	7.4303	-	2007	1.7406
FLI1	Median WTS(TPM) Expression	0	0	null	Mann-Whitney U	3.7094	1.8912	-	2010	17.4159	-	2007	4.695
FOXO1	Median WTS(TPM) Expression	0	0	null	Mann-Whitney U	2.9492	1.5603	-	2010	8.5834	-	2007	2.9104
RNASE6	Median WTS(TPM) Expression	0	0	null	Mann-Whitney U	3.8668	1.9511	-	2010	10.2762	-	2007	2.6576
ACTR2	Median WTS(TPM) Expression	0	0	null	Mann-Whitney U	2.3066	1.2058	-	2010	102.626	-	2007	44.493
RNASEH2B	Median WTS(TPM) Expression	0	0	null	Mann-Whitney U	2.4391	1.2864	-	2010	16.1663	-	2007	6.6279
ARL4C	Median WTS(TPM) Expression	0	0	null	Mann-Whitney U	3.3319	1.7363	-	2010	3.6923	-	2007	1.1082
RNASEL	Median WTS(TPM) Expression	0	0	null	Mann-Whitney U	2.8053	1.4881	-	2010	12.1485	-	2007	4.3306
ARID5A	Median WTS(TPM) Expression	0	0	null	Mann-Whitney U	3.6237	1.8575	-	2010	7.3565	-	2007	2.0301
HLA-A	Median WTS(TPM) Expression	0	0	null	Mann-Whitney U	6.4576	2.691	-	2010	198.367	-	2007	30.7185
HLA-B	Median WTS(TPM) Expression	0	0	null	Mann-Whitney U	6.0145	2.5884	-	2010	234.463	-	2007	38.9831
ZNF592	Median WTS(TPM) Expression	0	0	null	Mann-Whitney U	2.0951	1.067	-	2010	27.8771	-	2007	13.3059
ARPC1B	Median WTS(TPM) Expression	0	0	null	Mann-Whitney U	3.2211	1.6876	-	2010	55.7766	-	2007	17.3159
BIN2	Median WTS(TPM) Expression	0	0	null	Mann-Whitney U	4.7676	2.2533	-	2010	7.6592	-	2007	1.6065
ABI1	Median WTS(TPM) Expression	0	0	null	Mann-Whitney U	2.2789	1.1883	-	2010	56.7272	-	2007	24.8928
ZFP36L2	Median WTS(TPM) Expression	0	0	null	Mann-Whitney U	3.2683	1.7085	-	2010	42.7359	-	2007	13.0758
RIPK1	Median WTS(TPM) Expression	0	0	null	Mann-Whitney U	2.3443	1.2291	-	2010	20.0833	-	2007	8.567
JAZF1	Median WTS(TPM) Expression	0	0	null	Mann-Whitney U	3.9345	1.9762	-	2010	33.013	-	2007	8.3906
T-Cell Inflamed Score	Transcriptomic signatures - Biomarkers	0	0	null	Mann-Whitney U	16.2308	4.0207	-	2008	51	-	2005	-147
ABI3	Median WTS(TPM) Expression	0	0	null	Mann-Whitney U	3.3601	1.7485	-	2010	3.0648	-	2007	0.9121
BDH2	Median WTS(TPM) Expression	0	0	null	Mann-Whitney U	3.0819	1.6238	-	2010	9.8611	-	2007	3.1997
YWHAH	Median WTS(TPM) Expression	0	0	null	Mann-Whitney U	2.4582	1.2976	-	2010	55.4668	-	2007	22.5637
MEF2C	Median WTS(TPM) Expression	0	0	null	Mann-Whitney U	2.9751	1.5729	-	2010	43.22	-	2007	14.5274
RGS19	Median WTS(TPM) Expression	0	0	null	Mann-Whitney U	3.1366	1.6492	-	2010	4.3216	-	2007	1.3778
ETV5	Median WTS(TPM) Expression	0	0	null	Mann-Whitney U	3.4462	1.785	-	2010	12.7224	-	2007	3.6918
BGN	Median WTS(TPM) Expression	0	0	null	Mann-Whitney U	3.5146	1.8134	-	2010	152.091	-	2007	43.2738
MAML2	Median WTS(TPM) Expression	0	0	null	Mann-Whitney U	3.298	1.7216	-	2010	22.0439	-	2007	6.6839
ARSB	Median WTS(TPM) Expression	0	0	null	Mann-Whitney U	3.0842	1.6249	-	2010	17.0552	-	2007	5.5299
ETV6	Median WTS(TPM) Expression	0	0	null	Mann-Whitney U	2.6619	1.4124	-	2010	26.6755	-	2007	10.0214
ARRDC2	Median WTS(TPM) Expression	0	0	null	Mann-Whitney U	2.7493	1.4591	-	2010	3.819	-	2007	1.3891
AKAP2	Median WTS(TPM) Expression	0	0	null	Mann-Whitney U	2.7226	1.445	-	2010	30.405	-	2007	11.1677
ARRB2	Median WTS(TPM) Expression	0	0	null	Mann-Whitney U	2.3967	1.261	-	2010	17.8296	-	2007	7.4393
BIN1	Median WTS(TPM) Expression	0	0	null	Mann-Whitney U	2.7531	1.4611	-	2010	12.1138	-	2007	4.4
PDGFRB	Median WTS(TPM) Expression	0	0	null	Mann-Whitney U	3.0863	1.6259	-	2010	90.7208	-	2007	29.3948
YPEL3	Median WTS(TPM) Expression	0	0	null	Mann-Whitney U	2.3992	1.2625	-	2010	25.1576	-	2007	10.4859
ARPC5	Median WTS(TPM) Expression	0	0	null	Mann-Whitney U	2.4337	1.2832	-	2010	67.2911	-	2007	27.6495
ARPC2	Median WTS(TPM) Expression	0	0	null	Mann-Whitney U	2.2308	1.1576	-	2010	163.006	-	2007	73.0694
HLA-C	Median WTS(TPM) Expression	0	0	null	Mann-Whitney U	4.5879	2.1978	-	2010	231.965	-	2007	50.5596
ARHGEF6	Median WTS(TPM) Expression	0	0	null	Mann-Whitney U	3.6226	1.857	-	2010	17.3261	-	2007	4.7828
ZFP36L1	Median WTS(TPM) Expression	0	0	null	Mann-Whitney U	3.4266	1.7768	-	2010	240.125	-	2007	70.0771
APOBEC3D	Median WTS(TPM) Expression	0	0	null	Mann-Whitney U	5.9705	2.5778	-	2010	5.7041	-	2007	0.9554
ACTN1	Median WTS(TPM) Expression	0	0	null	Mann-Whitney U	3.0951	1.63	-	2010	105.297	-	2007	34.0208
ARHGAP15	Median WTS(TPM) Expression	0	0	null	Mann-Whitney U	3.7413	1.9035	-	2010	11.9325	-	2007	3.1894
APOL6	Median WTS(TPM) Expression	0	0	null	Mann-Whitney U	4.4809	2.1638	-	2010	8.1745	-	2007	1.8243
XXbac-BPG246D15.8	Median WTS(TPM) Expression	0	0	null	Mann-Whitney U	3.8907	1.96	-	2010	1.2016	-	2007	0.3088
HLA-DRB1	Median WTS(TPM) Expression	0	0	null	Mann-Whitney U	5.116	2.355	-	2010	124.891	-	2007	24.4118
HTRA1	Median WTS(TPM) Expression	0	0	null	Mann-Whitney U	2.905	1.5385	-	2010	26.8197	-	2007	9.2323
ARHGAP1	Median WTS(TPM) Expression	0	0	null	Mann-Whitney U	2.4361	1.2846	-	2010	45.7082	-	2007	18.7628
APP	Median WTS(TPM) Expression	0	0	null	Mann-Whitney U	2.8565	1.5143	-	2010	235.696	-	2007	82.5106
RGAG4	Median WTS(TPM) Expression	0	0	null	Mann-Whitney U	3.3553	1.7465	-	2010	4.2484	-	2007	1.2662
IGFBP5	Median WTS(TPM) Expression	0	0	null	Mann-Whitney U	4.2375	2.0832	-	2010	153.951	-	2007	36.3308
ACTB	Median WTS(TPM) Expression	0	0	null	Mann-Whitney U	2.7876	1.479	-	2010	1752.29	-	2007	628.597
LRP1	Median WTS(TPM) Expression	0	0	null	Mann-Whitney U	3.5	1.8073	-	2010	128.121	-	2007	36.6064
ACTA2	Median WTS(TPM) Expression	0	0	null	Mann-Whitney U	4.404	2.1388	-	2010	617.252	-	2007	140.156
JAK1	Median WTS(TPM) Expression	0	0	null	Mann-Whitney U	2.4721	1.3057	-	2010	66.4325	-	2007	26.8734
AMICA1	Median WTS(TPM) Expression	0	0	null	Mann-Whitney U	4.8182	2.2685	-	2010	11.4914	-	2007	2.385
RNF213	Median WTS(TPM) Expression	0	0	null	Mann-Whitney U	2.6543	1.4083	-	2010	218.055	-	2007	82.1507
AQP1	Median WTS(TPM) Expression	0	0	null	Mann-Whitney U	3.2314	1.6922	-	2010	28.8383	-	2007	8.9244
ALOX5	Median WTS(TPM) Expression	0	0	null	Mann-Whitney U	3.6725	1.8768	-	2010	14.5414	-	2007	3.9595
ALOX5AP	Median WTS(TPM) Expression	0	0	null	Mann-Whitney U	4.4015	2.138	-	2010	10.6385	-	2007	2.417
AC069368.3	Median WTS(TPM) Expression	0	0	null	Mann-Whitney U	3.7983	1.9254	-	2010	7.7243	-	2007	2.0336
ALPK1	Median WTS(TPM) Expression	0	0	null	Mann-Whitney U	2.8602	1.5161	-	2010	10.0571	-	2007	3.5162
ARAP1	Median WTS(TPM) Expression	0	0	null	Mann-Whitney U	2.337	1.2247	-	2010	33.9043	-	2007	14.5073
RNF19B	Median WTS(TPM) Expression	0	0	null	Mann-Whitney U	2.5901	1.373	-	2010	23.0215	-	2007	8.8882
ARHGAP23	Median WTS(TPM) Expression	0	0	null	Mann-Whitney U	3.1788	1.6685	-	2010	5.3231	-	2007	1.6746
ARHGAP25	Median WTS(TPM) Expression	0	0	null	Mann-Whitney U	3.7788	1.9179	-	2010	6.4533	-	2007	1.7078
BNIP3L	Median WTS(TPM) Expression	0	0	null	Mann-Whitney U	2.6588	1.4108	-	2010	65.1779	-	2007	24.5137
ARHGAP9	Median WTS(TPM) Expression	0	0	null	Mann-Whitney U	4.8	2.263	-	2010	13.4395	-	2007	2.7999
APOBEC3F	Median WTS(TPM) Expression	0	0	null	Mann-Whitney U	4.8081	2.2655	-	2010	12.6647	-	2007	2.6341
RND3	Median WTS(TPM) Expression	0	0	null	Mann-Whitney U	3.8247	1.9354	-	2010	54.027	-	2007	14.1257
ARHGEF2	Median WTS(TPM) Expression	0	0	null	Mann-Whitney U	3.5296	1.8195	-	2010	36.943	-	2007	10.4665
APOBEC3G	Median WTS(TPM) Expression	0	0	null	Mann-Whitney U	5.7455	2.5224	-	2010	10.6246	-	2007	1.8492
BMP1	Median WTS(TPM) Expression	0	0	null	Mann-Whitney U	3.0436	1.6058	-	2010	22.7242	-	2007	7.4662
HLA-DPA1	Median WTS(TPM) Expression	0	0	null	Mann-Whitney U	5.1271	2.3581	-	2010	207.711	-	2007	40.5125
HLA-DPB1	Median WTS(TPM) Expression	0	0	null	Mann-Whitney U	4.6486	2.2168	-	2010	111.063	-	2007	23.8917
ARHGEF1	Median WTS(TPM) Expression	0	0	null	Mann-Whitney U	2.479	1.3098	-	2010	16.5025	-	2007	6.6569
HLA-DQA1	Median WTS(TPM) Expression	0	0	null	Mann-Whitney U	3.8883	1.9591	-	2010	36.735	-	2007	9.4476
ARHGDIB	Median WTS(TPM) Expression	0	0	null	Mann-Whitney U	4.1094	2.0389	-	2010	95.814	-	2007	23.3157
BNIP2	Median WTS(TPM) Expression	0	0	null	Mann-Whitney U	2.2514	1.1708	-	2010	88.9557	-	2007	39.5114
BST2	Median WTS(TPM) Expression	0	0	null	Mann-Whitney U	5.6199	2.4905	-	2010	29.3449	-	2007	5.2216
ARHGAP4	Median WTS(TPM) Expression	0	0	null	Mann-Whitney U	3.8252	1.9355	-	2010	15.5575	-	2007	4.0671
PRKACA	Median WTS(TPM) Expression	0	0	null	Mann-Whitney U	2.1522	1.1058	-	2010	47.5066	-	2007	22.0733
ARHGAP31	Median WTS(TPM) Expression	0	0	null	Mann-Whitney U	3.3582	1.7477	-	2010	11.3961	-	2007	3.3935
APOL1	Median WTS(TPM) Expression	0	0	null	Mann-Whitney U	6.2135	2.6354	-	2010	30.6701	-	2007	4.936
ARHGAP30	Median WTS(TPM) Expression	0	0	null	Mann-Whitney U	3.5189	1.8151	-	2010	10.4731	-	2007	2.9762
APOL2	Median WTS(TPM) Expression	0	0	null	Mann-Whitney U	2.8778	1.5249	-	2010	39.5731	-	2007	13.7513
HLA-DQB1	Median WTS(TPM) Expression	0	0	null	Mann-Whitney U	5.2076	2.3806	-	2010	43.4318	-	2007	8.34
PRKCB	Median WTS(TPM) Expression	0	0	null	Mann-Whitney U	4.9765	2.3151	-	2010	9.0349	-	2007	1.8155
APOL3	Median WTS(TPM) Expression	0	0	null	Mann-Whitney U	4.8681	2.2834	-	2010	30.4068	-	2007	6.2461
AMOTL2	Median WTS(TPM) Expression	0	0	null	Mann-Whitney U	2.7034	1.4348	-	2010	10.5832	-	2007	3.9148
PDGFRA	Median WTS(TPM) Expression	0	0	null	Mann-Whitney U	4.2738	2.0955	-	2010	18.8064	-	2007	4.4004
TNS1	Median WTS(TPM) Expression	0	0	null	Mann-Whitney U	4.298	2.1037	-	2010	168.785	-	2007	39.2709
AIF1	Median WTS(TPM) Expression	0	0	null	Mann-Whitney U	3.8801	1.9561	-	2010	14.5082	-	2007	3.7391
ZCCHC24	Median WTS(TPM) Expression	0	0	null	Mann-Whitney U	3.0051	1.5874	-	2010	23.644	-	2007	7.868
CD74	Median WTS(TPM) Expression	0	0	null	Mann-Whitney U	4.8732	2.2849	-	2010	675.319	-	2007	138.578
ANXA1	Median WTS(TPM) Expression	0	0	null	Mann-Whitney U	3.7191	1.8949	-	2010	63.4944	-	2007	17.0727
ADAP2	Median WTS(TPM) Expression	0	0	null	Mann-Whitney U	2.64	1.4005	-	2010	5.743	-	2007	2.1754
CIC	Median WTS(TPM) Expression	0	0	null	Mann-Whitney U	2.1993	1.137	-	2010	29.0298	-	2007	13.1995
ADAR	Median WTS(TPM) Expression	0	0	null	Mann-Whitney U	2.2451	1.1668	-	2010	206.854	-	2007	92.1362
ANXA2	Median WTS(TPM) Expression	0	0	null	Mann-Whitney U	3.4662	1.7934	-	2010	114.08	-	2007	32.9119
ZCCHC14	Median WTS(TPM) Expression	0	0	null	Mann-Whitney U	2.4298	1.2809	-	2010	21.7434	-	2007	8.9485
ANXA6	Median WTS(TPM) Expression	0	0	null	Mann-Whitney U	3.8312	1.9378	-	2010	72.3318	-	2007	18.8798
AOAH	Median WTS(TPM) Expression	0	0	null	Mann-Whitney U	4.3837	2.1321	-	2010	13.0597	-	2007	2.9792
ZBTB4	Median WTS(TPM) Expression	0	0	null	Mann-Whitney U	2.2593	1.1759	-	2010	23.3728	-	2007	10.3452
ZNF516	Median WTS(TPM) Expression	0	0	null	Mann-Whitney U	4.3891	2.1339	-	2010	9.1546	-	2007	2.0858
ZNF267	Median WTS(TPM) Expression	0	0	null	Mann-Whitney U	2.4228	1.2767	-	2010	13.0243	-	2007	5.3758
ATP2B4	Median WTS(TPM) Expression	0	0	null	Mann-Whitney U	3.9592	1.9852	-	2010	34.0758	-	2007	8.6068
ADCY3	Median WTS(TPM) Expression	0	0	null	Mann-Whitney U	2.6199	1.3895	-	2010	46.4001	-	2007	17.7103
A4GALT	Median WTS(TPM) Expression	0	0	null	Mann-Whitney U	3.3028	1.7237	-	2010	9.8479	-	2007	2.9817
ATP6V1B2	Median WTS(TPM) Expression	0	0	null	Mann-Whitney U	2.5043	1.3244	-	2010	44.7917	-	2007	17.886
RILPL2	Median WTS(TPM) Expression	0	0	null	Mann-Whitney U	2.6535	1.4079	-	2010	10.1089	-	2007	3.8096
ACO1	Median WTS(TPM) Expression	0	0	null	Mann-Whitney U	2.3377	1.2251	-	2010	19.2623	-	2007	8.2398
RHOF	Median WTS(TPM) Expression	0	0	null	Mann-Whitney U	4.801	2.2633	-	2010	6.2421	-	2007	1.3002
ATP6V0D1	Median WTS(TPM) Expression	0	0	null	Mann-Whitney U	2.4442	1.2894	-	2010	71.4753	-	2007	29.2423
A2M	Median WTS(TPM) Expression	0	0	null	Mann-Whitney U	4.0573	2.0205	-	2010	390.442	-	2007	96.2316
ADCY7	Median WTS(TPM) Expression	0	0	null	Mann-Whitney U	4.0101	2.0036	-	2010	8.4069	-	2007	2.0964
ANGPTL2	Median WTS(TPM) Expression	0	0	null	Mann-Whitney U	2.8924	1.5322	-	2010	8.6319	-	2007	2.9844
RHOBTB2	Median WTS(TPM) Expression	0	0	null	Mann-Whitney U	2.9223	1.5471	-	2010	14.8527	-	2007	5.0825
ATXN1L	Median WTS(TPM) Expression	0	0	null	Mann-Whitney U	2.1218	1.0853	-	2010	7.3219	-	2007	3.4508
ANTXR1	Median WTS(TPM) Expression	0	0	null	Mann-Whitney U	3.6935	1.885	-	2010	91.5908	-	2007	24.7981
CD63	Median WTS(TPM) Expression	0	0	null	Mann-Whitney U	2.3522	1.234	-	2010	336.685	-	2007	143.136
ADAMTS10	Median WTS(TPM) Expression	0	0	null	Mann-Whitney U	3.1891	1.6731	-	2010	4.0794	-	2007	1.2792
BRD4	Median WTS(TPM) Expression	0	0	null	Mann-Whitney U	2.1608	1.1115	-	2010	70.2112	-	2007	32.4937
ACTR3	Median WTS(TPM) Expression	0	0	null	Mann-Whitney U	2.2829	1.1909	-	2010	156.118	-	2007	68.3847
B3GNT9	Median WTS(TPM) Expression	0	0	null	Mann-Whitney U	2.9614	1.5663	-	2010	4.0415	-	2007	1.3647
ANO1	Median WTS(TPM) Expression	0	0	null	Mann-Whitney U	3.4825	1.8001	-	2010	36.1621	-	2007	10.3841
ACTN4	Median WTS(TPM) Expression	0	0	null	Mann-Whitney U	2.5438	1.347	-	2010	270.496	-	2007	106.335
ACVR1	Median WTS(TPM) Expression	0	0	null	Mann-Whitney U	2.5248	1.3362	-	2010	19.3627	-	2007	7.6689
ANO6	Median WTS(TPM) Expression	0	0	null	Mann-Whitney U	3.1027	1.6335	-	2010	32.9558	-	2007	10.6218
ABCA1	Median WTS(TPM) Expression	0	0	null	Mann-Whitney U	2.7109	1.4388	-	2010	20.6698	-	2007	7.6247
ACVRL1	Median WTS(TPM) Expression	0	0	null	Mann-Whitney U	3.0131	1.5912	-	2010	9.7476	-	2007	3.2351
BIRC3	Median WTS(TPM) Expression	0	0	null	Mann-Whitney U	5.6639	2.5018	-	2010	14.6549	-	2007	2.5874
ROR2	Median WTS(TPM) Expression	0	0	null	Mann-Whitney U	4.5568	2.188	-	2010	5.0672	-	2007	1.112
B3GALT4	Median WTS(TPM) Expression	0	0	null	Mann-Whitney U	2.8763	1.5242	-	2010	3.0869	-	2007	1.0732
RHOG	Median WTS(TPM) Expression	0	0	null	Mann-Whitney U	2.823	1.4972	-	2010	34.2615	-	2007	12.1366
B2M	Median WTS(TPM) Expression	0	0	null	Mann-Whitney U	3.5087	1.8109	-	2010	2147.98	-	2007	612.194
ZBTB47	Median WTS(TPM) Expression	0	0	null	Mann-Whitney U	2.4826	1.3119	-	2010	8.9174	-	2007	3.592
ACSL4	Median WTS(TPM) Expression	0	0	null	Mann-Whitney U	3.8537	1.9462	-	2010	45.0303	-	2007	11.685
ANKRD44	Median WTS(TPM) Expression	0	0	null	Mann-Whitney U	3.3745	1.7547	-	2010	50.6989	-	2007	15.0243
NUMBL	Median WTS(TPM) Expression	0	0	null	Mann-Whitney U	2.8109	1.491	-	2010	12.7985	-	2007	4.5531
ADAM19	Median WTS(TPM) Expression	0	0	null	Mann-Whitney U	4.498	2.1693	-	2010	9.8807	-	2007	2.1967
RHOJ	Median WTS(TPM) Expression	0	0	null	Mann-Whitney U	3.1469	1.6539	-	2010	8.6024	-	2007	2.7336
ACP2	Median WTS(TPM) Expression	0	0	null	Mann-Whitney U	2.4389	1.2862	-	2010	41.4078	-	2007	16.9784
CCND3	Median WTS(TPM) Expression	0	0	null	Mann-Whitney U	2.7606	1.465	-	2010	17.7196	-	2007	6.4187
ZNFX1	Median WTS(TPM) Expression	0	0	null	Mann-Whitney U	2.5286	1.3383	-	2010	40.3076	-	2007	15.9407
RIN2	Median WTS(TPM) Expression	0	0	null	Mann-Whitney U	2.7104	1.4385	-	2010	25.6655	-	2007	9.4692
RGL1	Median WTS(TPM) Expression	0	0	null	Mann-Whitney U	3.4755	1.7972	-	2010	16.1619	-	2007	4.6502
CSF1	Median WTS(TPM) Expression	0	0	null	Mann-Whitney U	4.1334	2.0473	-	2010	13.9568	-	2007	3.3766
VOPP1	Median WTS(TPM) Expression	0	0	null	Mann-Whitney U	3.1408	1.6511	-	2010	35.4396	-	2007	11.2835
ZEB2	Median WTS(TPM) Expression	0	0	null	Mann-Whitney U	3.5618	1.8326	-	2010	150.322	-	2007	42.2036
ATL3	Median WTS(TPM) Expression	0	0	null	Mann-Whitney U	2.287	1.1935	-	2010	53.7686	-	2007	23.5107
AHDC1	Median WTS(TPM) Expression	0	0	null	Mann-Whitney U	2.5538	1.3526	-	2010	11.4903	-	2007	4.4993
AGPS	Median WTS(TPM) Expression	0	0	null	Mann-Whitney U	3.0455	1.6067	-	2010	28.9851	-	2007	9.5173
AF011889.5	Median WTS(TPM) Expression	0	0	null	Mann-Whitney U	2.5963	1.3765	-	2010	36.0267	-	2007	13.8762
BATF2	Median WTS(TPM) Expression	0	0	null	Mann-Whitney U	5.546	2.4715	-	2010	1.3258	-	2007	0.2391
RIN3	Median WTS(TPM) Expression	0	0	null	Mann-Whitney U	3.8973	1.9625	-	2010	42.2382	-	2007	10.8379
BTN3A2	Median WTS(TPM) Expression	0	0	null	Mann-Whitney U	4.2367	2.083	-	2010	29.6458	-	2007	6.9973
AP1M1	Median WTS(TPM) Expression	0	0	null	Mann-Whitney U	2.1405	1.0979	-	2010	12.3808	-	2007	5.7841
AGPAT4	Median WTS(TPM) Expression	0	0	null	Mann-Whitney U	3.5107	1.8118	-	2010	6.1469	-	2007	1.7509
EML4	Median WTS(TPM) Expression	0	0	null	Mann-Whitney U	2.267	1.1808	-	2010	51.0936	-	2007	22.5381
ATG16L2	Median WTS(TPM) Expression	0	0	null	Mann-Whitney U	2.4133	1.271	-	2010	13.6127	-	2007	5.6407
AP2A1	Median WTS(TPM) Expression	0	0	null	Mann-Whitney U	2.149	1.1037	-	2010	18.5941	-	2007	8.6523
AFAP1	Median WTS(TPM) Expression	0	0	null	Mann-Whitney U	2.4652	1.3017	-	2010	11.9976	-	2007	4.8667
RNH1	Median WTS(TPM) Expression	0	0	null	Mann-Whitney U	2.1793	1.1239	-	2010	38.1254	-	2007	17.4939
AGAP2	Median WTS(TPM) Expression	0	0	null	Mann-Whitney U	3.917	1.9697	-	2010	4.6657	-	2007	1.1911
BTN3A1	Median WTS(TPM) Expression	0	0	null	Mann-Whitney U	3.6105	1.8522	-	2010	21.5048	-	2007	5.9561
RHBDF2	Median WTS(TPM) Expression	0	0	null	Mann-Whitney U	2.7538	1.4614	-	2010	4.4354	-	2007	1.6107
AEBP1	Median WTS(TPM) Expression	0	0	null	Mann-Whitney U	4.2134	2.075	-	2010	136.419	-	2007	32.3775
RP11-43D4.2	Median WTS(TPM) Expression	0	0	null	Mann-Whitney U	4.2526	2.0884	-	2010	2.7064	-	2007	0.6364
ZEB1	Median WTS(TPM) Expression	0	0	null	Mann-Whitney U	3.4972	1.8062	-	2010	47.4654	-	2007	13.5724
AXL	Median WTS(TPM) Expression	0	0	null	Mann-Whitney U	3.7973	1.925	-	2010	10.5016	-	2007	2.7655
AHR	Median WTS(TPM) Expression	0	0	null	Mann-Whitney U	3.4295	1.778	-	2010	73.9925	-	2007	21.5753
ZAP70	Median WTS(TPM) Expression	0	0	null	Mann-Whitney U	4.9053	2.2943	-	2010	4.2761	-	2007	0.8717
ABCC9	Median WTS(TPM) Expression	0	0	null	Mann-Whitney U	3.353	1.7455	-	2010	20.4335	-	2007	6.094
ANK2	Median WTS(TPM) Expression	0	0	null	Mann-Whitney U	4.4871	2.1658	-	2010	19.703	-	2007	4.391
RNF166	Median WTS(TPM) Expression	0	0	null	Mann-Whitney U	2.8823	1.5272	-	2010	13.0275	-	2007	4.5199
ATP2A3	Median WTS(TPM) Expression	0	0	null	Mann-Whitney U	4.3504	2.1211	-	2010	19.8995	-	2007	4.5742
ZDHHC7	Median WTS(TPM) Expression	0	0	null	Mann-Whitney U	2.2294	1.1566	-	2010	41.793	-	2007	18.7466
BTN2A1	Median WTS(TPM) Expression	0	0	null	Mann-Whitney U	2.488	1.315	-	2010	17.6597	-	2007	7.098
BTN3A3	Median WTS(TPM) Expression	0	0	null	Mann-Whitney U	4.3326	2.1152	-	2010	35.3223	-	2007	8.1526
CTDSP2	Median WTS(TPM) Expression	0	0	null	Mann-Whitney U	2.0079	1.0057	-	2010	36.1431	-	2007	18.0005
MYH9	Median WTS(TPM) Expression	0	0	null	Mann-Whitney U	2.687	1.426	-	2010	365.806	-	2007	136.137
ATP10D	Median WTS(TPM) Expression	0	0	null	Mann-Whitney U	3.789	1.9218	-	2010	29.3825	-	2007	7.7547
WWTR1	Median WTS(TPM) Expression	0	0	null	Mann-Whitney U	3.141	1.6512	-	2010	78.1349	-	2007	24.8757
RHOA	Median WTS(TPM) Expression	0	0	null	Mann-Whitney U	2.1999	1.1374	-	2010	262.163	-	2007	119.172
MAPK Activation Score	Transcriptomic signatures - Biomarkers	0	0	null	Mann-Whitney U	1.3641	0.448	-	2010	-1.0542	-	2007	-3.3306
BTN2A2	Median WTS(TPM) Expression	0	0	null	Mann-Whitney U	2.9004	1.5363	-	2010	9.5404	-	2007	3.2893
FGD3	Median WTS(TPM) Expression	0	0	309.831	Mann-Whitney U	4.3737	2.1289	-	2010	3.4841	-	2007	0.7966
NID2	Median WTS(TPM) Expression	0	0	309.706	Mann-Whitney U	2.7466	1.4576	-	2010	35.9359	-	2007	13.084
SH3BP2	Median WTS(TPM) Expression	0	0	309.64	Mann-Whitney U	2.2535	1.1721	-	2010	45.8852	-	2007	20.362
FTO	Median WTS(TPM) Expression	0	0	309.615	Mann-Whitney U	2.3139	1.2103	-	2010	40.7957	-	2007	17.6306
ZNF101	Median WTS(TPM) Expression	0	0	309.519	Mann-Whitney U	2.3788	1.2503	-	2010	10.4774	-	2007	4.4044
RANBP3	Median WTS(TPM) Expression	0	0	309.376	Mann-Whitney U	2.1625	1.1127	-	2010	45.6469	-	2007	21.1086
PTPRG	Median WTS(TPM) Expression	0	0	309.375	Mann-Whitney U	2.4249	1.2779	-	2010	28.6919	-	2007	11.8321
CAMK4	Median WTS(TPM) Expression	0	0	309.254	Mann-Whitney U	6.5594	2.7136	-	2010	11.743	-	2007	1.7903
ARPC4	Median WTS(TPM) Expression	0	0	309.043	Mann-Whitney U	2.0797	1.0564	-	2010	67.9178	-	2007	32.6573
CSF3R	Median WTS(TPM) Expression	0	0	309.014	Mann-Whitney U	3.1769	1.6676	-	2010	5.4015	-	2007	1.7002
GZMH	Median WTS(TPM) Expression	0	0	308.948	Mann-Whitney U	5.1602	2.3674	-	2010	2.0599	-	2007	0.3992
SCIMP	Median WTS(TPM) Expression	0	0	308.8	Mann-Whitney U	2.5956	1.376	-	2010	4.2779	-	2007	1.6482
HIVEP2	Median WTS(TPM) Expression	0	0	308.793	Mann-Whitney U	2.272	1.1839	-	2010	28.2196	-	2007	12.4207
PLBD2	Median WTS(TPM) Expression	0	0	308.742	Mann-Whitney U	2.0974	1.0686	-	2010	20.2574	-	2007	9.6584
ZBTB40	Median WTS(TPM) Expression	0	0	308.527	Mann-Whitney U	2.2164	1.1482	-	2010	18.4994	-	2007	8.3468
DDX19A	Median WTS(TPM) Expression	0	0	308.453	Mann-Whitney U	2.223	1.1525	-	2010	33.6947	-	2007	15.1571
ZMAT3	Median WTS(TPM) Expression	0	0	308.418	Mann-Whitney U	2.4512	1.2935	-	2010	6.7025	-	2007	2.7343
ABI3BP	Median WTS(TPM) Expression	0	0	308.171	Mann-Whitney U	3.961	1.9859	-	2010	78.6448	-	2007	19.8547
XRCC1	Median WTS(TPM) Expression	0	0	308.143	Mann-Whitney U	2.1289	1.0901	-	2010	12.2782	-	2007	5.7674
HGF	Median WTS(TPM) Expression	0	0	308.103	Mann-Whitney U	4.226	2.0793	-	2010	19.1194	-	2007	4.5242
ITPRIPL2	Median WTS(TPM) Expression	0	0	308.094	Mann-Whitney U	2.2975	1.2	-	2010	14.8595	-	2007	6.4678
SERINC1	Median WTS(TPM) Expression	0	0	308.089	Mann-Whitney U	2.2719	1.1839	-	2010	59.9787	-	2007	26.4005
CX3CL1	Median WTS(TPM) Expression	0	0	308.024	Mann-Whitney U	4.7178	2.2381	-	2010	7.5263	-	2007	1.5953
IGHA1	Median WTS(TPM) Expression	0	0	307.983	Mann-Whitney U	10.0157	3.3242	-	2010	351.846	-	2007	35.1293
TNFRSF25	Median WTS(TPM) Expression	0	0	307.947	Mann-Whitney U	3.0394	1.6038	-	2010	4.8044	-	2007	1.5807
TMC6	Median WTS(TPM) Expression	0	0	307.92	Mann-Whitney U	2.5194	1.3331	-	2010	15.4449	-	2007	6.1304
POU2F2	Median WTS(TPM) Expression	0	0	307.871	Mann-Whitney U	3.3749	1.7548	-	2010	4.3493	-	2007	1.2887
GZMB	Median WTS(TPM) Expression	0	0	307.862	Mann-Whitney U	5.4126	2.4363	-	2010	3.0154	-	2007	0.5571
IRAK4	Median WTS(TPM) Expression	0	0	307.763	Mann-Whitney U	2.4505	1.2931	-	2010	13.6931	-	2007	5.5878
PLB1	Median WTS(TPM) Expression	0	0	307.699	Mann-Whitney U	3.2583	1.7041	-	2010	5.1529	-	2007	1.5815
C14orf43	Median WTS(TPM) Expression	0	0	307.601	Mann-Whitney U	2.0199	1.0143	-	2010	24.2482	-	2007	12.0045
CTSW	Median WTS(TPM) Expression	0	0	307.597	Mann-Whitney U	3.6651	1.8738	-	2010	2.3658	-	2007	0.6455
MORF4L1	Median WTS(TPM) Expression	0	0	307.467	Mann-Whitney U	2.1963	1.1351	-	2010	171.785	-	2007	78.2144
DDB2	Median WTS(TPM) Expression	0	0	307.411	Mann-Whitney U	2.3866	1.2549	-	2010	6.9563	-	2007	2.9148
PYHIN1	Median WTS(TPM) Expression	0	0	307.333	Mann-Whitney U	5.2393	2.3894	-	2010	3.3995	-	2007	0.6488
CREG1	Median WTS(TPM) Expression	0	0	307.324	Mann-Whitney U	2.1454	1.1013	-	2010	14.0025	-	2007	6.5266
NAB1	Median WTS(TPM) Expression	0	0	307.259	Mann-Whitney U	2.5418	1.3458	-	2010	26.4137	-	2007	10.3919
CPZ	Median WTS(TPM) Expression	0	0	307.242	Mann-Whitney U	3.969	1.9888	-	2010	12.2621	-	2007	3.0895
LIPA	Median WTS(TPM) Expression	0	0	307.033	Mann-Whitney U	2.6979	1.4318	-	2010	47.7475	-	2007	17.6982
WASF2	Median WTS(TPM) Expression	0	0	306.952	Mann-Whitney U	2.0877	1.0619	-	2010	71.7925	-	2007	34.3883
MFAP4	Median WTS(TPM) Expression	0	0	306.827	Mann-Whitney U	6.5764	2.7173	-	2010	50.9817	-	2007	7.7523
TRPV4	Median WTS(TPM) Expression	0	0	306.794	Mann-Whitney U	3.5742	1.8376	-	2010	2.8795	-	2007	0.8056
GPR137B	Median WTS(TPM) Expression	0	0	306.769	Mann-Whitney U	2.7362	1.4522	-	2010	36.9839	-	2007	13.5166
GALNS	Median WTS(TPM) Expression	0	0	306.711	Mann-Whitney U	2.3739	1.2473	-	2010	16.1573	-	2007	6.8062
SKIL	Median WTS(TPM) Expression	0	0	306.644	Mann-Whitney U	2.3658	1.2423	-	2010	53.9135	-	2007	22.7888
LY86	Median WTS(TPM) Expression	0	0	306.54	Mann-Whitney U	3.0553	1.6113	-	2010	2.0296	-	2007	0.6643
MAN2A1	Median WTS(TPM) Expression	0	0	306.493	Mann-Whitney U	2.4779	1.3091	-	2010	23.343	-	2007	9.4204
SORT1	Median WTS(TPM) Expression	0	0	306.425	Mann-Whitney U	2.3974	1.2614	-	2010	35.549	-	2007	14.8283
KIAA0040	Median WTS(TPM) Expression	0	0	306.382	Mann-Whitney U	2.7575	1.4633	-	2010	13.6395	-	2007	4.9464
SLC35C1	Median WTS(TPM) Expression	0	0	306.236	Mann-Whitney U	2.3754	1.2482	-	2010	7.2437	-	2007	3.0494
IRF5	Median WTS(TPM) Expression	0	0	306.206	Mann-Whitney U	2.6668	1.4151	-	2010	6.4611	-	2007	2.4228
SIGLEC9	Median WTS(TPM) Expression	0	0	306.155	Mann-Whitney U	3.1833	1.6705	-	2010	2.7361	-	2007	0.8595
GEM	Median WTS(TPM) Expression	0	0	306.073	Mann-Whitney U	3.2571	1.7036	-	2010	11.9807	-	2007	3.6784
NOTCH3	Median WTS(TPM) Expression	0	0	306.067	Mann-Whitney U	2.4658	1.3021	-	2010	30.9753	-	2007	12.5618
SCARA3	Median WTS(TPM) Expression	0	0	306.054	Mann-Whitney U	3.673	1.877	-	2010	7.2641	-	2007	1.9777
BMP2K	Median WTS(TPM) Expression	0	0	306.007	Mann-Whitney U	2.3023	1.2031	-	2010	44.375	-	2007	19.2743
SFMBT2	Median WTS(TPM) Expression	0	0	306.007	Mann-Whitney U	2.9837	1.5771	-	2010	30.5078	-	2007	10.2247
TMEM110-MUSTN1	Median WTS(TPM) Expression	0	0	305.942	Mann-Whitney U	2.3639	1.2411	-	2010	10.0477	-	2007	4.2505
SVIL	Median WTS(TPM) Expression	0	0	305.932	Mann-Whitney U	2.4805	1.3106	-	2010	70.1222	-	2007	28.2698
SLC9A6	Median WTS(TPM) Expression	0	0	305.904	Mann-Whitney U	2.4348	1.2838	-	2010	4.2064	-	2007	1.7276
FCN1	Median WTS(TPM) Expression	0	0	305.853	Mann-Whitney U	4.7908	2.2603	-	2010	4.0617	-	2007	0.8478
ICOS	Median WTS(TPM) Expression	0	0	305.836	Mann-Whitney U	5.9493	2.5727	-	2010	0.8086	-	2007	0.1359
LITAF	Median WTS(TPM) Expression	0	0	305.806	Mann-Whitney U	2.4711	1.3051	-	2010	109.594	-	2007	44.3509
SAMD4A	Median WTS(TPM) Expression	0	0	305.785	Mann-Whitney U	3.0246	1.5968	-	2010	27.6679	-	2007	9.1475
PICALM	Median WTS(TPM) Expression	0	0	305.774	Mann-Whitney U	2.1348	1.0941	-	2010	270.911	-	2007	126.904
OGDH	Median WTS(TPM) Expression	0	0	305.509	Mann-Whitney U	2.1221	1.0855	-	2010	73.1677	-	2007	34.4795
TPM1	Median WTS(TPM) Expression	0	0	305.505	Mann-Whitney U	2.4579	1.2974	-	2010	325.803	-	2007	132.555
ISG15	Median WTS(TPM) Expression	0	0	305.504	Mann-Whitney U	4.5394	2.1825	-	2010	18.2452	-	2007	4.0192
ARHGEF40	Median WTS(TPM) Expression	0	0	305.409	Mann-Whitney U	2.5889	1.3724	-	2010	10.0206	-	2007	3.8706
QSOX1	Median WTS(TPM) Expression	0	0	305.388	Mann-Whitney U	2.8861	1.5291	-	2010	11.5735	-	2007	4.01
MICAL1	Median WTS(TPM) Expression	0	0	305.259	Mann-Whitney U	2.7533	1.4612	-	2010	16.3032	-	2007	5.9213
HEYL	Median WTS(TPM) Expression	0	0	305.252	Mann-Whitney U	3.2034	1.6796	-	2010	17.6189	-	2007	5.5
NNMT	Median WTS(TPM) Expression	0	0	305.223	Mann-Whitney U	3.2249	1.6893	-	2010	23.3085	-	2007	7.2276
MSR1	Median WTS(TPM) Expression	0	0	305.097	Mann-Whitney U	2.8526	1.5123	-	2010	27.4327	-	2007	9.6169
SIRPG	Median WTS(TPM) Expression	0	0	304.995	Mann-Whitney U	6.403	2.6787	-	2010	2.6424	-	2007	0.4127
SLC16A7	Median WTS(TPM) Expression	0	0	304.932	Mann-Whitney U	3.9553	1.9838	-	2010	4.1331	-	2007	1.045
LIX1L	Median WTS(TPM) Expression	0	0	304.705	Mann-Whitney U	1.9485	0.9624	-	2010	4.1292	-	2007	2.1192
DYNC1LI2	Median WTS(TPM) Expression	0	0	304.655	Mann-Whitney U	2.2672	1.1809	-	2010	147.238	-	2007	64.9422
SPG20	Median WTS(TPM) Expression	0	0	304.634	Mann-Whitney U	3.1117	1.6377	-	2010	86.6124	-	2007	27.8346
SYNE2	Median WTS(TPM) Expression	0	0	304.533	Mann-Whitney U	2.3523	1.2341	-	2010	61.8331	-	2007	26.2862
AOC3	Median WTS(TPM) Expression	0	0	304.488	Mann-Whitney U	3.9569	1.9844	-	2010	7.6665	-	2007	1.9375
TBC1D2	Median WTS(TPM) Expression	0	0	304.423	Mann-Whitney U	2.5745	1.3643	-	2010	4.9822	-	2007	1.9353
MICA	Median WTS(TPM) Expression	0	0	304.259	Mann-Whitney U	3.6614	1.8724	-	2010	22.744	-	2007	6.2118
GATAD2B	Median WTS(TPM) Expression	0	0	304.168	Mann-Whitney U	2.0014	1.001	-	2010	16.8573	-	2007	8.4226
GUCY1B3	Median WTS(TPM) Expression	0	0	304.149	Mann-Whitney U	2.6662	1.4148	-	2010	22.4669	-	2007	8.4265
LIMS2	Median WTS(TPM) Expression	0	0	304.045	Mann-Whitney U	4.0669	2.0239	-	2010	12.843	-	2007	3.1579
DOK1	Median WTS(TPM) Expression	0	0	304.017	Mann-Whitney U	2.9019	1.537	-	2010	6.8201	-	2007	2.3502
FNDC3B	Median WTS(TPM) Expression	0	0	304.012	Mann-Whitney U	2.4472	1.2911	-	2010	210.217	-	2007	85.9022
TGFBR1	Median WTS(TPM) Expression	0	0	303.993	Mann-Whitney U	2.5742	1.3641	-	2010	62.1685	-	2007	24.1503
TEAD1	Median WTS(TPM) Expression	0	0	303.868	Mann-Whitney U	2.3572	1.2371	-	2010	20.431	-	2007	8.6676
LDHB	Median WTS(TPM) Expression	0	0	303.797	Mann-Whitney U	4.1918	2.0676	-	2010	148.227	-	2007	35.3612
NCOR2	Median WTS(TPM) Expression	0	0	303.716	Mann-Whitney U	2.2105	1.1444	-	2010	181.772	-	2007	82.2305
ADD1	Median WTS(TPM) Expression	0	0	303.693	Mann-Whitney U	2.0398	1.0284	-	2010	172.739	-	2007	84.6853
MYO5A	Median WTS(TPM) Expression	0	0	303.692	Mann-Whitney U	2.4178	1.2737	-	2010	34.6773	-	2007	14.3423
U2AF1L4	Median WTS(TPM) Expression	0	0	303.574	Mann-Whitney U	2.6385	1.3997	-	2010	12.3424	-	2007	4.6779
SLC2A9	Median WTS(TPM) Expression	0	0	303.397	Mann-Whitney U	3.1109	1.6373	-	2010	4.6993	-	2007	1.5106
GTPBP1	Median WTS(TPM) Expression	0	0	303.276	Mann-Whitney U	2.2017	1.1386	-	2010	65.635	-	2007	29.8112
WDR81	Median WTS(TPM) Expression	0	0	303.153	Mann-Whitney U	2.2819	1.1902	-	2010	8.9461	-	2007	3.9204
GFPT2	Median WTS(TPM) Expression	0	0	303.119	Mann-Whitney U	4.5223	2.1771	-	2010	17.1588	-	2007	3.7942
MGP	Median WTS(TPM) Expression	0	0	303.098	Mann-Whitney U	4.8936	2.2909	-	2010	576.716	-	2007	117.85
PPT1	Median WTS(TPM) Expression	0	0	303.052	Mann-Whitney U	2.4472	1.2911	-	2010	177.104	-	2007	72.3709
SHC1	Median WTS(TPM) Expression	0	0	302.989	Mann-Whitney U	2.0935	1.0659	-	2010	58.352	-	2007	27.8729
NFKBIB	Median WTS(TPM) Expression	0	0	302.942	Mann-Whitney U	2.0775	1.0548	-	2010	5.381	-	2007	2.5902
RAB20	Median WTS(TPM) Expression	0	0	302.795	Mann-Whitney U	2.3234	1.2163	-	2010	4.678	-	2007	2.0134
H6PD	Median WTS(TPM) Expression	0	0	302.792	Mann-Whitney U	1.9206	0.9416	-	2010	5.3572	-	2007	2.7893
MCL1	Median WTS(TPM) Expression	0	0	302.719	Mann-Whitney U	2.1055	1.0742	-	2010	119.998	-	2007	56.9927
ZFP36	Median WTS(TPM) Expression	0	0	302.678	Mann-Whitney U	2.8369	1.5043	-	2010	56.6401	-	2007	19.9658
METRNL	Median WTS(TPM) Expression	0	0	302.619	Mann-Whitney U	2.5263	1.337	-	2010	19.0711	-	2007	7.549
PDE5A	Median WTS(TPM) Expression	0	0	302.526	Mann-Whitney U	4.2524	2.0883	-	2010	80.3588	-	2007	18.8974
INPP1	Median WTS(TPM) Expression	0	0	302.402	Mann-Whitney U	3.224	1.6889	-	2010	7.5983	-	2007	2.3568
FRZB	Median WTS(TPM) Expression	0	0	302.37	Mann-Whitney U	3.5905	1.8442	-	2010	8.0917	-	2007	2.2536
COL1A2	Median WTS(TPM) Expression	0	0	302.035	Mann-Whitney U	2.8506	1.5113	-	2010	673.346	-	2007	236.214
ZSWIM6	Median WTS(TPM) Expression	0	0	302.004	Mann-Whitney U	2.2489	1.1692	-	2010	14.5728	-	2007	6.4801
ENC1	Median WTS(TPM) Expression	0	0	301.983	Mann-Whitney U	2.9584	1.5648	-	2010	150.337	-	2007	50.8172
MYLIP	Median WTS(TPM) Expression	0	0	301.878	Mann-Whitney U	2.1867	1.1288	-	2010	25.9666	-	2007	11.8748
NCF1B	Median WTS(TPM) Expression	0	0	301.838	Mann-Whitney U	4.559	2.1887	-	2010	0.9919	-	2007	0.2176
SLC24A6	Median WTS(TPM) Expression	0	0	301.768	Mann-Whitney U	2.2971	1.1998	-	2010	13.6621	-	2007	5.9476
EFR3A	Median WTS(TPM) Expression	0	0	301.692	Mann-Whitney U	2.4524	1.2942	-	2010	83.6924	-	2007	34.1266
PKD2	Median WTS(TPM) Expression	0	0	301.674	Mann-Whitney U	2.422	1.2762	-	2010	46.303	-	2007	19.1179
PRICKLE1	Median WTS(TPM) Expression	0	0	301.645	Mann-Whitney U	3.4416	1.7831	-	2010	14.304	-	2007	4.1562
ADAMTS2	Median WTS(TPM) Expression	0	0	301.605	Mann-Whitney U	3.4343	1.78	-	2010	15.7411	-	2007	4.5835
CLMP	Median WTS(TPM) Expression	0	0	301.556	Mann-Whitney U	4.7032	2.2336	-	2010	15.3663	-	2007	3.2672
VASH1	Median WTS(TPM) Expression	0	0	301.476	Mann-Whitney U	2.8506	1.5113	-	2010	10.896	-	2007	3.8223
LUZP1	Median WTS(TPM) Expression	0	0	301.461	Mann-Whitney U	2.2228	1.1524	-	2010	24.5882	-	2007	11.0618
GNA11	Median WTS(TPM) Expression	0	0	301.457	Mann-Whitney U	2.0361	1.0258	-	2010	33.0245	-	2007	16.2195
2025-03-02	Median WTS(TPM) Expression	0	0	301.316	Mann-Whitney U	2.2174	1.1489	-	2010	9.1991	-	2007	4.1486
HDAC5	Median WTS(TPM) Expression	0	0	301.307	Mann-Whitney U	2.123	1.0861	-	2010	8.4243	-	2007	3.9682
FAM113B	Median WTS(TPM) Expression	0	0	301.28	Mann-Whitney U	3.4172	1.7728	-	2010	6.7431	-	2007	1.9733
OAT	Median WTS(TPM) Expression	0	0	301.12	Mann-Whitney U	3.1592	1.6596	-	2010	28.5622	-	2007	9.0409
APLF	Median WTS(TPM) Expression	0	0	301.093	Mann-Whitney U	3.114	1.6388	-	2010	3.5564	-	2007	1.1421
PIEZO2	Median WTS(TPM) Expression	0	0	301.019	Mann-Whitney U	3.5601	1.8319	-	2010	6.1547	-	2007	1.7288
MKL1	Median WTS(TPM) Expression	0	0	300.913	Mann-Whitney U	2.0826	1.0584	-	2010	18.3722	-	2007	8.8217
FOSL2	Median WTS(TPM) Expression	0	0	300.874	Mann-Whitney U	2.538	1.3437	-	2010	33.5835	-	2007	13.2322
CCL19	Median WTS(TPM) Expression	0	0	300.832	Mann-Whitney U	8.0987	3.0177	-	2010	10.1521	-	2007	1.2536
NFKB1	Median WTS(TPM) Expression	0	0	300.807	Mann-Whitney U	2.3353	1.2236	-	2010	40.7367	-	2007	17.4437
CD44	Median WTS(TPM) Expression	0	0	300.801	Mann-Whitney U	3.3165	1.7297	-	2010	294.447	-	2007	88.7822
IFI6	Median WTS(TPM) Expression	0	0	300.692	Mann-Whitney U	4.2462	2.0862	-	2010	19.8501	-	2007	4.6748
KIAA1967	Median WTS(TPM) Expression	0	0	300.689	Mann-Whitney U	2.1453	1.1012	-	2010	51.6092	-	2007	24.0566
TNFRSF12A	Median WTS(TPM) Expression	0	0	300.643	Mann-Whitney U	3.2973	1.7213	-	2010	4.8428	-	2007	1.4687
CIDEB	Median WTS(TPM) Expression	0	0	300.595	Mann-Whitney U	2.7777	1.4739	-	2010	3.3978	-	2007	1.2232
RUNX2	Median WTS(TPM) Expression	0	0	300.55	Mann-Whitney U	3.3422	1.7408	-	2010	11.6436	-	2007	3.4838
DAB2IP	Median WTS(TPM) Expression	0	0	300.545	Mann-Whitney U	2.3512	1.2334	-	2010	28.4558	-	2007	12.1029
GANC	Median WTS(TPM) Expression	0	0	300.373	Mann-Whitney U	2.4496	1.2925	-	2010	23.0475	-	2007	9.4087
RASL11A	Median WTS(TPM) Expression	0	0	300.356	Mann-Whitney U	3.811	1.9302	-	2010	8.011	-	2007	2.1021
FCGR2B	Median WTS(TPM) Expression	0	0	300.244	Mann-Whitney U	3.8214	1.9341	-	2010	7.1495	-	2007	1.8709
RBP1	Median WTS(TPM) Expression	0	0	300.222	Mann-Whitney U	2.8112	1.4912	-	2010	10.2096	-	2007	3.6317
ADPRH	Median WTS(TPM) Expression	0	0	300.11	Mann-Whitney U	2.9346	1.5532	-	2010	3.6414	-	2007	1.2409
FHL1	Median WTS(TPM) Expression	0	0	300.057	Mann-Whitney U	4.9039	2.2939	-	2010	66.4638	-	2007	13.5534
RAB35	Median WTS(TPM) Expression	0	0	299.942	Mann-Whitney U	2.077	1.0545	-	2010	34.9989	-	2007	16.8511
C2	Median WTS(TPM) Expression	0	0	299.91	Mann-Whitney U	3.4423	1.7834	-	2010	10.9332	-	2007	3.1762
C15orf39	Median WTS(TPM) Expression	0	0	299.885	Mann-Whitney U	2.2408	1.164	-	2010	14.1296	-	2007	6.3057
ERAP2	Median WTS(TPM) Expression	0	0	299.82	Mann-Whitney U	3.6767	1.8784	-	2010	30.437	-	2007	8.2783
INF2	Median WTS(TPM) Expression	0	0	299.799	Mann-Whitney U	2.3095	1.2076	-	2010	13.7946	-	2007	5.9729
ZNF655	Median WTS(TPM) Expression	0	0	299.782	Mann-Whitney U	3.9996	1.9999	-	2010	19.7225	-	2007	4.9311
MRVI1	Median WTS(TPM) Expression	0	0	299.675	Mann-Whitney U	4.4361	2.1493	-	2010	23.4698	-	2007	5.2906
KLF10	Median WTS(TPM) Expression	0	0	299.654	Mann-Whitney U	2.466	1.3022	-	2010	32.7203	-	2007	13.2686
CCDC71L	Median WTS(TPM) Expression	0	0	299.454	Mann-Whitney U	2.3574	1.2372	-	2010	1.9089	-	2007	0.8097
ZMYM6NB	Median WTS(TPM) Expression	0	0	299.421	Mann-Whitney U	2.5083	1.3267	-	2010	5.8023	-	2007	2.3132
C17orf49	Median WTS(TPM) Expression	0	0	299.361	Mann-Whitney U	2.0118	1.0085	-	2010	15.9	-	2007	7.9032
AMPD3	Median WTS(TPM) Expression	0	0	299.331	Mann-Whitney U	3.4429	1.7836	-	2010	25.2077	-	2007	7.3216
ITK	Median WTS(TPM) Expression	0	0	299.327	Mann-Whitney U	6.0366	2.5937	-	2010	3.606	-	2007	0.5974
PRDM2	Median WTS(TPM) Expression	0	0	299.319	Mann-Whitney U	2.1699	1.1176	-	2010	41.6552	-	2007	19.1967
AMFR	Median WTS(TPM) Expression	0	0	299.315	Mann-Whitney U	2.1916	1.132	-	2010	114.87	-	2007	52.4141
MARVELD1	Median WTS(TPM) Expression	0	0	299.143	Mann-Whitney U	2.7406	1.4545	-	2010	3.3794	-	2007	1.2331
TMEM14E	Median WTS(TPM) Expression	0	0	299.119	Mann-Whitney U	2.4868	1.3143	-	2010	13.4391	-	2007	5.4041
FOLR2	Median WTS(TPM) Expression	0	0	299.089	Mann-Whitney U	2.9834	1.577	-	2010	8.0941	-	2007	2.713
PDPN	Median WTS(TPM) Expression	0	0	299.08	Mann-Whitney U	4.5717	2.1927	-	2010	7.5329	-	2007	1.6477
ZBTB38	Median WTS(TPM) Expression	0	0	299.022	Mann-Whitney U	2.1759	1.1216	-	2010	65.5464	-	2007	30.1235
FBLN5	Median WTS(TPM) Expression	0	0	298.996	Mann-Whitney U	3.8257	1.9357	-	2010	36.6852	-	2007	9.589
ZNF366	Median WTS(TPM) Expression	0	0	298.882	Mann-Whitney U	2.8376	1.5047	-	2010	1.9534	-	2007	0.6884
C16orf5	Median WTS(TPM) Expression	0	0	298.873	Mann-Whitney U	3.0816	1.6237	-	2010	8.8819	-	2007	2.8823
CRTAP	Median WTS(TPM) Expression	0	0	298.583	Mann-Whitney U	2.2981	1.2004	-	2010	96.0316	-	2007	41.7881
INO80D	Median WTS(TPM) Expression	0	0	298.561	Mann-Whitney U	2.2254	1.1541	-	2010	32.5217	-	2007	14.6136
DDX19B	Median WTS(TPM) Expression	0	0	298.556	Mann-Whitney U	2.2542	1.1726	-	2010	20.2483	-	2007	8.9824
RABAC1	Median WTS(TPM) Expression	0	0	298.528	Mann-Whitney U	2.2873	1.1936	-	2010	17.9995	-	2007	7.8694
NR2F1	Median WTS(TPM) Expression	0	0	298.516	Mann-Whitney U	5.6264	2.4922	-	2010	36.6578	-	2007	6.5154
TCF12	Median WTS(TPM) Expression	0	0	298.493	Mann-Whitney U	2.2527	1.1716	-	2010	194.573	-	2007	86.374
SEC24D	Median WTS(TPM) Expression	0	0	298.414	Mann-Whitney U	2.3559	1.2363	-	2010	73.5424	-	2007	31.2161
ITGA11	Median WTS(TPM) Expression	0	0	298.388	Mann-Whitney U	3.5498	1.8277	-	2010	35.4324	-	2007	9.9815
COL8A2	Median WTS(TPM) Expression	0	0	298.23	Mann-Whitney U	4.1835	2.0647	-	2010	2.8648	-	2007	0.6848
RNF130	Median WTS(TPM) Expression	0	0	298.179	Mann-Whitney U	2.1584	1.11	-	2010	78.8375	-	2007	36.5254
CUEDC1	Median WTS(TPM) Expression	0	0	298.107	Mann-Whitney U	2.4745	1.3071	-	2010	8.6215	-	2007	3.4841
HRH1	Median WTS(TPM) Expression	0	0	297.998	Mann-Whitney U	3.2264	1.6899	-	2010	2.4896	-	2007	0.7716
SYK	Median WTS(TPM) Expression	0	0	297.919	Mann-Whitney U	2.6575	1.41	-	2010	4.2977	-	2007	1.6172
PPP1R9B	Median WTS(TPM) Expression	0	0	297.833	Mann-Whitney U	2.165	1.1144	-	2010	16.5721	-	2007	7.6545
MGAT5	Median WTS(TPM) Expression	0	0	297.658	Mann-Whitney U	2.2086	1.1431	-	2010	32.9741	-	2007	14.9299
ARAP2	Median WTS(TPM) Expression	0	0	297.588	Mann-Whitney U	3.2247	1.6892	-	2010	23.4784	-	2007	7.2807
FAM69A	Median WTS(TPM) Expression	0	0	297.573	Mann-Whitney U	2.6746	1.4193	-	2010	8.5511	-	2007	3.1971
NFAM1	Median WTS(TPM) Expression	0	0	297.521	Mann-Whitney U	3.6652	1.8739	-	2010	2.6967	-	2007	0.7358
OTUD1	Median WTS(TPM) Expression	0	0	297.509	Mann-Whitney U	2.2085	1.1431	-	2010	6.6594	-	2007	3.0154
FAM212A	Median WTS(TPM) Expression	0	0	297.469	Mann-Whitney U	3.2156	1.6851	-	2010	2.2919	-	2007	0.7128
BCL2A1	Median WTS(TPM) Expression	0	0	297.461	Mann-Whitney U	4.4929	2.1676	-	2010	4.7715	-	2007	1.062
MAST3	Median WTS(TPM) Expression	0	0	297.426	Mann-Whitney U	2.2229	1.1524	-	2010	5.0194	-	2007	2.2581
KCNJ8	Median WTS(TPM) Expression	0	0	297.422	Mann-Whitney U	3.236	1.6942	-	2010	28.1765	-	2007	8.7073
TRAPPC10	Median WTS(TPM) Expression	0	0	297.388	Mann-Whitney U	2.076	1.0538	-	2010	37.2832	-	2007	17.9588
GNAS	Median WTS(TPM) Expression	0	0	297.246	Mann-Whitney U	1.9969	0.9978	-	2010	401.353	-	2007	200.988
GLB1	Median WTS(TPM) Expression	0	0	297.148	Mann-Whitney U	2.1722	1.1192	-	2010	58.358	-	2007	26.866
GPC4	Median WTS(TPM) Expression	0	0	297.089	Mann-Whitney U	3.3928	1.7625	-	2010	11.2509	-	2007	3.3161
EGR2	Median WTS(TPM) Expression	0	0	297.04	Mann-Whitney U	4.3738	2.1289	-	2010	18.4069	-	2007	4.2084
RORA	Median WTS(TPM) Expression	0	0	297.017	Mann-Whitney U	2.5397	1.3447	-	2010	49.6965	-	2007	19.5678
RSAD2	Median WTS(TPM) Expression	0	0	296.985	Mann-Whitney U	3.8478	1.9441	-	2010	3.7429	-	2007	0.9727
RAP2A	Median WTS(TPM) Expression	0	0	296.913	Mann-Whitney U	2.1308	1.0914	-	2010	6.7447	-	2007	3.1653
HTRA3	Median WTS(TPM) Expression	0	0	296.84	Mann-Whitney U	3.5678	1.835	-	2010	5.9424	-	2007	1.6656
PDLIM4	Median WTS(TPM) Expression	0	0	296.822	Mann-Whitney U	4.5838	2.1966	-	2010	14.7736	-	2007	3.223
COX4NB	Median WTS(TPM) Expression	0	0	296.82	Mann-Whitney U	2.1045	1.0735	-	2010	4.0256	-	2007	1.9129
CTDNEP1	Median WTS(TPM) Expression	0	0	296.8	Mann-Whitney U	2.1154	1.0809	-	2010	65.5221	-	2007	30.9735
CDS2	Median WTS(TPM) Expression	0	0	296.608	Mann-Whitney U	2.2244	1.1534	-	2010	60.7004	-	2007	27.2881
CR1	Median WTS(TPM) Expression	0	0	296.578	Mann-Whitney U	4.1202	2.0427	-	2010	6.734	-	2007	1.6344
GADD45A	Median WTS(TPM) Expression	0	0	296.564	Mann-Whitney U	2.6349	1.3977	-	2010	8.7919	-	2007	3.3367
DGKA	Median WTS(TPM) Expression	0	0	296.357	Mann-Whitney U	3.0978	1.6312	-	2010	23.9616	-	2007	7.7351
CENPB	Median WTS(TPM) Expression	0	0	296.292	Mann-Whitney U	2.0569	1.0405	-	2010	36.2102	-	2007	17.6041
CREBRF	Median WTS(TPM) Expression	0	0	296.285	Mann-Whitney U	2.2376	1.162	-	2010	20.5536	-	2007	9.1855
COL3A1	Median WTS(TPM) Expression	0	0	296.268	Mann-Whitney U	2.8854	1.5288	-	2010	344.312	-	2007	119.327
TP53I3	Median WTS(TPM) Expression	0	0	296.253	Mann-Whitney U	2.6072	1.3825	-	2010	8.4508	-	2007	3.2413
TCF7L1	Median WTS(TPM) Expression	0	0	296.224	Mann-Whitney U	3.0759	1.621	-	2010	6.5707	-	2007	2.1362
PPP1R15A	Median WTS(TPM) Expression	0	0	296.219	Mann-Whitney U	2.2086	1.1431	-	2010	18.5203	-	2007	8.3856
RAB32	Median WTS(TPM) Expression	0	0	296.172	Mann-Whitney U	2.6912	1.4282	-	2010	5.718	-	2007	2.1247
AHNAK	Median WTS(TPM) Expression	0	0	296.062	Mann-Whitney U	2.4993	1.3215	-	2010	558.147	-	2007	223.321
PPP1R16B	Median WTS(TPM) Expression	0	0	296.05	Mann-Whitney U	4.9837	2.3172	-	2010	2.1673	-	2007	0.4349
ATP6AP2	Median WTS(TPM) Expression	0	0	295.985	Mann-Whitney U	2.3765	1.2488	-	2010	94.542	-	2007	39.7826
ARMCX1	Median WTS(TPM) Expression	0	0	295.838	Mann-Whitney U	3.603	1.8492	-	2010	5.0279	-	2007	1.3955
IRF4	Median WTS(TPM) Expression	0	0	295.828	Mann-Whitney U	5.8021	2.5366	-	2010	2.8337	-	2007	0.4884
IGF2R	Median WTS(TPM) Expression	0	0	295.817	Mann-Whitney U	2.2396	1.1632	-	2010	78.3602	-	2007	34.9886
SGCB	Median WTS(TPM) Expression	0	0	295.784	Mann-Whitney U	2.6641	1.4137	-	2010	36.8458	-	2007	13.8303
KIAA2013	Median WTS(TPM) Expression	0	0	295.713	Mann-Whitney U	1.9879	0.9913	-	2010	13.4647	-	2007	6.7733
RNF114	Median WTS(TPM) Expression	0	0	295.638	Mann-Whitney U	2.2675	1.1811	-	2010	30.1426	-	2007	13.2936
LTBP3	Median WTS(TPM) Expression	0	0	295.611	Mann-Whitney U	2.4593	1.2983	-	2010	82.9892	-	2007	33.7447
ADA	Median WTS(TPM) Expression	0	0	295.593	Mann-Whitney U	2.9296	1.5507	-	2010	3.1046	-	2007	1.0597
CTSL1	Median WTS(TPM) Expression	0	0	295.484	Mann-Whitney U	2.3003	1.2019	-	2010	74.8231	-	2007	32.5269
GBP1P1	Median WTS(TPM) Expression	0	0	295.418	Mann-Whitney U	4.9419	2.3051	-	2010	1.2256	-	2007	0.248
PLAGL1	Median WTS(TPM) Expression	0	0	295.261	Mann-Whitney U	3.24	1.696	-	2010	13.0391	-	2007	4.0244
CLTB	Median WTS(TPM) Expression	0	0	295.246	Mann-Whitney U	1.9395	0.9557	-	2010	14.9082	-	2007	7.6866
PHACTR2	Median WTS(TPM) Expression	0	0	295.239	Mann-Whitney U	2.4498	1.2927	-	2010	32.5378	-	2007	13.2817
IGKJ5	Median WTS(TPM) Expression	0	0	295.113	Mann-Whitney U	9.4646	3.2425	-	2010	99.4443	-	2007	10.507
DHX58	Median WTS(TPM) Expression	0	0	295.056	Mann-Whitney U	2.4928	1.3178	-	2010	10.0359	-	2007	4.026
ELL	Median WTS(TPM) Expression	0	0	295.01	Mann-Whitney U	2.0415	1.0296	-	2010	5.4492	-	2007	2.6692
DCPS	Median WTS(TPM) Expression	0	0	295.008	Mann-Whitney U	2.1326	1.0926	-	2010	10.2158	-	2007	4.7902
AKR1B1	Median WTS(TPM) Expression	0	0	294.981	Mann-Whitney U	2.8639	1.518	-	2010	10.8072	-	2007	3.7736
USP18	Median WTS(TPM) Expression	0	0	294.777	Mann-Whitney U	2.5758	1.365	-	2010	5.1302	-	2007	1.9917
SRF	Median WTS(TPM) Expression	0	0	294.757	Mann-Whitney U	2.0664	1.0472	-	2010	48.2161	-	2007	23.3328
RUNX1T1	Median WTS(TPM) Expression	0	0	294.746	Mann-Whitney U	3.7326	1.9002	-	2010	35.3153	-	2007	9.4613
TES	Median WTS(TPM) Expression	0	0	294.714	Mann-Whitney U	2.6333	1.3969	-	2010	40.9734	-	2007	15.5599
MOB2	Median WTS(TPM) Expression	0	0	294.682	Mann-Whitney U	2.0775	1.0548	-	2010	24.2703	-	2007	11.6825
MYLK	Median WTS(TPM) Expression	0	0	294.516	Mann-Whitney U	4.619	2.2076	-	2010	141.527	-	2007	30.6402
CD28	Median WTS(TPM) Expression	0	0	294.465	Mann-Whitney U	3.8241	1.9351	-	2010	5.9276	-	2007	1.5501
COX7A1	Median WTS(TPM) Expression	0	0	294.452	Mann-Whitney U	2.9628	1.567	-	2010	11.8176	-	2007	3.9887
CXCL12	Median WTS(TPM) Expression	0	0	294.322	Mann-Whitney U	3.3378	1.7389	-	2010	54.8746	-	2007	16.4406
CAST	Median WTS(TPM) Expression	0	0	294.319	Mann-Whitney U	2.2399	1.1634	-	2010	123.016	-	2007	54.9198
C20orf112	Median WTS(TPM) Expression	0	0	294.312	Mann-Whitney U	2.4694	1.3042	-	2010	25.5298	-	2007	10.3385
MAMLD1	Median WTS(TPM) Expression	0	0	294.296	Mann-Whitney U	3.1872	1.6723	-	2010	4.0398	-	2007	1.2675
CCDC97	Median WTS(TPM) Expression	0	0	294.288	Mann-Whitney U	1.803	0.8504	-	2010	5.4825	-	2007	3.0408
HOXB2	Median WTS(TPM) Expression	0	0	294.259	Mann-Whitney U	3.7815	1.919	-	2010	5.9062	-	2007	1.5619
PCGF5	Median WTS(TPM) Expression	0	0	294.149	Mann-Whitney U	2.2461	1.1674	-	2010	21.5994	-	2007	9.6163
VPS18	Median WTS(TPM) Expression	0	0	294.099	Mann-Whitney U	2.0772	1.0547	-	2010	8.8621	-	2007	4.2663
PODN	Median WTS(TPM) Expression	0	0	294.075	Mann-Whitney U	3.8791	1.9557	-	2010	15.6604	-	2007	4.0371
ZNRF1	Median WTS(TPM) Expression	0	0	294.048	Mann-Whitney U	2.3164	1.2119	-	2010	4.9022	-	2007	2.1163
ITGA2	Median WTS(TPM) Expression	0	0	294.032	Mann-Whitney U	2.7992	1.485	-	2010	8.9385	-	2007	3.1933
AES	Median WTS(TPM) Expression	0	0	294.012	Mann-Whitney U	1.9488	0.9626	-	2010	44.7411	-	2007	22.9587
SUSD3	Median WTS(TPM) Expression	0	0	293.939	Mann-Whitney U	4.9128	2.2965	-	2010	1.3046	-	2007	0.2656
AC006276.7	Median WTS(TPM) Expression	0	0	293.781	Mann-Whitney U	3.2597	1.7047	-	2010	3.2148	-	2007	0.9862
VPS36	Median WTS(TPM) Expression	0	0	293.645	Mann-Whitney U	2.3003	1.2018	-	2010	34.4103	-	2007	14.9592
SNX9	Median WTS(TPM) Expression	0	0	293.631	Mann-Whitney U	2.153	1.1064	-	2010	41.989	-	2007	19.5021
CEP85L	Median WTS(TPM) Expression	0	0	293.619	Mann-Whitney U	2.6536	1.4079	-	2010	19.9423	-	2007	7.5153
PIK3R1	Median WTS(TPM) Expression	0	0	293.599	Mann-Whitney U	2.4873	1.3146	-	2010	134	-	2007	53.8729
GPX8	Median WTS(TPM) Expression	0	0	293.483	Mann-Whitney U	3.0876	1.6265	-	2010	6.0796	-	2007	1.9691
GGA2	Median WTS(TPM) Expression	0	0	293.456	Mann-Whitney U	2.1708	1.1182	-	2010	84.9401	-	2007	39.1293
MBOAT1	Median WTS(TPM) Expression	0	0	293.295	Mann-Whitney U	3.0438	1.6059	-	2010	11.1663	-	2007	3.6686
TCIRG1	Median WTS(TPM) Expression	0	0	293.181	Mann-Whitney U	2.8555	1.5137	-	2010	23.5369	-	2007	8.2428
NCF1C	Median WTS(TPM) Expression	0	0	293.156	Mann-Whitney U	3.6075	1.851	-	2010	0.8594	-	2007	0.2382
CDK9	Median WTS(TPM) Expression	0	0	293.097	Mann-Whitney U	2.1759	1.1216	-	2010	52.5876	-	2007	24.1686
NFATC1	Median WTS(TPM) Expression	0	0	293.027	Mann-Whitney U	2.5139	1.3299	-	2010	11.7644	-	2007	4.6798
ZBTB46	Median WTS(TPM) Expression	0	0	293.025	Mann-Whitney U	2.6871	1.4261	-	2010	4.9537	-	2007	1.8435
BMF	Median WTS(TPM) Expression	0	0	292.943	Mann-Whitney U	2.5783	1.3664	-	2010	11.235	-	2007	4.3575
DHRS3	Median WTS(TPM) Expression	0	0	292.935	Mann-Whitney U	2.5527	1.352	-	2010	52.7041	-	2007	20.6468
CLN5	Median WTS(TPM) Expression	0	0	292.913	Mann-Whitney U	2.5131	1.3295	-	2010	23.7196	-	2007	9.4385
NAGLU	Median WTS(TPM) Expression	0	0	292.846	Mann-Whitney U	2.1443	1.1005	-	2010	9.1369	-	2007	4.261
BNC2	Median WTS(TPM) Expression	0	0	292.785	Mann-Whitney U	3.9227	1.9718	-	2010	18.5475	-	2007	4.7283
TBX21	Median WTS(TPM) Expression	0	0	292.783	Mann-Whitney U	4.7658	2.2527	-	2010	0.6288	-	2007	0.132
AKAP13	Median WTS(TPM) Expression	0	0	292.733	Mann-Whitney U	2.2683	1.1816	-	2010	173.429	-	2007	76.4577
ANXA4	Median WTS(TPM) Expression	0	0	292.704	Mann-Whitney U	2.2865	1.1931	-	2010	59.0365	-	2007	25.8195
SELL	Median WTS(TPM) Expression	0	0	292.684	Mann-Whitney U	4.3221	2.1117	-	2010	9.204	-	2007	2.1295
VDR	Median WTS(TPM) Expression	0	0	292.64	Mann-Whitney U	3.6951	1.8856	-	2010	4.7481	-	2007	1.285
VCAN	Median WTS(TPM) Expression	0	0	292.622	Mann-Whitney U	3.1684	1.6637	-	2010	69.3143	-	2007	21.8771
WDR44	Median WTS(TPM) Expression	0	0	292.594	Mann-Whitney U	2.2468	1.1679	-	2010	21.8143	-	2007	9.7092
VSTM4	Median WTS(TPM) Expression	0	0	292.589	Mann-Whitney U	3.0496	1.6086	-	2010	3.9826	-	2007	1.3059
AK1	Median WTS(TPM) Expression	0	0	292.523	Mann-Whitney U	2.5251	1.3364	-	2010	17.1852	-	2007	6.8057
SLC25A24	Median WTS(TPM) Expression	0	0	292.521	Mann-Whitney U	2.3226	1.2157	-	2010	12.5218	-	2007	5.3913
NTN4	Median WTS(TPM) Expression	0	0	292.512	Mann-Whitney U	3.2815	1.7144	-	2010	24.0206	-	2007	7.32
TRAK2	Median WTS(TPM) Expression	0	0	292.502	Mann-Whitney U	2.1487	1.1034	-	2010	34.2772	-	2007	15.9528
PROS1	Median WTS(TPM) Expression	0	0	292.449	Mann-Whitney U	3.3127	1.728	-	2010	10.5923	-	2007	3.1975
EPS8	Median WTS(TPM) Expression	0	0	292.304	Mann-Whitney U	2.3863	1.2548	-	2010	47.1835	-	2007	19.7729
COL14A1	Median WTS(TPM) Expression	0	0	292.247	Mann-Whitney U	3.4029	1.7668	-	2010	39.8593	-	2007	11.7132
MTCH1	Median WTS(TPM) Expression	0	0	292.134	Mann-Whitney U	2.1259	1.0881	-	2010	130.156	-	2007	61.2249
UBR2	Median WTS(TPM) Expression	0	0	292.092	Mann-Whitney U	2.0736	1.0521	-	2010	35.3396	-	2007	17.0427
TSPAN18	Median WTS(TPM) Expression	0	0	292.075	Mann-Whitney U	3.0663	1.6165	-	2010	5.1206	-	2007	1.67
ME1	Median WTS(TPM) Expression	0	0	292.065	Mann-Whitney U	3.2393	1.6957	-	2010	7.4061	-	2007	2.2863
OTUD5	Median WTS(TPM) Expression	0	0	292.026	Mann-Whitney U	1.9859	0.9898	-	2010	39.3941	-	2007	19.8364
ZBED1	Median WTS(TPM) Expression	0	0	292.01	Mann-Whitney U	2.3158	1.2115	-	2010	33.9874	-	2007	14.6761
PXN	Median WTS(TPM) Expression	0	0	291.97	Mann-Whitney U	2.3252	1.2174	-	2010	83.3093	-	2007	35.8285
ICAM3	Median WTS(TPM) Expression	0	0	291.968	Mann-Whitney U	2.2954	1.1987	-	2010	10.0859	-	2007	4.3939
C12orf5	Median WTS(TPM) Expression	0	0	291.924	Mann-Whitney U	2.5298	1.339	-	2010	5.917	-	2007	2.339
MIER2	Median WTS(TPM) Expression	0	0	291.762	Mann-Whitney U	2.0321	1.023	-	2010	6.3126	-	2007	3.1064
IGLC1	Median WTS(TPM) Expression	0	0	291.756	Mann-Whitney U	9.6002	3.2631	-	2010	151.606	-	2007	15.7919
FAM102A	Median WTS(TPM) Expression	0	0	291.601	Mann-Whitney U	2.222	1.1519	-	2010	42.8887	-	2007	19.3017
CNP	Median WTS(TPM) Expression	0	0	291.427	Mann-Whitney U	2.2333	1.1592	-	2010	43.7528	-	2007	19.5914
CDC42EP1	Median WTS(TPM) Expression	0	0	291.418	Mann-Whitney U	2.4586	1.2978	-	2010	10.2773	-	2007	4.1802
PLA2G4A	Median WTS(TPM) Expression	0	0	291.386	Mann-Whitney U	4.4611	2.1574	-	2010	10.0807	-	2007	2.2597
NR2F2	Median WTS(TPM) Expression	0	0	291.34	Mann-Whitney U	2.5169	1.3317	-	2010	120.936	-	2007	48.0489
FZD2	Median WTS(TPM) Expression	0	0	291.332	Mann-Whitney U	3.4583	1.7901	-	2010	3.4786	-	2007	1.0059
MAP3K7	Median WTS(TPM) Expression	0	0	291.322	Mann-Whitney U	2.1206	1.0845	-	2010	22.3429	-	2007	10.5359
RASL12	Median WTS(TPM) Expression	0	0	291.198	Mann-Whitney U	4.0294	2.0106	-	2010	6.3829	-	2007	1.5841
INHBA	Median WTS(TPM) Expression	0	0	291.009	Mann-Whitney U	3.7032	1.8888	-	2010	22.1002	-	2007	5.9678
ARNT	Median WTS(TPM) Expression	0	0	290.968	Mann-Whitney U	2.0297	1.0212	-	2010	55.7989	-	2007	27.4917
EXOC2	Median WTS(TPM) Expression	0	0	290.964	Mann-Whitney U	2.1733	1.1199	-	2010	19.717	-	2007	9.0725
STK38L	Median WTS(TPM) Expression	0	0	290.945	Mann-Whitney U	2.2698	1.1826	-	2010	56.6118	-	2007	24.9413
CHTF8	Median WTS(TPM) Expression	0	0	290.928	Mann-Whitney U	2.0833	1.0589	-	2010	59.7177	-	2007	28.6645
CYB5R4	Median WTS(TPM) Expression	0	0	290.853	Mann-Whitney U	2.4984	1.321	-	2010	8.6037	-	2007	3.4437
PADI2	Median WTS(TPM) Expression	0	0	290.84	Mann-Whitney U	4.1697	2.0599	-	2010	2.5484	-	2007	0.6112
TLR3	Median WTS(TPM) Expression	0	0	290.834	Mann-Whitney U	4.0476	2.0171	-	2010	11.8006	-	2007	2.9154
SGIP1	Median WTS(TPM) Expression	0	0	290.779	Mann-Whitney U	4.7965	2.262	-	2010	22.0128	-	2007	4.5894
ANKFY1	Median WTS(TPM) Expression	0	0	290.776	Mann-Whitney U	2.1059	1.0744	-	2010	39.0635	-	2007	18.5497
CSTF2T	Median WTS(TPM) Expression	0	0	290.644	Mann-Whitney U	2.0434	1.031	-	2010	14.8236	-	2007	7.2545
CYP27A1	Median WTS(TPM) Expression	0	0	290.613	Mann-Whitney U	3.9425	1.9791	-	2010	8.508	-	2007	2.1581
PFKP	Median WTS(TPM) Expression	0	0	290.46	Mann-Whitney U	2.7391	1.4537	-	2010	44.1866	-	2007	16.1317
CDC42EP4	Median WTS(TPM) Expression	0	0	290.441	Mann-Whitney U	2.3035	1.2038	-	2010	7.9299	-	2007	3.4426
GATA3	Median WTS(TPM) Expression	0	0	290.378	Mann-Whitney U	5.1297	2.3589	-	2010	6.5971	-	2007	1.2861
FRMD4B	Median WTS(TPM) Expression	0	0	290.333	Mann-Whitney U	2.4017	1.2641	-	2010	42.3495	-	2007	17.633
PEA15	Median WTS(TPM) Expression	0	0	290.323	Mann-Whitney U	2.1321	1.0923	-	2010	69.7991	-	2007	32.7372
TPSAB1	Median WTS(TPM) Expression	0	0	290.26	Mann-Whitney U	4.4478	2.1531	-	2010	34.4041	-	2007	7.735
ADAM28	Median WTS(TPM) Expression	0	0	290.254	Mann-Whitney U	3.3497	1.744	-	2010	20.9903	-	2007	6.2663
B4GALT1	Median WTS(TPM) Expression	0	0	290.226	Mann-Whitney U	2.5334	1.3411	-	2010	92.1777	-	2007	36.3854
CARD8	Median WTS(TPM) Expression	0	0	290.142	Mann-Whitney U	2.0948	1.0668	-	2010	28.3225	-	2007	13.5201
MEF2D	Median WTS(TPM) Expression	0	0	290.125	Mann-Whitney U	2.0867	1.0612	-	2010	34.5843	-	2007	16.5739
THY1	Median WTS(TPM) Expression	0	0	290.12	Mann-Whitney U	2.9426	1.5571	-	2010	114.919	-	2007	39.0538
FAM126A	Median WTS(TPM) Expression	0	0	290.077	Mann-Whitney U	2.5698	1.3616	-	2010	43.1884	-	2007	16.8063
FAT4	Median WTS(TPM) Expression	0	0	290.027	Mann-Whitney U	3.8637	1.95	-	2010	13.6086	-	2007	3.5221
NPL	Median WTS(TPM) Expression	0	0	290.003	Mann-Whitney U	2.817	1.4941	-	2010	8.7292	-	2007	3.0988
RAB8A	Median WTS(TPM) Expression	0	0	289.914	Mann-Whitney U	2.0167	1.012	-	2010	22.8972	-	2007	11.3541
MAX	Median WTS(TPM) Expression	0	0	289.897	Mann-Whitney U	2.076	1.0538	-	2010	70.8521	-	2007	34.1298
CFH	Median WTS(TPM) Expression	0	0	289.888	Mann-Whitney U	3.4438	1.784	-	2010	30.0094	-	2007	8.7142
FUT11	Median WTS(TPM) Expression	0	0	289.875	Mann-Whitney U	2.147	1.1023	-	2010	16.4059	-	2007	7.6413
PPARD	Median WTS(TPM) Expression	0	0	289.729	Mann-Whitney U	2.1591	1.1104	-	2010	22.8372	-	2007	10.5774
PLEKHH2	Median WTS(TPM) Expression	0	0	289.712	Mann-Whitney U	3.5311	1.8201	-	2010	15.6579	-	2007	4.4342
EFEMP1	Median WTS(TPM) Expression	0	0	289.68	Mann-Whitney U	3.6156	1.8542	-	2010	66.6586	-	2007	18.4364
GBGT1	Median WTS(TPM) Expression	0	0	289.542	Mann-Whitney U	2.944	1.5578	-	2010	4.5931	-	2007	1.5601
C5AR1	Median WTS(TPM) Expression	0	0	289.519	Mann-Whitney U	2.635	1.3978	-	2010	4.663	-	2007	1.7696
TMEM19	Median WTS(TPM) Expression	0	0	289.31	Mann-Whitney U	2.395	1.26	-	2010	24.9149	-	2007	10.403
CH25H	Median WTS(TPM) Expression	0	0	289.252	Mann-Whitney U	5.1869	2.3749	-	2010	3.7339	-	2007	0.7199
FCGR2C	Median WTS(TPM) Expression	0	0	289.158	Mann-Whitney U	3.845	1.943	-	2010	21.2389	-	2007	5.5237
OS9	Median WTS(TPM) Expression	0	0	289.133	Mann-Whitney U	2.1661	1.1151	-	2010	105.714	-	2007	48.8045
MCTP1	Median WTS(TPM) Expression	0	0	289.079	Mann-Whitney U	3.1453	1.6532	-	2010	26.8042	-	2007	8.522
TNF	Median WTS(TPM) Expression	0	0	289.054	Mann-Whitney U	4.5702	2.1923	-	2010	0.9519	-	2007	0.2083
IER5	Median WTS(TPM) Expression	0	0	288.983	Mann-Whitney U	2.6725	1.4182	-	2010	1.8598	-	2007	0.6959
CYSTM1	Median WTS(TPM) Expression	0	0	288.908	Mann-Whitney U	2.5156	1.3309	-	2010	11.0051	-	2007	4.3748
FCHO2	Median WTS(TPM) Expression	0	0	288.73	Mann-Whitney U	2.2137	1.1464	-	2010	54.5007	-	2007	24.6199
GXYLT2	Median WTS(TPM) Expression	0	0	288.641	Mann-Whitney U	4.3261	2.1131	-	2010	13.7586	-	2007	3.1803
TM2D3	Median WTS(TPM) Expression	0	0	288.505	Mann-Whitney U	2.099	1.0697	-	2010	22.5651	-	2007	10.7501
C7orf58	Median WTS(TPM) Expression	0	0	288.326	Mann-Whitney U	4.8433	2.276	-	2010	28.7845	-	2007	5.9432
LRPAP1	Median WTS(TPM) Expression	0	0	288.218	Mann-Whitney U	2.132	1.0922	-	2010	61.8787	-	2007	29.0244
BCL9L	Median WTS(TPM) Expression	0	0	288.209	Mann-Whitney U	2.5603	1.3563	-	2010	166.276	-	2007	64.9432
DSCR3	Median WTS(TPM) Expression	0	0	288.12	Mann-Whitney U	2.0155	1.0111	-	2010	40.8428	-	2007	20.2648
SIGLEC14	Median WTS(TPM) Expression	0	0	288.112	Mann-Whitney U	3.8125	1.9307	-	2010	2.0763	-	2007	0.5446
NDE1	Median WTS(TPM) Expression	0	0	288.086	Mann-Whitney U	2.3564	1.2366	-	2010	25.011	-	2007	10.6139
SHROOM4	Median WTS(TPM) Expression	0	0	288.075	Mann-Whitney U	2.5432	1.3467	-	2010	4.5483	-	2007	1.7884
PLEKHG3	Median WTS(TPM) Expression	0	0	288.023	Mann-Whitney U	2.5002	1.322	-	2010	7.8559	-	2007	3.1422
ABCC3	Median WTS(TPM) Expression	0	0	287.921	Mann-Whitney U	4.0773	2.0276	-	2010	10.2061	-	2007	2.5032
PLA2G15	Median WTS(TPM) Expression	0	0	287.888	Mann-Whitney U	2.1503	1.1046	-	2010	6.9493	-	2007	3.2317
ADAMTSL2	Median WTS(TPM) Expression	0	0	287.882	Mann-Whitney U	3.068	1.6173	-	2010	4.0509	-	2007	1.3204
GPR133	Median WTS(TPM) Expression	0	0	287.823	Mann-Whitney U	4.2907	2.1012	-	2010	12.5179	-	2007	2.9175
ARHGEF17	Median WTS(TPM) Expression	0	0	287.822	Mann-Whitney U	2.5519	1.3516	-	2010	19.6891	-	2007	7.7154
RP11-831H9.16	Median WTS(TPM) Expression	0	0	287.794	Mann-Whitney U	2.0505	1.0359	-	2010	46.9521	-	2007	22.8983
TMEM204	Median WTS(TPM) Expression	0	0	287.793	Mann-Whitney U	2.6056	1.3816	-	2010	4.8297	-	2007	1.8536
RAP2B	Median WTS(TPM) Expression	0	0	287.712	Mann-Whitney U	2.142	1.099	-	2010	2.8233	-	2007	1.3181
CHST12	Median WTS(TPM) Expression	0	0	287.674	Mann-Whitney U	2.2128	1.1459	-	2010	14.409	-	2007	6.5115
TAF3	Median WTS(TPM) Expression	0	0	287.659	Mann-Whitney U	2.3654	1.2421	-	2010	10.1657	-	2007	4.2977
AKAP11	Median WTS(TPM) Expression	0	0	287.602	Mann-Whitney U	2.3414	1.2273	-	2010	22.4257	-	2007	9.5781
DEF8	Median WTS(TPM) Expression	0	0	287.592	Mann-Whitney U	2.353	1.2345	-	2010	19.3733	-	2007	8.2336
PQLC3	Median WTS(TPM) Expression	0	0	287.547	Mann-Whitney U	2.4221	1.2762	-	2010	13.6987	-	2007	5.6558
SUPT5H	Median WTS(TPM) Expression	0	0	287.502	Mann-Whitney U	1.9896	0.9925	-	2010	32.7409	-	2007	16.4561
B3GNT2	Median WTS(TPM) Expression	0	0	287.43	Mann-Whitney U	2.3185	1.2132	-	2010	8.5999	-	2007	3.7093
ID1	Median WTS(TPM) Expression	0	0	287.408	Mann-Whitney U	3.3368	1.7385	-	2010	13.9798	-	2007	4.1896
CEACAM1	Median WTS(TPM) Expression	0	0	287.375	Mann-Whitney U	4.8301	2.2721	-	2010	30.5698	-	2007	6.329
EGFLAM	Median WTS(TPM) Expression	0	0	287.362	Mann-Whitney U	3.3451	1.742	-	2010	5.8357	-	2007	1.7446
TTC39C	Median WTS(TPM) Expression	0	0	287.337	Mann-Whitney U	2.619	1.389	-	2010	7.2886	-	2007	2.783
SYS1-DBNDD2	Median WTS(TPM) Expression	0	0	287.336	Mann-Whitney U	5.2507	2.3925	-	2010	3.3564	-	2007	0.6392
SPARC	Median WTS(TPM) Expression	0	0	287.214	Mann-Whitney U	2.5823	1.3686	-	2010	659.675	-	2007	255.465
KHNYN	Median WTS(TPM) Expression	0	0	287.182	Mann-Whitney U	1.9988	0.9991	-	2010	15.5644	-	2007	7.787
MANBA	Median WTS(TPM) Expression	0	0	287.151	Mann-Whitney U	2.6629	1.413	-	2010	25.8657	-	2007	9.7135
UPP1	Median WTS(TPM) Expression	0	0	287.062	Mann-Whitney U	2.7463	1.4575	-	2010	2.9333	-	2007	1.0681
PODNL1	Median WTS(TPM) Expression	0	0	287.059	Mann-Whitney U	4.1585	2.0561	-	2010	2.4062	-	2007	0.5786
TNC	Median WTS(TPM) Expression	0	0	287.056	Mann-Whitney U	3.7447	1.9049	-	2010	58.7812	-	2007	15.697
CRKL	Median WTS(TPM) Expression	0	0	287.041	Mann-Whitney U	2.0002	1.0002	-	2010	16.9307	-	2007	8.4643
MTMR10	Median WTS(TPM) Expression	0	0	287.019	Mann-Whitney U	2.208	1.1427	-	2010	33.0146	-	2007	14.9522
SH2B3	Median WTS(TPM) Expression	0	0	286.993	Mann-Whitney U	2.3729	1.2467	-	2010	7.8697	-	2007	3.3165
NFATC4	Median WTS(TPM) Expression	0	0	286.924	Mann-Whitney U	3.053	1.6102	-	2010	10.1508	-	2007	3.3248
CHMP7	Median WTS(TPM) Expression	0	0	286.826	Mann-Whitney U	2.3013	1.2024	-	2010	12.4669	-	2007	5.4174
SLC24A3	Median WTS(TPM) Expression	0	0	286.557	Mann-Whitney U	4.1206	2.0429	-	2010	2.6748	-	2007	0.6491
GNLY	Median WTS(TPM) Expression	0	0	286.388	Mann-Whitney U	4.3001	2.1044	-	2010	1.9391	-	2007	0.451
CTGF	Median WTS(TPM) Expression	0	0	286.335	Mann-Whitney U	3.4383	1.7817	-	2010	46.8711	-	2007	13.6319
GUK1	Median WTS(TPM) Expression	0	0	286.324	Mann-Whitney U	2.0883	1.0623	-	2010	93.2866	-	2007	44.6713
TMEM154	Median WTS(TPM) Expression	0	0	286.304	Mann-Whitney U	4.0778	2.0278	-	2010	3.5653	-	2007	0.8743
GGA3	Median WTS(TPM) Expression	0	0	286.228	Mann-Whitney U	2.0808	1.0571	-	2010	17.4385	-	2007	8.3807
LXN	Median WTS(TPM) Expression	0	0	286.2	Mann-Whitney U	3.2984	1.7218	-	2010	24.5351	-	2007	7.4385
GIPC1	Median WTS(TPM) Expression	0	0	286.132	Mann-Whitney U	2.0545	1.0388	-	2010	17.5969	-	2007	8.565
MBTPS1	Median WTS(TPM) Expression	0	0	286.122	Mann-Whitney U	2.0394	1.0282	-	2010	71.3376	-	2007	34.9789
SP140	Median WTS(TPM) Expression	0	0	285.816	Mann-Whitney U	4.3114	2.1082	-	2010	4.1611	-	2007	0.9651
VWF	Median WTS(TPM) Expression	0	0	285.814	Mann-Whitney U	2.7154	1.4412	-	2010	42.4034	-	2007	15.616
RFX1	Median WTS(TPM) Expression	0	0	285.78	Mann-Whitney U	2.0415	1.0296	-	2010	4.8249	-	2007	2.3634
ANXA11	Median WTS(TPM) Expression	0	0	285.764	Mann-Whitney U	2.1113	1.0781	-	2010	77.1162	-	2007	36.5262
MED15	Median WTS(TPM) Expression	0	0	285.751	Mann-Whitney U	2.0113	1.0081	-	2010	31.4557	-	2007	15.6393
MAP4	Median WTS(TPM) Expression	0	0	285.716	Mann-Whitney U	2.0873	1.0616	-	2010	169.801	-	2007	81.3497
DCP2	Median WTS(TPM) Expression	0	0	285.634	Mann-Whitney U	2.3537	1.235	-	2010	60.2314	-	2007	25.5896
SP1	Median WTS(TPM) Expression	0	0	285.629	Mann-Whitney U	1.9926	0.9947	-	2010	61.8259	-	2007	31.0272
HEXB	Median WTS(TPM) Expression	0	0	285.615	Mann-Whitney U	2.3736	1.2471	-	2010	102.144	-	2007	43.0334
CD99	Median WTS(TPM) Expression	0	0	285.556	Mann-Whitney U	2.2242	1.1533	-	2010	254.225	-	2007	114.3
CCDC107	Median WTS(TPM) Expression	0	0	285.531	Mann-Whitney U	2.2322	1.1585	-	2010	8.7632	-	2007	3.9258
WDFY1	Median WTS(TPM) Expression	0	0	285.496	Mann-Whitney U	2.1592	1.1105	-	2010	51.4236	-	2007	23.8158
RELA	Median WTS(TPM) Expression	0	0	285.477	Mann-Whitney U	2.0912	1.0643	-	2010	79.0487	-	2007	37.8004
USF1	Median WTS(TPM) Expression	0	0	285.372	Mann-Whitney U	2.1116	1.0783	-	2010	34.7181	-	2007	16.4417
LEPRE1	Median WTS(TPM) Expression	0	0	285.369	Mann-Whitney U	2.0827	1.0585	-	2010	17.8938	-	2007	8.5915
SLFN12	Median WTS(TPM) Expression	0	0	285.339	Mann-Whitney U	3.1666	1.663	-	2010	8.0548	-	2007	2.5436
ZNF438	Median WTS(TPM) Expression	0	0	285.205	Mann-Whitney U	2.428	1.2798	-	2010	12.9303	-	2007	5.3255
RNASEK	Median WTS(TPM) Expression	0	0	285.16	Mann-Whitney U	2.1115	1.0783	-	2010	84.9082	-	2007	40.2125
C4A	Median WTS(TPM) Expression	0	0	285.122	Mann-Whitney U	5.005	2.3234	-	2010	78.5633	-	2007	15.697
RBP5	Median WTS(TPM) Expression	0	0	285.067	Mann-Whitney U	3.1826	1.6702	-	2010	4.7325	-	2007	1.487
SPPL2A	Median WTS(TPM) Expression	0	0	285	Mann-Whitney U	2.2344	1.1599	-	2010	62.7227	-	2007	28.0708
EPHB2	Median WTS(TPM) Expression	0	0	284.906	Mann-Whitney U	3.3289	1.735	-	2010	6.7152	-	2007	2.0172
RGS9	Median WTS(TPM) Expression	0	0	284.855	Mann-Whitney U	5.0058	2.3236	-	2010	1.5579	-	2007	0.3112
ARRDC5	Median WTS(TPM) Expression	0	0	284.844	Mann-Whitney U	4.4806	2.1637	-	2010	1.4353	-	2007	0.3203
RABGAP1L	Median WTS(TPM) Expression	0	0	284.678	Mann-Whitney U	2.3669	1.243	-	2010	59.1289	-	2007	24.9817
ITGB3	Median WTS(TPM) Expression	0	0	284.636	Mann-Whitney U	3.0828	1.6242	-	2010	4.6827	-	2007	1.519
KCNN3	Median WTS(TPM) Expression	0	0	284.632	Mann-Whitney U	3.1403	1.6509	-	2010	3.3111	-	2007	1.0544
INPP5B	Median WTS(TPM) Expression	0	0	284.597	Mann-Whitney U	2.233	1.159	-	2010	15.8168	-	2007	7.0832
TUBG2	Median WTS(TPM) Expression	0	0	284.548	Mann-Whitney U	2.3252	1.2173	-	2010	12.7949	-	2007	5.5028
G6PD	Median WTS(TPM) Expression	0	0	284.501	Mann-Whitney U	2.2717	1.1838	-	2010	30.9354	-	2007	13.6179
FLRT2	Median WTS(TPM) Expression	0	0	284.487	Mann-Whitney U	4.1492	2.0528	-	2010	12.7384	-	2007	3.0701
SLC12A6	Median WTS(TPM) Expression	0	0	284.476	Mann-Whitney U	2.3235	1.2163	-	2010	19.5209	-	2007	8.4015
CASP10	Median WTS(TPM) Expression	0	0	284.368	Mann-Whitney U	3.0139	1.5916	-	2010	8.9561	-	2007	2.9716
CSTB	Median WTS(TPM) Expression	0	0	284.268	Mann-Whitney U	2.1815	1.1253	-	2010	50.5522	-	2007	23.1728
TEAD4	Median WTS(TPM) Expression	0	0	284.191	Mann-Whitney U	2.668	1.4158	-	2010	4.3174	-	2007	1.6182
RPL23AP1	Median WTS(TPM) Expression	0	0	284.177	Mann-Whitney U	7.3978	2.8871	-	2010	1.9931	-	2007	0.2694
SF3A1	Median WTS(TPM) Expression	0	0	284.153	Mann-Whitney U	2.151	1.105	-	2010	138.746	-	2007	64.5028
FEZ2	Median WTS(TPM) Expression	0	0	284.087	Mann-Whitney U	2.1066	1.0749	-	2010	40.3875	-	2007	19.1719
UBE2A	Median WTS(TPM) Expression	0	0	284.079	Mann-Whitney U	2.0369	1.0263	-	2010	22.8595	-	2007	11.2229
COL18A1	Median WTS(TPM) Expression	0	0	283.972	Mann-Whitney U	2.3666	1.2428	-	2010	36.4689	-	2007	15.4095
DCBLD2	Median WTS(TPM) Expression	0	0	283.886	Mann-Whitney U	2.6354	1.398	-	2010	57.0638	-	2007	21.6531
MAP1S	Median WTS(TPM) Expression	0	0	283.878	Mann-Whitney U	2.0679	1.0482	-	2010	15.4892	-	2007	7.4902
ARL15	Median WTS(TPM) Expression	0	0	283.84	Mann-Whitney U	2.2325	1.1586	-	2010	32.3965	-	2007	14.5114
CD80	Median WTS(TPM) Expression	0	0	283.504	Mann-Whitney U	4.1291	2.0458	-	2010	3.685	-	2007	0.8924
ACOT9	Median WTS(TPM) Expression	0	0	283.491	Mann-Whitney U	2.3802	1.2511	-	2010	30.1054	-	2007	12.6482
AC004917.1	Median WTS(TPM) Expression	0	0	283.375	Mann-Whitney U	3.3079	1.7259	-	2010	5.1369	-	2007	1.5529
NRBP1	Median WTS(TPM) Expression	0	0	283.326	Mann-Whitney U	1.9144	0.9369	-	2010	47.7486	-	2007	24.9415
ZNF469	Median WTS(TPM) Expression	0	0	283.324	Mann-Whitney U	2.9181	1.545	-	2010	3.3193	-	2007	1.1375
TMEM63A	Median WTS(TPM) Expression	0	0	283.294	Mann-Whitney U	2.6615	1.4122	-	2010	80.0197	-	2007	30.0657
SUMF2	Median WTS(TPM) Expression	0	0	283.293	Mann-Whitney U	2.1201	1.0841	-	2010	68.8661	-	2007	32.4821
SEC31A	Median WTS(TPM) Expression	0	0	283.117	Mann-Whitney U	2.0417	1.0298	-	2010	275.95	-	2007	135.157
PPP4C	Median WTS(TPM) Expression	0	0	283.051	Mann-Whitney U	1.9147	0.9371	-	2010	28.6021	-	2007	14.9381
MICB	Median WTS(TPM) Expression	0	0	283.05	Mann-Whitney U	3.8195	1.9334	-	2010	2.2993	-	2007	0.602
TRIM8	Median WTS(TPM) Expression	0	0	283	Mann-Whitney U	2.1269	1.0887	-	2010	31.0952	-	2007	14.6201
UGGT1	Median WTS(TPM) Expression	0	0	282.877	Mann-Whitney U	2.2594	1.1759	-	2010	49.3405	-	2007	21.838
CD69	Median WTS(TPM) Expression	0	0	282.87	Mann-Whitney U	4.9953	2.3206	-	2010	3.1774	-	2007	0.6361
SSH1	Median WTS(TPM) Expression	0	0	282.761	Mann-Whitney U	2.0608	1.0432	-	2010	22.7523	-	2007	11.0407
TNFRSF4	Median WTS(TPM) Expression	0	0	282.75	Mann-Whitney U	3.9082	1.9665	-	2010	1.3756	-	2007	0.352
DDX3X	Median WTS(TPM) Expression	0	0	282.731	Mann-Whitney U	2.0779	1.0551	-	2010	174.921	-	2007	84.1806
TMEM219	Median WTS(TPM) Expression	0	0	282.599	Mann-Whitney U	2.1276	1.0892	-	2010	43.3704	-	2007	20.3847
STX10	Median WTS(TPM) Expression	0	0	282.587	Mann-Whitney U	1.951	0.9642	-	2010	21.6027	-	2007	11.0728
2025-09-08	Median WTS(TPM) Expression	0	0	282.561	Mann-Whitney U	2.0136	1.0098	-	2010	21.9335	-	2007	10.8927
PHF19	Median WTS(TPM) Expression	0	0	282.431	Mann-Whitney U	2.5141	1.33	-	2010	10.8835	-	2007	4.329
NLRP3	Median WTS(TPM) Expression	0	0	282.404	Mann-Whitney U	3.5423	1.8247	-	2010	4.7056	-	2007	1.3284
TTC28	Median WTS(TPM) Expression	0	0	282.384	Mann-Whitney U	2.5232	1.3353	-	2010	16.5397	-	2007	6.555
LDB1	Median WTS(TPM) Expression	0	0	282.37	Mann-Whitney U	2.09	1.0635	-	2010	38.2939	-	2007	18.3228
KIAA0930	Median WTS(TPM) Expression	0	0	282.246	Mann-Whitney U	2.2053	1.141	-	2010	29.6536	-	2007	13.4467
MCOLN1	Median WTS(TPM) Expression	0	0	282.216	Mann-Whitney U	2.012	1.0087	-	2010	7.808	-	2007	3.8806
NINJ1	Median WTS(TPM) Expression	0	0	282.16	Mann-Whitney U	2.2279	1.1557	-	2010	27.83	-	2007	12.4918
CLIP4	Median WTS(TPM) Expression	0	0	282.143	Mann-Whitney U	3.1033	1.6338	-	2010	17.3009	-	2007	5.575
RHBDD1	Median WTS(TPM) Expression	0	0	282.137	Mann-Whitney U	2.2048	1.1406	-	2010	53.1964	-	2007	24.1277
CBX7	Median WTS(TPM) Expression	0	0	282.132	Mann-Whitney U	2.7355	1.4518	-	2010	17.8846	-	2007	6.5379
LSM14A	Median WTS(TPM) Expression	0	0	282.068	Mann-Whitney U	1.9809	0.9861	-	2010	121.369	-	2007	61.2707
LY9	Median WTS(TPM) Expression	0	0	282.016	Mann-Whitney U	4.9552	2.3089	-	2010	3.144	-	2007	0.6345
LCAT	Median WTS(TPM) Expression	0	0	281.984	Mann-Whitney U	2.4278	1.2797	-	2010	28.2568	-	2007	11.6387
MYL12B	Median WTS(TPM) Expression	0	0	281.973	Mann-Whitney U	2.089	1.0628	-	2010	117.24	-	2007	56.1233
GALNT2	Median WTS(TPM) Expression	0	0	281.971	Mann-Whitney U	2.29	1.1953	-	2010	36.406	-	2007	15.8979
ZNF641	Median WTS(TPM) Expression	0	0	281.928	Mann-Whitney U	2.1759	1.1216	-	2010	16.4993	-	2007	7.5826
ABCD2	Median WTS(TPM) Expression	0	0	281.927	Mann-Whitney U	4.8574	2.2802	-	2010	0.6788	-	2007	0.1398
HABP4	Median WTS(TPM) Expression	0	0	281.814	Mann-Whitney U	2.2096	1.1438	-	2010	4.6544	-	2007	2.1065
CHFR	Median WTS(TPM) Expression	0	0	281.811	Mann-Whitney U	2.0926	1.0653	-	2010	43.131	-	2007	20.611
SPTAN1	Median WTS(TPM) Expression	0	0	281.803	Mann-Whitney U	2.2863	1.193	-	2010	135.224	-	2007	59.1453
MYO18A	Median WTS(TPM) Expression	0	0	281.797	Mann-Whitney U	2.4558	1.2962	-	2010	56.0613	-	2007	22.8279
DEF6	Median WTS(TPM) Expression	0	0	281.742	Mann-Whitney U	2.6778	1.421	-	2010	8.3434	-	2007	3.1158
KIAA1432	Median WTS(TPM) Expression	0	0	281.742	Mann-Whitney U	2.2491	1.1693	-	2010	35.3832	-	2007	15.7322
TMEM189	Median WTS(TPM) Expression	0	0	281.619	Mann-Whitney U	2.3895	1.2567	-	2010	29.3864	-	2007	12.2983
SPHK1	Median WTS(TPM) Expression	0	0	281.524	Mann-Whitney U	2.8481	1.51	-	2010	1.9265	-	2007	0.6764
PRTFDC1	Median WTS(TPM) Expression	0	0	281.458	Mann-Whitney U	3.9423	1.979	-	2010	4.8131	-	2007	1.2209
RNASE1	Median WTS(TPM) Expression	0	0	281.419	Mann-Whitney U	2.7415	1.4549	-	2010	45.7073	-	2007	16.6726
TPRG1L	Median WTS(TPM) Expression	0	0	281.414	Mann-Whitney U	2.1815	1.1253	-	2010	27.3536	-	2007	12.5391
SOCS5	Median WTS(TPM) Expression	0	0	281.348	Mann-Whitney U	2.1093	1.0768	-	2010	8.9605	-	2007	4.2481
ADAMDEC1	Median WTS(TPM) Expression	0	0	281.294	Mann-Whitney U	5.0395	2.3333	-	2010	2.2879	-	2007	0.454
C1QTNF5	Median WTS(TPM) Expression	0	0	281.263	Mann-Whitney U	2.8146	1.493	-	2010	12.5041	-	2007	4.4425
TMEM30A	Median WTS(TPM) Expression	0	0	281.136	Mann-Whitney U	2.4006	1.2634	-	2010	46.3435	-	2007	19.305
STX12	Median WTS(TPM) Expression	0	0	281.136	Mann-Whitney U	2.0392	1.028	-	2010	29.5851	-	2007	14.508
ALDH16A1	Median WTS(TPM) Expression	0	0	281.067	Mann-Whitney U	2.187	1.129	-	2010	4.7168	-	2007	2.1567
IGLC3	Median WTS(TPM) Expression	0	0	280.977	Mann-Whitney U	8.8571	3.1468	-	2010	242.909	-	2007	27.4255
FEM1B	Median WTS(TPM) Expression	0	0	280.961	Mann-Whitney U	2.0903	1.0637	-	2010	60.1795	-	2007	28.7902
PSMC4	Median WTS(TPM) Expression	0	0	280.878	Mann-Whitney U	2.0688	1.0488	-	2010	30.0386	-	2007	14.5201
CD300LF	Median WTS(TPM) Expression	0	0	280.822	Mann-Whitney U	3.356	1.7467	-	2010	2.4548	-	2007	0.7315
MRC1L1	Median WTS(TPM) Expression	0	0	280.688	Mann-Whitney U	4.0224	2.0081	-	2010	6.1289	-	2007	1.5237
C12orf75	Median WTS(TPM) Expression	0	0	280.612	Mann-Whitney U	3.0195	1.5943	-	2010	17.6659	-	2007	5.8506
FAM65B	Median WTS(TPM) Expression	0	0	280.594	Mann-Whitney U	4.3196	2.1109	-	2010	6.7084	-	2007	1.553
PPP1R14A	Median WTS(TPM) Expression	0	0	280.576	Mann-Whitney U	3.3945	1.7632	-	2010	8.3462	-	2007	2.4587
TEAD3	Median WTS(TPM) Expression	0	0	280.55	Mann-Whitney U	2.3723	1.2463	-	2010	24.6612	-	2007	10.3953
BCL11B	Median WTS(TPM) Expression	0	0	280.423	Mann-Whitney U	4.6343	2.2124	-	2010	2.232	-	2007	0.4816
ZDHHC18	Median WTS(TPM) Expression	0	0	280.42	Mann-Whitney U	2.1107	1.0777	-	2010	20.365	-	2007	9.6485
ZBP1	Median WTS(TPM) Expression	0	0	280.411	Mann-Whitney U	5.2514	2.3927	-	2010	3.0617	-	2007	0.583
MED21	Median WTS(TPM) Expression	0	0	280.289	Mann-Whitney U	2.2436	1.1658	-	2010	37.7905	-	2007	16.844
SPRYD3	Median WTS(TPM) Expression	0	0	280.264	Mann-Whitney U	2.2476	1.1684	-	2010	26.6899	-	2007	11.8751
ARMCX2	Median WTS(TPM) Expression	0	0	280.246	Mann-Whitney U	3.8368	1.9399	-	2010	16.6047	-	2007	4.3278
POLR2C	Median WTS(TPM) Expression	0	0	280.236	Mann-Whitney U	2.1741	1.1204	-	2010	35.4248	-	2007	16.2941
ABHD4	Median WTS(TPM) Expression	0	0	280.135	Mann-Whitney U	2.3539	1.2351	-	2010	21.0097	-	2007	8.9255
PELO	Median WTS(TPM) Expression	0	0	280.089	Mann-Whitney U	2.249	1.1693	-	2010	11.6154	-	2007	5.1646
SS18	Median WTS(TPM) Expression	0	0	280.027	Mann-Whitney U	2.151	1.105	-	2010	89.6007	-	2007	41.6555
ZC3HAV1	Median WTS(TPM) Expression	0	0	280.006	Mann-Whitney U	2.0998	1.0703	-	2010	50.2956	-	2007	23.9524
VEZF1	Median WTS(TPM) Expression	0	0	279.92	Mann-Whitney U	2.1152	1.0808	-	2010	35.749	-	2007	16.9012
HHIPL1	Median WTS(TPM) Expression	0	0	279.887	Mann-Whitney U	3.2015	1.6787	-	2010	1.7117	-	2007	0.5346
CHPF2	Median WTS(TPM) Expression	0	0	279.879	Mann-Whitney U	2.094	1.0662	-	2010	18.9452	-	2007	9.0476
EPHA3	Median WTS(TPM) Expression	0	0	279.858	Mann-Whitney U	4.5321	2.1802	-	2010	30.6863	-	2007	6.7708
IL34	Median WTS(TPM) Expression	0	0	279.852	Mann-Whitney U	3.4965	1.8059	-	2010	2.0217	-	2007	0.5782
TDRD7	Median WTS(TPM) Expression	0	0	279.821	Mann-Whitney U	2.3964	1.2609	-	2010	9.375	-	2007	3.9121
ABHD15	Median WTS(TPM) Expression	0	0	279.787	Mann-Whitney U	2.1728	1.1195	-	2010	2.1995	-	2007	1.0123
ABR	Median WTS(TPM) Expression	0	0	279.752	Mann-Whitney U	2.1058	1.0744	-	2010	60.2659	-	2007	28.6185
THBS1	Median WTS(TPM) Expression	0	0	279.711	Mann-Whitney U	2.8332	1.5024	-	2010	99.3205	-	2007	35.0559
EPS15	Median WTS(TPM) Expression	0	0	279.494	Mann-Whitney U	2.1043	1.0734	-	2010	93.2488	-	2007	44.3129
ZFP106	Median WTS(TPM) Expression	0	0	279.49	Mann-Whitney U	2.1266	1.0885	-	2010	193.873	-	2007	91.1677
EML3	Median WTS(TPM) Expression	0	0	279.409	Mann-Whitney U	2.2482	1.1688	-	2010	27.8389	-	2007	12.3828
MAPK1	Median WTS(TPM) Expression	0	0	279.396	Mann-Whitney U	2.1378	1.0961	-	2010	123.169	-	2007	57.6148
RBFOX2	Median WTS(TPM) Expression	0	0	279.39	Mann-Whitney U	2.2133	1.1462	-	2010	129.046	-	2007	58.3039
MAPK14	Median WTS(TPM) Expression	0	0	279.3	Mann-Whitney U	2.0056	1.004	-	2010	30.4496	-	2007	15.1822
ZC3H4	Median WTS(TPM) Expression	0	0	279.064	Mann-Whitney U	1.9016	0.9272	-	2010	15.2754	-	2007	8.0331
DCUN1D3	Median WTS(TPM) Expression	0	0	279.048	Mann-Whitney U	1.9788	0.9846	-	2010	5.5874	-	2007	2.8236
DENND5A	Median WTS(TPM) Expression	0	0	279.03	Mann-Whitney U	2.1192	1.0835	-	2010	66.2066	-	2007	31.2419
NDNL2	Median WTS(TPM) Expression	0	0	279.001	Mann-Whitney U	2.0659	1.0468	-	2010	13.8852	-	2007	6.7211
PRNP	Median WTS(TPM) Expression	0	0	278.99	Mann-Whitney U	2.3749	1.2478	-	2010	145.31	-	2007	61.1869
TMTC1	Median WTS(TPM) Expression	0	0	278.987	Mann-Whitney U	3.4661	1.7933	-	2010	11.0893	-	2007	3.1994
CPT1C	Median WTS(TPM) Expression	0	0	278.89	Mann-Whitney U	3.2659	1.7075	-	2010	1.3217	-	2007	0.4047
SAP30BP	Median WTS(TPM) Expression	0	0	278.871	Mann-Whitney U	2.0521	1.0371	-	2010	29.1262	-	2007	14.1937
SIT1	Median WTS(TPM) Expression	0	0	278.795	Mann-Whitney U	5.0076	2.3241	-	2010	0.8427	-	2007	0.1683
MECP2	Median WTS(TPM) Expression	0	0	278.777	Mann-Whitney U	2.061	1.0433	-	2010	71.4932	-	2007	34.689
GNS	Median WTS(TPM) Expression	0	0	278.76	Mann-Whitney U	2.1372	1.0957	-	2010	110.411	-	2007	51.6628
FZD7	Median WTS(TPM) Expression	0	0	278.733	Mann-Whitney U	3.0891	1.6272	-	2010	5.3481	-	2007	1.7313
MEIS1	Median WTS(TPM) Expression	0	0	278.68	Mann-Whitney U	4.7714	2.2544	-	2010	47.1319	-	2007	9.8781
CLEC4A	Median WTS(TPM) Expression	0	0	278.375	Mann-Whitney U	3.1121	1.6379	-	2010	2.0333	-	2007	0.6533
EDEM2	Median WTS(TPM) Expression	0	0	278.363	Mann-Whitney U	2.0847	1.0598	-	2010	19.2677	-	2007	9.2425
MINK1	Median WTS(TPM) Expression	0	0	278.31	Mann-Whitney U	2.0617	1.0439	-	2010	30.5034	-	2007	14.795
OXNAD1	Median WTS(TPM) Expression	0	0	278.297	Mann-Whitney U	2.1666	1.1155	-	2010	14.1091	-	2007	6.512
TRAM2	Median WTS(TPM) Expression	0	0	278.264	Mann-Whitney U	1.8523	0.8893	-	2010	2.7309	-	2007	1.4743
KIAA0494	Median WTS(TPM) Expression	0	0	278.184	Mann-Whitney U	2.0924	1.0652	-	2010	106.434	-	2007	50.8664
SCLT1	Median WTS(TPM) Expression	0	0	278.171	Mann-Whitney U	2.2467	1.1678	-	2010	8.0399	-	2007	3.5786
TAGLN	Median WTS(TPM) Expression	0	0	278.163	Mann-Whitney U	5.0329	2.3314	-	2010	283.814	-	2007	56.3918
PTBP3	Median WTS(TPM) Expression	0	0	278.141	Mann-Whitney U	2.2427	1.1652	-	2010	77.3588	-	2007	34.4935
ST6GAL1	Median WTS(TPM) Expression	0	0	278.135	Mann-Whitney U	3.9287	1.974	-	2010	105.026	-	2007	26.7333
BCAR1	Median WTS(TPM) Expression	0	0	278.009	Mann-Whitney U	2.2136	1.1464	-	2010	32.2593	-	2007	14.5732
BHLHE40	Median WTS(TPM) Expression	0	0	277.892	Mann-Whitney U	2.7839	1.4771	-	2010	31.2147	-	2007	11.2125
SRGAP2P2	Median WTS(TPM) Expression	0	0	277.862	Mann-Whitney U	2.1582	1.1099	-	2010	37.2381	-	2007	17.254
AIM2	Median WTS(TPM) Expression	0	0	277.789	Mann-Whitney U	5.7533	2.5244	-	2010	3.5928	-	2007	0.6245
FTSJD2	Median WTS(TPM) Expression	0	0	277.764	Mann-Whitney U	1.9852	0.9893	-	2010	31.6111	-	2007	15.9234
FAM53B	Median WTS(TPM) Expression	0	0	277.762	Mann-Whitney U	2.0882	1.0623	-	2010	13.3394	-	2007	6.388
FAM127A	Median WTS(TPM) Expression	0	0	277.616	Mann-Whitney U	1.9141	0.9366	-	2010	18.2459	-	2007	9.5325
LEF1	Median WTS(TPM) Expression	0	0	277.595	Mann-Whitney U	3.7215	1.8959	-	2010	72.5325	-	2007	19.4902
CD34	Median WTS(TPM) Expression	0	0	277.556	Mann-Whitney U	2.5039	1.3242	-	2010	22.1127	-	2007	8.8315
DERL3	Median WTS(TPM) Expression	0	0	277.534	Mann-Whitney U	3.6931	1.8848	-	2010	6.0146	-	2007	1.6286
FOXP4	Median WTS(TPM) Expression	0	0	277.501	Mann-Whitney U	2.0795	1.0562	-	2010	19.461	-	2007	9.3587
TANK	Median WTS(TPM) Expression	0	0	277.428	Mann-Whitney U	2.2102	1.1442	-	2010	38.9094	-	2007	17.6045
APBA3	Median WTS(TPM) Expression	0	0	277.348	Mann-Whitney U	2.1148	1.0805	-	2010	6.9339	-	2007	3.2787
PPP1R3B	Median WTS(TPM) Expression	0	0	277.343	Mann-Whitney U	2.467	1.3027	-	2010	9.8928	-	2007	4.0101
TMEM109	Median WTS(TPM) Expression	0	0	277.328	Mann-Whitney U	2.0295	1.0211	-	2010	31.7281	-	2007	15.6336
BID	Median WTS(TPM) Expression	0	0	277.304	Mann-Whitney U	2.4762	1.3081	-	2010	11.7175	-	2007	4.732
ABHD8	Median WTS(TPM) Expression	0	0	277.121	Mann-Whitney U	2.2809	1.1896	-	2010	5.1919	-	2007	2.2763
STARD5	Median WTS(TPM) Expression	0	0	277.08	Mann-Whitney U	2.4884	1.3152	-	2010	4.1077	-	2007	1.6507
ABHD16A	Median WTS(TPM) Expression	0	0	276.932	Mann-Whitney U	1.9638	0.9736	-	2010	21.5419	-	2007	10.9695
PDK2	Median WTS(TPM) Expression	0	0	276.929	Mann-Whitney U	2.3078	1.2065	-	2010	47.9995	-	2007	20.7987
UGP2	Median WTS(TPM) Expression	0	0	276.855	Mann-Whitney U	2.1688	1.1169	-	2010	52.4074	-	2007	24.1638
TBC1D20	Median WTS(TPM) Expression	0	0	276.85	Mann-Whitney U	2.0213	1.0153	-	2010	20.1268	-	2007	9.9573
ST3GAL6	Median WTS(TPM) Expression	0	0	276.816	Mann-Whitney U	2.8744	1.5233	-	2010	13.2499	-	2007	4.6096
PNRC1	Median WTS(TPM) Expression	0	0	276.799	Mann-Whitney U	2.2831	1.191	-	2010	104.398	-	2007	45.7262
CRYBG3	Median WTS(TPM) Expression	0	0	276.793	Mann-Whitney U	2.3765	1.2488	-	2010	13.8533	-	2007	5.8293
DZIP1	Median WTS(TPM) Expression	0	0	276.679	Mann-Whitney U	3.5262	1.8181	-	2010	20.666	-	2007	5.8606
ITPR3	Median WTS(TPM) Expression	0	0	276.665	Mann-Whitney U	2.8117	1.4914	-	2010	15.8185	-	2007	5.6259
P4HA2	Median WTS(TPM) Expression	0	0	276.661	Mann-Whitney U	2.6536	1.4079	-	2010	14.039	-	2007	5.2906
ARHGAP21	Median WTS(TPM) Expression	0	0	276.657	Mann-Whitney U	2.2377	1.162	-	2010	86.6316	-	2007	38.7153
PEF1	Median WTS(TPM) Expression	0	0	276.655	Mann-Whitney U	2.0201	1.0144	-	2010	12.2695	-	2007	6.0738
RAB11B	Median WTS(TPM) Expression	0	0	276.645	Mann-Whitney U	1.887	0.9161	-	2010	32.0283	-	2007	16.9734
RNF216	Median WTS(TPM) Expression	0	0	276.645	Mann-Whitney U	1.9746	0.9816	-	2010	33.8113	-	2007	17.123
LRRC18	Median WTS(TPM) Expression	0	0	276.637	Mann-Whitney U	4.4861	2.1655	-	2010	2.0837	-	2007	0.4645
GNG12	Median WTS(TPM) Expression	0	0	276.625	Mann-Whitney U	1.9535	0.9661	-	2010	5.8087	-	2007	2.9734
quanTIseq-T cell regulatory (Tregs)	Transcriptomic signatures - Quantiseq	0	0	276.599	Mann-Whitney U	7.6847	2.942	-	2010	0.0187	-	2007	0.0024
CACNA1C	Median WTS(TPM) Expression	0	0	276.581	Mann-Whitney U	3.2192	1.6867	-	2010	22.5527	-	2007	7.0058
C6orf106	Median WTS(TPM) Expression	0	0	276.552	Mann-Whitney U	2.0011	1.0008	-	2010	61.5786	-	2007	30.7727
AC103810.1	Median WTS(TPM) Expression	0	0	276.476	Mann-Whitney U	2.1797	1.1241	-	2010	20.6404	-	2007	9.4693
FBXO30	Median WTS(TPM) Expression	0	0	276.475	Mann-Whitney U	2.302	1.2029	-	2010	14.8878	-	2007	6.4674
IRF7	Median WTS(TPM) Expression	0	0	276.472	Mann-Whitney U	2.2107	1.1445	-	2010	24.9949	-	2007	11.3062
PAFAH1B1	Median WTS(TPM) Expression	0	0	276.45	Mann-Whitney U	2.1579	1.1096	-	2010	87.1522	-	2007	40.3882
IFNAR1	Median WTS(TPM) Expression	0	0	276.366	Mann-Whitney U	2.2921	1.1967	-	2010	50.3267	-	2007	21.9567
NLGN3	Median WTS(TPM) Expression	0	0	276.328	Mann-Whitney U	3.2603	1.705	-	2010	4.5847	-	2007	1.4062
TINF2	Median WTS(TPM) Expression	0	0	276.302	Mann-Whitney U	2.1536	1.1067	-	2010	58.3909	-	2007	27.1133
VASN	Median WTS(TPM) Expression	0	0	276.295	Mann-Whitney U	2.4293	1.2805	-	2010	11.1233	-	2007	4.5789
FRMD4A	Median WTS(TPM) Expression	0	0	276.253	Mann-Whitney U	2.1872	1.1291	-	2010	24.3454	-	2007	11.1311
SLC6A6	Median WTS(TPM) Expression	0	0	276.229	Mann-Whitney U	3.3175	1.7301	-	2010	12.5514	-	2007	3.7834
GDPD5	Median WTS(TPM) Expression	0	0	276.222	Mann-Whitney U	3.0491	1.6084	-	2010	6.3349	-	2007	2.0776
IGHG2	Median WTS(TPM) Expression	0	0	276.131	Mann-Whitney U	8.3187	3.0564	-	2010	58.6086	-	2007	7.0454
IDO1	Median WTS(TPM) Expression	0	0	276.13	Mann-Whitney U	5.4863	2.4558	-	2010	3.2083	-	2007	0.5848
MOXD1	Median WTS(TPM) Expression	0	0	276.13	Mann-Whitney U	7.5552	2.9175	-	2010	25.9774	-	2007	3.4383
CCPG1	Median WTS(TPM) Expression	0	0	276.091	Mann-Whitney U	2.3383	1.2255	-	2010	100.54	-	2007	42.9973
ANKRD33B	Median WTS(TPM) Expression	0	0	276.073	Mann-Whitney U	3.916	1.9694	-	2010	1.855	-	2007	0.4737
HSPA7	Median WTS(TPM) Expression	0	0	276.003	Mann-Whitney U	3.9437	1.9796	-	2010	4.982	-	2007	1.2633
CDKAL1	Median WTS(TPM) Expression	0	0	275.965	Mann-Whitney U	2.1567	1.1089	-	2010	9.7561	-	2007	4.5235
C16orf45	Median WTS(TPM) Expression	0	0	275.964	Mann-Whitney U	3.1522	1.6563	-	2010	12.2396	-	2007	3.8829
SIRPB2	Median WTS(TPM) Expression	0	0	275.907	Mann-Whitney U	3.3055	1.7249	-	2010	1.4034	-	2007	0.4246
PARP15	Median WTS(TPM) Expression	0	0	275.875	Mann-Whitney U	3.2366	1.6945	-	2010	5.2621	-	2007	1.6258
PDLIM3	Median WTS(TPM) Expression	0	0	275.869	Mann-Whitney U	3.6114	1.8526	-	2010	91.1997	-	2007	25.2534
ECSCR	Median WTS(TPM) Expression	0	0	275.807	Mann-Whitney U	2.5582	1.3551	-	2010	23.9225	-	2007	9.3512
2025-09-04	Median WTS(TPM) Expression	0	0	275.805	Mann-Whitney U	2.4261	1.2786	-	2010	5.85	-	2007	2.4113
RNPEPL1	Median WTS(TPM) Expression	0	0	275.714	Mann-Whitney U	2.0872	1.0616	-	2010	19.3657	-	2007	9.2783
ZSCAN12	Median WTS(TPM) Expression	0	0	275.673	Mann-Whitney U	2.7423	1.4554	-	2010	2.722	-	2007	0.9926
NNT	Median WTS(TPM) Expression	0	0	275.603	Mann-Whitney U	2.5887	1.3722	-	2010	26.0692	-	2007	10.0705
RP9P	Median WTS(TPM) Expression	0	0	275.598	Mann-Whitney U	3.8334	1.9386	-	2010	3.7515	-	2007	0.9786
CD1D	Median WTS(TPM) Expression	0	0	275.451	Mann-Whitney U	3.8487	1.9444	-	2010	0.6537	-	2007	0.1699
MAP4K5	Median WTS(TPM) Expression	0	0	275.45	Mann-Whitney U	2.0316	1.0226	-	2010	41.9719	-	2007	20.6595
SNAI2	Median WTS(TPM) Expression	0	0	275.239	Mann-Whitney U	2.8765	1.5243	-	2010	9.587	-	2007	3.3329
MCAM	Median WTS(TPM) Expression	0	0	275.149	Mann-Whitney U	2.7166	1.4418	-	2010	21.4381	-	2007	7.8916
GLI3	Median WTS(TPM) Expression	0	0	275.077	Mann-Whitney U	3.4226	1.7751	-	2010	38.5459	-	2007	11.262
BACE1	Median WTS(TPM) Expression	0	0	274.971	Mann-Whitney U	2.2417	1.1646	-	2010	30.2361	-	2007	13.488
ACP5	Median WTS(TPM) Expression	0	0	274.959	Mann-Whitney U	3.1879	1.6726	-	2010	13.3176	-	2007	4.1775
ALKBH5	Median WTS(TPM) Expression	0	0	274.89	Mann-Whitney U	2.1433	1.0999	-	2010	49.3522	-	2007	23.0258
DNAJB5	Median WTS(TPM) Expression	0	0	274.862	Mann-Whitney U	2.4767	1.3084	-	2010	11.0699	-	2007	4.4695
ADCK4	Median WTS(TPM) Expression	0	0	274.83	Mann-Whitney U	2.0519	1.0369	-	2010	4.9842	-	2007	2.4291
OAZ1	Median WTS(TPM) Expression	0	0	274.817	Mann-Whitney U	1.9182	0.9397	-	2010	159.54	-	2007	83.1734
C5orf4	Median WTS(TPM) Expression	0	0	274.735	Mann-Whitney U	2.5976	1.3772	-	2010	14.7926	-	2007	5.6948
SCML4	Median WTS(TPM) Expression	0	0	274.717	Mann-Whitney U	5.0651	2.3406	-	2010	0.9634	-	2007	0.1902
SSBP4	Median WTS(TPM) Expression	0	0	274.696	Mann-Whitney U	1.9696	0.9779	-	2010	7.6082	-	2007	3.8628
RNF181	Median WTS(TPM) Expression	0	0	274.663	Mann-Whitney U	2.0359	1.0257	-	2010	52.2021	-	2007	25.6408
RP11-1094M14.3	Median WTS(TPM) Expression	0	0	274.634	Mann-Whitney U	7.0767	2.8231	-	2010	2.2875	-	2007	0.3232
NCOA3	Median WTS(TPM) Expression	0	0	274.622	Mann-Whitney U	2.056	1.0399	-	2010	39.7584	-	2007	19.3373
MAP3K6	Median WTS(TPM) Expression	0	0	274.54	Mann-Whitney U	2.315	1.211	-	2010	11.8208	-	2007	5.1062
DTX4	Median WTS(TPM) Expression	0	0	274.481	Mann-Whitney U	2.6991	1.4325	-	2010	10.7295	-	2007	3.9752
KCTD17	Median WTS(TPM) Expression	0	0	274.481	Mann-Whitney U	2.9242	1.548	-	2010	5.5288	-	2007	1.8907
SH3GL1	Median WTS(TPM) Expression	0	0	274.456	Mann-Whitney U	1.9408	0.9566	-	2010	21.7387	-	2007	11.2011
OSTF1	Median WTS(TPM) Expression	0	0	274.439	Mann-Whitney U	2.1636	1.1134	-	2010	27.3087	-	2007	12.6219
KLRG1	Median WTS(TPM) Expression	0	0	274.41	Mann-Whitney U	4.1969	2.0693	-	2010	3.1063	-	2007	0.7401
NUBP1	Median WTS(TPM) Expression	0	0	274.408	Mann-Whitney U	2.0141	1.0101	-	2010	18.2235	-	2007	9.048
C14orf119	Median WTS(TPM) Expression	0	0	274.318	Mann-Whitney U	2.0706	1.05	-	2010	18.2917	-	2007	8.8342
PGS1	Median WTS(TPM) Expression	0	0	274.301	Mann-Whitney U	2.0625	1.0444	-	2010	12.0204	-	2007	5.828
WLS	Median WTS(TPM) Expression	0	0	274.299	Mann-Whitney U	2.882	1.5271	-	2010	108.275	-	2007	37.5692
[truncated: 49,281 more rows]
