# Supplementary material for: HLA class I expression shapes the tumor immune microenvironment and influences prognosis in prostate cancer
Source: Prostate Cancer Prostatic Dis. 2025 Oct 25;29(2):425–34. doi: 10.1038/s41391-025-01045-9 (PMC12980528; doi:10.1038/s41391-025-01045-9)
Supplement: Supplementary file 4 — Supplementary Table 8 [file 41391_2025_1045_MOESM4_ESM.xlsx]

## Sheet: Sheet
Supplementary Table8 -HLA-B Volcano plot Raw data
Feature	Unit	q-value	p-value	Log10 p-value	Statistic used	Fold Change	Log2 Fold Change	Positive N in PC_B>75	Total N - PC_B>75	Value/Prevalence in PC_B>75	Positive N in PC_B<25	Total N - PC_B<25	Value/Prevalence in PC_B<25
DCHS1	Median WTS(TPM) Expression	0	0	null	Mann-Whitney U	3.2125	1.6837	-	2011	9.2055	-	2005	2.8655
PARVG	Median WTS(TPM) Expression	0	0	null	Mann-Whitney U	4.1043	2.0371	-	2011	6.1672	-	2005	1.5026
TTC39B	Median WTS(TPM) Expression	0	0	null	Mann-Whitney U	2.8778	1.525	-	2011	13.2375	-	2005	4.5998
TNFAIP2	Median WTS(TPM) Expression	0	0	null	Mann-Whitney U	4.0536	2.0192	-	2011	32.0315	-	2005	7.9019
A2M	Median WTS(TPM) Expression	0	0	null	Mann-Whitney U	3.8491	1.9445	-	2011	378.12	-	2005	98.2359
CORO7	Median WTS(TPM) Expression	0	0	null	Mann-Whitney U	2.5676	1.3604	-	2011	20.3061	-	2005	7.9087
PARP9	Median WTS(TPM) Expression	0	0	null	Mann-Whitney U	2.7026	1.4344	-	2011	56.9144	-	2005	21.0588
IER3	Median WTS(TPM) Expression	0	0	null	Mann-Whitney U	3.2615	1.7056	-	2011	7.8576	-	2005	2.4092
GALNT6	Median WTS(TPM) Expression	0	0	null	Mann-Whitney U	4.0166	2.006	-	2011	1.2773	-	2005	0.318
TNFAIP3	Median WTS(TPM) Expression	0	0	null	Mann-Whitney U	3.8563	1.9472	-	2011	28.1068	-	2005	7.2885
PATL2	Median WTS(TPM) Expression	0	0	null	Mann-Whitney U	4.11	2.0391	-	2011	4.9628	-	2005	1.2075
CORO1C	Median WTS(TPM) Expression	0	0	null	Mann-Whitney U	2.6808	1.4227	-	2011	103.778	-	2005	38.7116
ST8SIA4	Median WTS(TPM) Expression	0	0	null	Mann-Whitney U	3.4011	1.766	-	2011	4.3173	-	2005	1.2694
STAB1	Median WTS(TPM) Expression	0	0	null	Mann-Whitney U	3.2402	1.6961	-	2011	26.9073	-	2005	8.3041
LCP2	Median WTS(TPM) Expression	0	0	null	Mann-Whitney U	4.3541	2.1224	-	2011	34.2743	-	2005	7.8717
PBXIP1	Median WTS(TPM) Expression	0	0	null	Mann-Whitney U	2.9573	1.5643	-	2011	27.8871	-	2005	9.4299
GAS6	Median WTS(TPM) Expression	0	0	null	Mann-Whitney U	3.6325	1.861	-	2011	33.6308	-	2005	9.2583
GAS7	Median WTS(TPM) Expression	0	0	null	Mann-Whitney U	4.3762	2.1297	-	2011	9.616	-	2005	2.1974
IKZF1	Median WTS(TPM) Expression	0	0	null	Mann-Whitney U	5.0783	2.3444	-	2011	12.7618	-	2005	2.513
CTDP1	Median WTS(TPM) Expression	0	0	null	Mann-Whitney U	2.1983	1.1364	-	2011	5.1958	-	2005	2.3636
AC069368.3	Median WTS(TPM) Expression	0	0	null	Mann-Whitney U	3.708	1.8906	-	2011	7.6863	-	2005	2.0729
WDTC1	Median WTS(TPM) Expression	0	0	null	Mann-Whitney U	2.1313	1.0917	-	2011	20.4614	-	2005	9.6006
PAPLN	Median WTS(TPM) Expression	0	0	null	Mann-Whitney U	4.3548	2.1226	-	2011	4.8664	-	2005	1.1175
PAPSS2	Median WTS(TPM) Expression	0	0	null	Mann-Whitney U	3.0638	1.6153	-	2011	6.513	-	2005	2.1258
CA11	Median WTS(TPM) Expression	0	0	null	Mann-Whitney U	3.6785	1.8791	-	2011	2.3966	-	2005	0.6515
IER5L	Median WTS(TPM) Expression	0	0	null	Mann-Whitney U	2.8524	1.5122	-	2011	3.0891	-	2005	1.083
IGHM	Median WTS(TPM) Expression	0	0	null	Mann-Whitney U	10.2964	3.3641	-	2011	103.258	-	2005	10.0286
COTL1	Median WTS(TPM) Expression	0	0	null	Mann-Whitney U	3.0496	1.6086	-	2011	26.7274	-	2005	8.7641
PARP12	Median WTS(TPM) Expression	0	0	null	Mann-Whitney U	2.7084	1.4375	-	2011	36.1197	-	2005	13.3361
PARP14	Median WTS(TPM) Expression	0	0	null	Mann-Whitney U	3.1568	1.6585	-	2011	65.325	-	2005	20.6934
TTC7A	Median WTS(TPM) Expression	0	0	null	Mann-Whitney U	3.1142	1.6389	-	2011	7.9846	-	2005	2.564
ST6GALNAC4	Median WTS(TPM) Expression	0	0	null	Mann-Whitney U	3.6173	1.8549	-	2011	7.2622	-	2005	2.0076
ST6GALNAC6	Median WTS(TPM) Expression	0	0	null	Mann-Whitney U	2.4761	1.3081	-	2011	33.93	-	2005	13.703
WIPF1	Median WTS(TPM) Expression	0	0	null	Mann-Whitney U	4.1064	2.0379	-	2011	53.9232	-	2005	13.1316
PCBP1	Median WTS(TPM) Expression	0	0	null	Mann-Whitney U	2.0626	1.0445	-	2011	92.5603	-	2005	44.8745
RNH1	Median WTS(TPM) Expression	0	0	null	Mann-Whitney U	2.3776	1.2495	-	2011	39.521	-	2005	16.6221
GALNT10	Median WTS(TPM) Expression	0	0	null	Mann-Whitney U	2.6819	1.4233	-	2011	51.6856	-	2005	19.2721
TMLHE	Median WTS(TPM) Expression	0	0	null	Mann-Whitney U	3.1876	1.6724	-	2011	10.868	-	2005	3.4095
LAYN	Median WTS(TPM) Expression	0	0	null	Mann-Whitney U	3.6584	1.8712	-	2011	8.0829	-	2005	2.2094
PCSK7	Median WTS(TPM) Expression	0	0	null	Mann-Whitney U	2.266	1.1802	-	2011	23.8275	-	2005	10.515
DNASE2	Median WTS(TPM) Expression	0	0	null	Mann-Whitney U	2.5819	1.3685	-	2011	9.0549	-	2005	3.507
LAX1	Median WTS(TPM) Expression	0	0	null	Mann-Whitney U	5.6425	2.4963	-	2011	1.9754	-	2005	0.3501
DNM2	Median WTS(TPM) Expression	0	0	null	Mann-Whitney U	2.0993	1.0699	-	2011	50.5895	-	2005	24.0987
TBC1D22A	Median WTS(TPM) Expression	0	0	null	Mann-Whitney U	2.2274	1.1554	-	2011	27.5921	-	2005	12.3874
DOC2B	Median WTS(TPM) Expression	0	0	null	Mann-Whitney U	4.4092	2.1405	-	2011	4.3789	-	2005	0.9931
PCDHGC3	Median WTS(TPM) Expression	0	0	null	Mann-Whitney U	2.719	1.4431	-	2011	12.9845	-	2005	4.7754
FYN	Median WTS(TPM) Expression	0	0	null	Mann-Whitney U	3.2914	1.7187	-	2011	56.8533	-	2005	17.2732
DOCK10	Median WTS(TPM) Expression	0	0	null	Mann-Whitney U	3.6216	1.8566	-	2011	27.0637	-	2005	7.4728
LASP1	Median WTS(TPM) Expression	0	0	null	Mann-Whitney U	2.8545	1.5132	-	2011	47.0505	-	2005	16.4831
DOCK11	Median WTS(TPM) Expression	0	0	null	Mann-Whitney U	3.5272	1.8185	-	2011	9.1321	-	2005	2.589
DOCK2	Median WTS(TPM) Expression	0	0	null	Mann-Whitney U	4.1183	2.0421	-	2011	15.125	-	2005	3.6726
FYCO1	Median WTS(TPM) Expression	0	0	null	Mann-Whitney U	2.5065	1.3257	-	2011	33.8237	-	2005	13.4945
RNF166	Median WTS(TPM) Expression	0	0	null	Mann-Whitney U	2.7576	1.4634	-	2011	12.8684	-	2005	4.6665
PCOLCE	Median WTS(TPM) Expression	0	0	null	Mann-Whitney U	3.5827	1.8411	-	2011	37.1987	-	2005	10.3828
JAK1	Median WTS(TPM) Expression	0	0	null	Mann-Whitney U	2.4505	1.2931	-	2011	65.4526	-	2005	26.7097
GAB2	Median WTS(TPM) Expression	0	0	null	Mann-Whitney U	3.3758	1.7552	-	2011	27.8647	-	2005	8.2543
GAB3	Median WTS(TPM) Expression	0	0	null	Mann-Whitney U	3.8387	1.9406	-	2011	5.7398	-	2005	1.4953
RNF19B	Median WTS(TPM) Expression	0	0	null	Mann-Whitney U	2.5626	1.3576	-	2011	22.7222	-	2005	8.8667
LCK	Median WTS(TPM) Expression	0	0	null	Mann-Whitney U	4.78	2.257	-	2011	3.8598	-	2005	0.8075
RNF213	Median WTS(TPM) Expression	0	0	null	Mann-Whitney U	2.581	1.3679	-	2011	214.279	-	2005	83.0208
XAF1	Median WTS(TPM) Expression	0	0	null	Mann-Whitney U	4.5199	2.1763	-	2011	32.1564	-	2005	7.1144
CORO1A	Median WTS(TPM) Expression	0	0	null	Mann-Whitney U	4.4782	2.1629	-	2011	13.1384	-	2005	2.9338
BATF2	Median WTS(TPM) Expression	0	0	null	Mann-Whitney U	5.6793	2.5057	-	2011	1.3133	-	2005	0.2312
IDS	Median WTS(TPM) Expression	0	0	null	Mann-Whitney U	2.4628	1.3003	-	2011	113.437	-	2005	46.0603
HIST1H4F	Median WTS(TPM) Expression	0	0	null	Mann-Whitney U	3.9524	1.9827	-	2011	16.5363	-	2005	4.1839
HIST1H2BI	Median WTS(TPM) Expression	0	0	null	Mann-Whitney U	3.6964	1.8861	-	2011	17.709	-	2005	4.7909
ICOSLG	Median WTS(TPM) Expression	0	0	null	Mann-Whitney U	2.5672	1.3602	-	2011	15.0108	-	2005	5.8472
LOXL1	Median WTS(TPM) Expression	0	0	null	Mann-Whitney U	3.3589	1.748	-	2011	29.7338	-	2005	8.8522
TAX1BP3	Median WTS(TPM) Expression	0	0	null	Mann-Whitney U	2.7627	1.4661	-	2011	14.8282	-	2005	5.3673
DKK3	Median WTS(TPM) Expression	0	0	null	Mann-Whitney U	3.8827	1.9571	-	2011	58.5105	-	2005	15.0695
CD226	Median WTS(TPM) Expression	0	0	null	Mann-Whitney U	3.9513	1.9823	-	2011	0.9181	-	2005	0.2323
BGN	Median WTS(TPM) Expression	0	0	null	Mann-Whitney U	3.1458	1.6534	-	2011	146.512	-	2005	46.5733
OGFR	Median WTS(TPM) Expression	0	0	null	Mann-Whitney U	2.166	1.115	-	2011	16.0712	-	2005	7.4198
TNFSF13	Median WTS(TPM) Expression	0	0	null	Mann-Whitney U	2.6024	1.3799	-	2011	20.9982	-	2005	8.0687
GIMAP4	Median WTS(TPM) Expression	0	0	null	Mann-Whitney U	3.6784	1.8791	-	2011	20.9059	-	2005	5.6835
GIMAP2	Median WTS(TPM) Expression	0	0	null	Mann-Whitney U	3.2883	1.7173	-	2011	6.5775	-	2005	2.0003
TUBA1A	Median WTS(TPM) Expression	0	0	null	Mann-Whitney U	2.9722	1.5716	-	2011	120.622	-	2005	40.5829
TNFSF12	Median WTS(TPM) Expression	0	0	null	Mann-Whitney U	2.6285	1.3942	-	2011	12.467	-	2005	4.7431
GIMAP1	Median WTS(TPM) Expression	0	0	null	Mann-Whitney U	3.1693	1.6642	-	2011	1.093	-	2005	0.3449
HLA-DPA1	Median WTS(TPM) Expression	0	0	null	Mann-Whitney U	5.0057	2.3236	-	2011	205.03	-	2005	40.9594
IFFO1	Median WTS(TPM) Expression	0	0	null	Mann-Whitney U	3.1574	1.6587	-	2011	3.161	-	2005	1.0011
CPNE2	Median WTS(TPM) Expression	0	0	null	Mann-Whitney U	2.5029	1.3236	-	2011	15.2737	-	2005	6.1024
WDFY4	Median WTS(TPM) Expression	0	0	null	Mann-Whitney U	4.3698	2.1276	-	2011	5.2126	-	2005	1.1929
OLFML3	Median WTS(TPM) Expression	0	0	null	Mann-Whitney U	3.7952	1.9242	-	2011	13.492	-	2005	3.555
WDR1	Median WTS(TPM) Expression	0	0	null	Mann-Whitney U	2.7352	1.4517	-	2011	334.351	-	2005	122.239
OPTN	Median WTS(TPM) Expression	0	0	null	Mann-Whitney U	3.4361	1.7808	-	2011	26.172	-	2005	7.6168
TRANK1	Median WTS(TPM) Expression	0	0	null	Mann-Whitney U	3.6628	1.8729	-	2011	43.0949	-	2005	11.7656
MICA	Median WTS(TPM) Expression	0	0	null	Mann-Whitney U	4.22	2.0773	-	2011	23.5018	-	2005	5.5691
GIMAP5	Median WTS(TPM) Expression	0	0	null	Mann-Whitney U	4.024	2.0086	-	2011	11.176	-	2005	2.7774
BST2	Median WTS(TPM) Expression	0	0	null	Mann-Whitney U	5.6618	2.5013	-	2011	29.5275	-	2005	5.2152
ODF3B	Median WTS(TPM) Expression	0	0	null	Mann-Whitney U	3.4146	1.7717	-	2011	16.5408	-	2005	4.8442
GIMAP6	Median WTS(TPM) Expression	0	0	null	Mann-Whitney U	3.5882	1.8433	-	2011	5.9319	-	2005	1.6532
TAPBPL	Median WTS(TPM) Expression	0	0	null	Mann-Whitney U	3.0116	1.5905	-	2011	15.9901	-	2005	5.3096
WAS	Median WTS(TPM) Expression	0	0	null	Mann-Whitney U	3.5617	1.8326	-	2011	5.8158	-	2005	1.6329
GIMAP7	Median WTS(TPM) Expression	0	0	null	Mann-Whitney U	3.8947	1.9615	-	2011	9.5817	-	2005	2.4602
WARS	Median WTS(TPM) Expression	0	0	null	Mann-Whitney U	2.4228	1.2767	-	2011	70.1751	-	2005	28.9644
CD96	Median WTS(TPM) Expression	0	0	null	Mann-Whitney U	5.8285	2.5431	-	2011	6.8773	-	2005	1.1799
LGALS3	Median WTS(TPM) Expression	0	0	null	Mann-Whitney U	3.592	1.8448	-	2011	60.8204	-	2005	16.932
OASL	Median WTS(TPM) Expression	0	0	null	Mann-Whitney U	4.8873	2.289	-	2011	1.5895	-	2005	0.3252
OAS3	Median WTS(TPM) Expression	0	0	null	Mann-Whitney U	3.7727	1.9156	-	2011	18.6341	-	2005	4.9393
OAS2	Median WTS(TPM) Expression	0	0	null	Mann-Whitney U	5.7177	2.5154	-	2011	26.0943	-	2005	4.5638
HEG1	Median WTS(TPM) Expression	0	0	null	Mann-Whitney U	2.8853	1.5287	-	2011	43.3934	-	2005	15.0393
TAPBP	Median WTS(TPM) Expression	0	0	null	Mann-Whitney U	3.1413	1.6514	-	2011	95.699	-	2005	30.4643
OAS1	Median WTS(TPM) Expression	0	0	null	Mann-Whitney U	4.2224	2.0781	-	2011	17.1564	-	2005	4.0632
HEPH	Median WTS(TPM) Expression	0	0	null	Mann-Whitney U	3.8339	1.9388	-	2011	9.9854	-	2005	2.6045
SYNPO	Median WTS(TPM) Expression	0	0	null	Mann-Whitney U	3.5289	1.8192	-	2011	67.3823	-	2005	19.0943
2025-09-09	Median WTS(TPM) Expression	0	0	null	Mann-Whitney U	2.523	1.3351	-	2011	76.6287	-	2005	30.3726
GBP1	Median WTS(TPM) Expression	0	0	null	Mann-Whitney U	4.8974	2.292	-	2011	40.7058	-	2005	8.3118
P2RY6	Median WTS(TPM) Expression	0	0	null	Mann-Whitney U	4.6413	2.2145	-	2011	2.8359	-	2005	0.611
GBP3	Median WTS(TPM) Expression	0	0	null	Mann-Whitney U	4.8125	2.2668	-	2011	31.2016	-	2005	6.4834
P2RY8	Median WTS(TPM) Expression	0	0	null	Mann-Whitney U	3.2984	1.7218	-	2011	1.4149	-	2005	0.429
ST5	Median WTS(TPM) Expression	0	0	null	Mann-Whitney U	2.8505	1.5112	-	2011	84.4245	-	2005	29.6177
GBP2	Median WTS(TPM) Expression	0	0	null	Mann-Whitney U	5.6067	2.4871	-	2011	59.612	-	2005	10.6323
MFGE8	Median WTS(TPM) Expression	0	0	null	Mann-Whitney U	3.9878	1.9956	-	2011	73.8269	-	2005	18.5131
CD99L2	Median WTS(TPM) Expression	0	0	null	Mann-Whitney U	2.4601	1.2987	-	2011	15.3985	-	2005	6.2592
CTIF	Median WTS(TPM) Expression	0	0	null	Mann-Whitney U	2.5305	1.3394	-	2011	6.2871	-	2005	2.4845
BIN2	Median WTS(TPM) Expression	0	0	null	Mann-Whitney U	4.6753	2.2251	-	2011	7.5912	-	2005	1.6237
PALLD	Median WTS(TPM) Expression	0	0	null	Mann-Whitney U	2.9714	1.5712	-	2011	167.537	-	2005	56.3828
BIN1	Median WTS(TPM) Expression	0	0	null	Mann-Whitney U	2.7827	1.4765	-	2011	12.2382	-	2005	4.3979
TNFRSF14	Median WTS(TPM) Expression	0	0	null	Mann-Whitney U	3.0759	1.621	-	2011	31.2443	-	2005	10.1577
PAM	Median WTS(TPM) Expression	0	0	null	Mann-Whitney U	3.4944	1.805	-	2011	91.6707	-	2005	26.2337
LGALS1	Median WTS(TPM) Expression	0	0	null	Mann-Whitney U	3.611	1.8524	-	2011	103.71	-	2005	28.721
GBP4	Median WTS(TPM) Expression	0	0	null	Mann-Whitney U	5.4787	2.4538	-	2011	9.0576	-	2005	1.6532
P2RY10	Median WTS(TPM) Expression	0	0	null	Mann-Whitney U	6.465	2.6927	-	2011	4.0472	-	2005	0.626
DHX58	Median WTS(TPM) Expression	0	0	null	Mann-Whitney U	2.8168	1.494	-	2011	10.4342	-	2005	3.7043
MFNG	Median WTS(TPM) Expression	0	0	null	Mann-Whitney U	3.8398	1.941	-	2011	5.8175	-	2005	1.515
BMP1	Median WTS(TPM) Expression	0	0	null	Mann-Whitney U	2.7653	1.4674	-	2011	21.4316	-	2005	7.7503
GBP5	Median WTS(TPM) Expression	0	0	null	Mann-Whitney U	6.7736	2.7599	-	2011	11.1836	-	2005	1.6511
P2RX7	Median WTS(TPM) Expression	0	0	null	Mann-Whitney U	3.426	1.7765	-	2011	5.0176	-	2005	1.4646
TNFRSF1A	Median WTS(TPM) Expression	0	0	null	Mann-Whitney U	2.5199	1.3334	-	2011	95.2155	-	2005	37.7857
TFE3	Median WTS(TPM) Expression	0	0	null	Mann-Whitney U	2.3418	1.2276	-	2011	19.6928	-	2005	8.4092
TNFRSF1B	Median WTS(TPM) Expression	0	0	null	Mann-Whitney U	3.9841	1.9943	-	2011	10.1796	-	2005	2.555
RP4-697K14.7	Median WTS(TPM) Expression	0	0	null	Mann-Whitney U	2.4862	1.3139	-	2011	11.3331	-	2005	4.5584
LGALS2	Median WTS(TPM) Expression	0	0	null	Mann-Whitney U	4.2286	2.0802	-	2011	6.3129	-	2005	1.4929
TNFRSF25	Median WTS(TPM) Expression	0	0	null	Mann-Whitney U	3.0346	1.6015	-	2011	4.7244	-	2005	1.5569
ST3GAL2	Median WTS(TPM) Expression	0	0	null	Mann-Whitney U	3.3028	1.7237	-	2011	19.492	-	2005	5.9016
CD97	Median WTS(TPM) Expression	0	0	null	Mann-Whitney U	3.6551	1.8699	-	2011	10.9938	-	2005	3.0078
OSMR	Median WTS(TPM) Expression	0	0	null	Mann-Whitney U	2.8511	1.5115	-	2011	22.8559	-	2005	8.0164
MGAT1	Median WTS(TPM) Expression	0	0	null	Mann-Whitney U	2.4449	1.2898	-	2011	39.1918	-	2005	16.0299
PDCD1LG2	Median WTS(TPM) Expression	0	0	null	Mann-Whitney U	3.2993	1.7222	-	2011	1.1131	-	2005	0.3374
CALHM2	Median WTS(TPM) Expression	0	0	null	Mann-Whitney U	2.7121	1.4394	-	2011	6.8812	-	2005	2.5372
LAPTM5	Median WTS(TPM) Expression	0	0	null	Mann-Whitney U	4.1551	2.0549	-	2011	43.8565	-	2005	10.5548
IGSF6	Median WTS(TPM) Expression	0	0	null	Mann-Whitney U	2.8058	1.4884	-	2011	20.7938	-	2005	7.4109
SLCO2B1	Median WTS(TPM) Expression	0	0	null	Mann-Whitney U	3.6039	1.8496	-	2011	42.9758	-	2005	11.9247
RFX5	Median WTS(TPM) Expression	0	0	null	Mann-Whitney U	2.2629	1.1781	-	2011	28.1009	-	2005	12.4183
SQSTM1	Median WTS(TPM) Expression	0	0	null	Mann-Whitney U	2.7337	1.4509	-	2011	150.942	-	2005	55.2149
COL4A2	Median WTS(TPM) Expression	0	0	null	Mann-Whitney U	2.7066	1.4365	-	2011	92.221	-	2005	34.0727
CAPG	Median WTS(TPM) Expression	0	0	null	Mann-Whitney U	3.8554	1.9469	-	2011	26.1866	-	2005	6.7922
SLC9A1	Median WTS(TPM) Expression	0	0	null	Mann-Whitney U	2.4563	1.2965	-	2011	25.6966	-	2005	10.4615
DTNBP1	Median WTS(TPM) Expression	0	0	null	Mann-Whitney U	2.1452	1.1011	-	2011	16.8816	-	2005	7.8695
CEBPB	Median WTS(TPM) Expression	0	0	null	Mann-Whitney U	2.3672	1.2432	-	2011	5.5521	-	2005	2.3454
RFTN1	Median WTS(TPM) Expression	0	0	null	Mann-Whitney U	3.6269	1.8587	-	2011	51.824	-	2005	14.2888
IKBKE	Median WTS(TPM) Expression	0	0	null	Mann-Whitney U	3.5112	1.812	-	2011	4.0947	-	2005	1.1662
CAPN1	Median WTS(TPM) Expression	0	0	null	Mann-Whitney U	2.419	1.2744	-	2011	61.1873	-	2005	25.294
SLC8A1	Median WTS(TPM) Expression	0	0	null	Mann-Whitney U	4.8506	2.2782	-	2011	33.6661	-	2005	6.9406
MB21D1	Median WTS(TPM) Expression	0	0	null	Mann-Whitney U	3.6206	1.8562	-	2011	3.8278	-	2005	1.0572
SLC7A7	Median WTS(TPM) Expression	0	0	null	Mann-Whitney U	2.9306	1.5512	-	2011	10.2978	-	2005	3.5139
RGAG4	Median WTS(TPM) Expression	0	0	null	Mann-Whitney U	3.0197	1.5944	-	2011	4	-	2005	1.3246
RGL1	Median WTS(TPM) Expression	0	0	null	Mann-Whitney U	3.2902	1.7182	-	2011	15.6476	-	2005	4.7558
SLFN11	Median WTS(TPM) Expression	0	0	null	Mann-Whitney U	3.611	1.8524	-	2011	14.1639	-	2005	3.9225
CAP1	Median WTS(TPM) Expression	0	0	null	Mann-Whitney U	2.3771	1.2492	-	2011	121.425	-	2005	51.0814
FOXO1	Median WTS(TPM) Expression	0	0	null	Mann-Whitney U	2.7448	1.4567	-	2011	8.1962	-	2005	2.9861
SLFN12L	Median WTS(TPM) Expression	0	0	null	Mann-Whitney U	4.9861	2.3179	-	2011	5.4045	-	2005	1.0839
MBNL1	Median WTS(TPM) Expression	0	0	null	Mann-Whitney U	2.4608	1.2991	-	2011	112.259	-	2005	45.6189
DSE	Median WTS(TPM) Expression	0	0	null	Mann-Whitney U	2.8736	1.5229	-	2011	12.9468	-	2005	4.5054
SLFN5	Median WTS(TPM) Expression	0	0	null	Mann-Whitney U	3.1063	1.6352	-	2011	21.4613	-	2005	6.909
RGS19	Median WTS(TPM) Expression	0	0	null	Mann-Whitney U	3.0298	1.5992	-	2011	4.2481	-	2005	1.4021
PFN1	Median WTS(TPM) Expression	0	0	null	Mann-Whitney U	2.3551	1.2358	-	2011	230.246	-	2005	97.7651
COL6A1	Median WTS(TPM) Expression	0	0	null	Mann-Whitney U	3.263	1.7062	-	2011	199.134	-	2005	61.0274
PFKFB3	Median WTS(TPM) Expression	0	0	null	Mann-Whitney U	2.6433	1.4023	-	2011	12.7425	-	2005	4.8207
COL6A2	Median WTS(TPM) Expression	0	0	null	Mann-Whitney U	3.3077	1.7258	-	2011	142.101	-	2005	42.9611
STAT2	Median WTS(TPM) Expression	0	0	null	Mann-Whitney U	2.5675	1.3604	-	2011	69.8387	-	2005	27.201
FOXP3	Median WTS(TPM) Expression	0	0	null	Mann-Whitney U	3.6961	1.886	-	2011	3.0284	-	2005	0.8194
RHBDF2	Median WTS(TPM) Expression	0	0	null	Mann-Whitney U	2.6597	1.4113	-	2011	4.3634	-	2005	1.6406
PHC2	Median WTS(TPM) Expression	0	0	null	Mann-Whitney U	2.4281	1.2798	-	2011	55.2478	-	2005	22.7533
DTX3L	Median WTS(TPM) Expression	0	0	null	Mann-Whitney U	2.5257	1.3367	-	2011	45.2613	-	2005	17.9204
RHOA	Median WTS(TPM) Expression	0	0	null	Mann-Whitney U	2.1346	1.094	-	2011	258.642	-	2005	121.164
CARD11	Median WTS(TPM) Expression	0	0	null	Mann-Whitney U	4.6762	2.2253	-	2011	4.6205	-	2005	0.9881
DUSP22	Median WTS(TPM) Expression	0	0	null	Mann-Whitney U	2.155	1.1077	-	2011	9.5222	-	2005	4.4187
DUSP5	Median WTS(TPM) Expression	0	0	null	Mann-Whitney U	3.7176	1.8944	-	2011	6.6171	-	2005	1.7799
DUSP6	Median WTS(TPM) Expression	0	0	null	Mann-Whitney U	2.7561	1.4626	-	2011	37.029	-	2005	13.4351
TSPAN4	Median WTS(TPM) Expression	0	0	null	Mann-Whitney U	2.7764	1.4732	-	2011	14.5304	-	2005	5.2335
PHLDB1	Median WTS(TPM) Expression	0	0	null	Mann-Whitney U	2.6981	1.4319	-	2011	37.0406	-	2005	13.7284
FLT3LG	Median WTS(TPM) Expression	0	0	null	Mann-Whitney U	4.45	2.1538	-	2011	5.3388	-	2005	1.1997
FLOT1	Median WTS(TPM) Expression	0	0	null	Mann-Whitney U	2.0738	1.0523	-	2011	128.965	-	2005	62.1874
STAT3	Median WTS(TPM) Expression	0	0	null	Mann-Whitney U	2.4752	1.3075	-	2011	95.4158	-	2005	38.5494
SLC46A3	Median WTS(TPM) Expression	0	0	null	Mann-Whitney U	2.9693	1.5701	-	2011	3.5202	-	2005	1.1855
RCSD1	Median WTS(TPM) Expression	0	0	null	Mann-Whitney U	3.5779	1.8391	-	2011	5.4907	-	2005	1.5346
ARSB	Median WTS(TPM) Expression	0	0	null	Mann-Whitney U	2.6818	1.4232	-	2011	15.78	-	2005	5.8841
FLNA	Median WTS(TPM) Expression	0	0	null	Mann-Whitney U	4.8424	2.2757	-	2011	733.836	-	2005	151.544
ARRDC2	Median WTS(TPM) Expression	0	0	null	Mann-Whitney U	2.7054	1.4359	-	2011	3.7788	-	2005	1.3967
CARD16	Median WTS(TPM) Expression	0	0	null	Mann-Whitney U	4.0488	2.0175	-	2011	28.4694	-	2005	7.0316
TCF4	Median WTS(TPM) Expression	0	0	null	Mann-Whitney U	2.8849	1.5285	-	2011	95.1507	-	2005	32.9825
KLF13	Median WTS(TPM) Expression	0	0	null	Mann-Whitney U	2.6622	1.4126	-	2011	18.6204	-	2005	6.9944
FMNL1	Median WTS(TPM) Expression	0	0	null	Mann-Whitney U	3.2637	1.7065	-	2011	6.3802	-	2005	1.9549
KLF2	Median WTS(TPM) Expression	0	0	null	Mann-Whitney U	2.88	1.5261	-	2011	11.0919	-	2005	3.8514
RELB	Median WTS(TPM) Expression	0	0	null	Mann-Whitney U	3.416	1.7723	-	2011	6.6859	-	2005	1.9572
ZCCHC24	Median WTS(TPM) Expression	0	0	null	Mann-Whitney U	3.0313	1.6	-	2011	23.4289	-	2005	7.7289
RELL1	Median WTS(TPM) Expression	0	0	null	Mann-Whitney U	2.5575	1.3547	-	2011	21.5023	-	2005	8.4075
FMNL3	Median WTS(TPM) Expression	0	0	null	Mann-Whitney U	2.9966	1.5833	-	2011	16.8251	-	2005	5.6147
CELF2	Median WTS(TPM) Expression	0	0	null	Mann-Whitney U	4.1992	2.0701	-	2011	9.8577	-	2005	2.3475
KLF6	Median WTS(TPM) Expression	0	0	null	Mann-Whitney U	2.6618	1.4124	-	2011	49.0977	-	2005	18.4455
CECR1	Median WTS(TPM) Expression	0	0	null	Mann-Whitney U	3.928	1.9738	-	2011	18.7312	-	2005	4.7686
PHF15	Median WTS(TPM) Expression	0	0	null	Mann-Whitney U	2.7197	1.4435	-	2011	21.8065	-	2005	8.0178
CAPZB	Median WTS(TPM) Expression	0	0	null	Mann-Whitney U	2.149	1.1037	-	2011	119.821	-	2005	55.7573
STAT5A	Median WTS(TPM) Expression	0	0	null	Mann-Whitney U	3.5232	1.8169	-	2011	14.1427	-	2005	4.0141
PHF11	Median WTS(TPM) Expression	0	0	null	Mann-Whitney U	2.5513	1.3512	-	2011	21.4448	-	2005	8.4055
CSF1R	Median WTS(TPM) Expression	0	0	null	Mann-Whitney U	4.2374	2.0832	-	2011	45.2115	-	2005	10.6697
STAT4	Median WTS(TPM) Expression	0	0	null	Mann-Whitney U	4.0706	2.0252	-	2011	6.7767	-	2005	1.6648
KLRB1	Median WTS(TPM) Expression	0	0	null	Mann-Whitney U	4.2721	2.0949	-	2011	1.7465	-	2005	0.4088
TMEM51	Median WTS(TPM) Expression	0	0	null	Mann-Whitney U	2.799	1.4849	-	2011	4.9746	-	2005	1.7773
LAP3	Median WTS(TPM) Expression	0	0	null	Mann-Whitney U	2.3905	1.2573	-	2011	37.3366	-	2005	15.619
CDK11B	Median WTS(TPM) Expression	0	0	null	Mann-Whitney U	2.2622	1.1777	-	2011	16.0577	-	2005	7.0982
PDGFRB	Median WTS(TPM) Expression	0	0	null	Mann-Whitney U	2.9729	1.5719	-	2011	89.483	-	2005	30.0997
IGKC	Median WTS(TPM) Expression	0	0	null	Mann-Whitney U	9.6492	3.2704	-	2011	1873.06	-	2005	194.116
DPEP2	Median WTS(TPM) Expression	0	0	null	Mann-Whitney U	3.4873	1.8021	-	2011	4.4895	-	2005	1.2874
MCL1	Median WTS(TPM) Expression	0	0	null	Mann-Whitney U	2.1977	1.136	-	2011	121.704	-	2005	55.3783
LAMB2	Median WTS(TPM) Expression	0	0	null	Mann-Whitney U	2.7581	1.4637	-	2011	97.8814	-	2005	35.4887
PDGFC	Median WTS(TPM) Expression	0	0	null	Mann-Whitney U	3.8235	1.9349	-	2011	28.2309	-	2005	7.3836
PDLIM1	Median WTS(TPM) Expression	0	0	null	Mann-Whitney U	3.021	1.595	-	2011	31.577	-	2005	10.4525
DPP9	Median WTS(TPM) Expression	0	0	null	Mann-Whitney U	2.1371	1.0957	-	2011	15.062	-	2005	7.0477
PDLIM2	Median WTS(TPM) Expression	0	0	null	Mann-Whitney U	2.971	1.571	-	2011	11.9635	-	2005	4.0267
TBC1D2B	Median WTS(TPM) Expression	0	0	null	Mann-Whitney U	2.4292	1.2805	-	2011	40.5576	-	2005	16.6957
LAMA4	Median WTS(TPM) Expression	0	0	null	Mann-Whitney U	2.9121	1.542	-	2011	72.2504	-	2005	24.8108
MCC	Median WTS(TPM) Expression	0	0	null	Mann-Whitney U	3.5816	1.8406	-	2011	10.5814	-	2005	2.9544
CD2	Median WTS(TPM) Expression	0	0	null	Mann-Whitney U	6.7437	2.7536	-	2011	8.735	-	2005	1.2953
RLTPR	Median WTS(TPM) Expression	0	0	null	Mann-Whitney U	4.4088	2.1404	-	2011	0.8335	-	2005	0.1891
DOK4	Median WTS(TPM) Expression	0	0	null	Mann-Whitney U	3.0058	1.5878	-	2011	5.1105	-	2005	1.7002
FUCA1	Median WTS(TPM) Expression	0	0	null	Mann-Whitney U	2.3731	1.2468	-	2011	36.3702	-	2005	15.3259
SYNE1	Median WTS(TPM) Expression	0	0	null	Mann-Whitney U	3.7844	1.92	-	2011	91.3091	-	2005	24.1281
IGJ	Median WTS(TPM) Expression	0	0	null	Mann-Whitney U	9.6476	3.2702	-	2011	83.5551	-	2005	8.6607
LAMP1	Median WTS(TPM) Expression	0	0	null	Mann-Whitney U	2.1891	1.1303	-	2011	84.1503	-	2005	38.4414
XXbac-BPG246D15.8	Median WTS(TPM) Expression	0	0	null	Mann-Whitney U	3.7872	1.9211	-	2011	1.2114	-	2005	0.3199
DOK2	Median WTS(TPM) Expression	0	0	null	Mann-Whitney U	4.5608	2.1893	-	2011	3.854	-	2005	0.845
B2M	Median WTS(TPM) Expression	0	0	null	Mann-Whitney U	3.2133	1.684	-	2011	2041.72	-	2005	635.4
B3GALT4	Median WTS(TPM) Expression	0	0	null	Mann-Whitney U	2.8687	1.5204	-	2011	3.0481	-	2005	1.0625
RNASE6	Median WTS(TPM) Expression	0	0	null	Mann-Whitney U	3.3017	1.7232	-	2011	9.3608	-	2005	2.8352
PDE4A	Median WTS(TPM) Expression	0	0	null	Mann-Whitney U	3.2587	1.7043	-	2011	3.7026	-	2005	1.1362
FXYD5	Median WTS(TPM) Expression	0	0	null	Mann-Whitney U	3.1866	1.672	-	2011	27.8117	-	2005	8.7277
LAMP3	Median WTS(TPM) Expression	0	0	null	Mann-Whitney U	6.44	2.6871	-	2011	16.5926	-	2005	2.5765
FYB	Median WTS(TPM) Expression	0	0	null	Mann-Whitney U	5.2977	2.4054	-	2011	40.9448	-	2005	7.7288
B3GNT9	Median WTS(TPM) Expression	0	0	null	Mann-Whitney U	2.7004	1.4332	-	2011	3.834	-	2005	1.4198
CDH11	Median WTS(TPM) Expression	0	0	null	Mann-Whitney U	3.9999	2	-	2011	112.512	-	2005	28.1286
RNASEL	Median WTS(TPM) Expression	0	0	null	Mann-Whitney U	2.8094	1.4903	-	2011	11.9626	-	2005	4.258
PDLIM7	Median WTS(TPM) Expression	0	0	null	Mann-Whitney U	3.2437	1.6977	-	2011	56.9257	-	2005	17.5494
HLA-DMA	Median WTS(TPM) Expression	0	0	null	Mann-Whitney U	4.1393	2.0494	-	2011	47.0264	-	2005	11.3609
RHOBTB2	Median WTS(TPM) Expression	0	0	null	Mann-Whitney U	2.5968	1.3767	-	2011	14.1633	-	2005	5.4542
RHOG	Median WTS(TPM) Expression	0	0	null	Mann-Whitney U	2.6978	1.4318	-	2011	33.201	-	2005	12.3068
DPYSL3	Median WTS(TPM) Expression	0	0	null	Mann-Whitney U	4.1441	2.0511	-	2011	74.5481	-	2005	17.989
MBNL2	Median WTS(TPM) Expression	0	0	null	Mann-Whitney U	3.091	1.6281	-	2011	50.8679	-	2005	16.457
DRAM1	Median WTS(TPM) Expression	0	0	null	Mann-Whitney U	3.323	1.7325	-	2011	13.1135	-	2005	3.9463
PEPD	Median WTS(TPM) Expression	0	0	null	Mann-Whitney U	2.5385	1.344	-	2011	13.4918	-	2005	5.3148
ATP2B4	Median WTS(TPM) Expression	0	0	null	Mann-Whitney U	3.3255	1.7336	-	2011	31.2243	-	2005	9.3893
ATP2A3	Median WTS(TPM) Expression	0	0	null	Mann-Whitney U	4.2766	2.0965	-	2011	19.4025	-	2005	4.5369
RHOF	Median WTS(TPM) Expression	0	0	null	Mann-Whitney U	4.9073	2.2949	-	2011	6.2325	-	2005	1.27
RIPK1	Median WTS(TPM) Expression	0	0	null	Mann-Whitney U	2.2511	1.1706	-	2011	19.5116	-	2005	8.6678
COL6A3	Median WTS(TPM) Expression	0	0	null	Mann-Whitney U	3.255	1.7027	-	2011	109.034	-	2005	33.497
ATP10D	Median WTS(TPM) Expression	0	0	null	Mann-Whitney U	3.3212	1.7317	-	2011	26.9166	-	2005	8.1044
ZAP70	Median WTS(TPM) Expression	0	0	null	Mann-Whitney U	5.0084	2.3244	-	2011	4.3457	-	2005	0.8677
TBXAS1	Median WTS(TPM) Expression	0	0	null	Mann-Whitney U	2.8221	1.4968	-	2011	15.4603	-	2005	5.4782
KSR1	Median WTS(TPM) Expression	0	0	null	Mann-Whitney U	3.3929	1.7625	-	2011	7.1305	-	2005	2.1016
KLRK1	Median WTS(TPM) Expression	0	0	null	Mann-Whitney U	5.1117	2.3538	-	2011	5.9652	-	2005	1.167
STAT1	Median WTS(TPM) Expression	0	0	null	Mann-Whitney U	3.7178	1.8945	-	2011	196.15	-	2005	52.7591
DPYSL2	Median WTS(TPM) Expression	0	0	null	Mann-Whitney U	3.1767	1.6675	-	2011	35.1764	-	2005	11.0733
YWHAH	Median WTS(TPM) Expression	0	0	null	Mann-Whitney U	2.3009	1.2022	-	2011	53.9975	-	2005	23.4679
PECAM1	Median WTS(TPM) Expression	0	0	null	Mann-Whitney U	2.771	1.4704	-	2011	76.43	-	2005	27.5822
JAZF1	Median WTS(TPM) Expression	0	0	null	Mann-Whitney U	3.6115	1.8526	-	2011	31.05	-	2005	8.5975
RILPL2	Median WTS(TPM) Expression	0	0	null	Mann-Whitney U	2.6227	1.3911	-	2011	9.9713	-	2005	3.8018
PEAK1	Median WTS(TPM) Expression	0	0	null	Mann-Whitney U	2.8321	1.5019	-	2011	57.5461	-	2005	20.3192
DPYD	Median WTS(TPM) Expression	0	0	null	Mann-Whitney U	3.4907	1.8035	-	2011	15.6262	-	2005	4.4765
ATP6V0D1	Median WTS(TPM) Expression	0	0	null	Mann-Whitney U	2.5344	1.3416	-	2011	72.4617	-	2005	28.5918
L3MBTL4	Median WTS(TPM) Expression	0	0	null	Mann-Whitney U	3.897	1.9624	-	2011	1.8816	-	2005	0.4828
BIRC3	Median WTS(TPM) Expression	0	0	null	Mann-Whitney U	5.1373	2.361	-	2011	13.9786	-	2005	2.721
LPCAT2	Median WTS(TPM) Expression	0	0	null	Mann-Whitney U	3.3315	1.7362	-	2011	21.8643	-	2005	6.5629
YPEL3	Median WTS(TPM) Expression	0	0	null	Mann-Whitney U	2.3767	1.249	-	2011	24.9915	-	2005	10.5152
RIN3	Median WTS(TPM) Expression	0	0	null	Mann-Whitney U	3.2413	1.6966	-	2011	37.8273	-	2005	11.6704
LAIR1	Median WTS(TPM) Expression	0	0	null	Mann-Whitney U	3.9635	1.9868	-	2011	13.1762	-	2005	3.3243
CAMK1D	Median WTS(TPM) Expression	0	0	null	Mann-Whitney U	3.4291	1.7778	-	2011	6.4486	-	2005	1.8806
PDXK	Median WTS(TPM) Expression	0	0	null	Mann-Whitney U	2.1945	1.1339	-	2011	64.1611	-	2005	29.2374
OAF	Median WTS(TPM) Expression	0	0	null	Mann-Whitney U	2.8963	1.5342	-	2011	7.8679	-	2005	2.7165
TAP2	Median WTS(TPM) Expression	0	0	null	Mann-Whitney U	4.3699	2.1276	-	2011	41.67	-	2005	9.5357
TNIP1	Median WTS(TPM) Expression	0	0	null	Mann-Whitney U	2.4605	1.2989	-	2011	39.5498	-	2005	16.0742
C1QA	Median WTS(TPM) Expression	0	0	null	Mann-Whitney U	4.0771	2.0276	-	2011	55.9155	-	2005	13.7144
HLA-DRB1	Median WTS(TPM) Expression	0	0	null	Mann-Whitney U	5.5413	2.4702	-	2011	131.497	-	2005	23.7304
MYO1C	Median WTS(TPM) Expression	0	0	null	Mann-Whitney U	2.3729	1.2467	-	2011	121.374	-	2005	51.1503
C1QB	Median WTS(TPM) Expression	0	0	null	Mann-Whitney U	3.6863	1.8822	-	2011	71.852	-	2005	19.4916
SRGN	Median WTS(TPM) Expression	0	0	null	Mann-Whitney U	3.6519	1.8686	-	2011	20.5702	-	2005	5.6327
GPX1	Median WTS(TPM) Expression	0	0	null	Mann-Whitney U	2.2163	1.1482	-	2011	73.9186	-	2005	33.352
CD37	Median WTS(TPM) Expression	0	0	null	Mann-Whitney U	3.5949	1.846	-	2011	13.0187	-	2005	3.6214
IFIH1	Median WTS(TPM) Expression	0	0	null	Mann-Whitney U	2.9981	1.5841	-	2011	18.2107	-	2005	6.074
C19orf66	Median WTS(TPM) Expression	0	0	null	Mann-Whitney U	2.677	1.4206	-	2011	6.6567	-	2005	2.4866
GPSM3	Median WTS(TPM) Expression	0	0	null	Mann-Whitney U	4.2824	2.0984	-	2011	5.6509	-	2005	1.3196
MYO1F	Median WTS(TPM) Expression	0	0	null	Mann-Whitney U	4.0957	2.0341	-	2011	9.1395	-	2005	2.2315
MYO1G	Median WTS(TPM) Expression	0	0	null	Mann-Whitney U	4.5407	2.1829	-	2011	5.9891	-	2005	1.319
CD247	Median WTS(TPM) Expression	0	0	null	Mann-Whitney U	5.1996	2.3784	-	2011	1.9016	-	2005	0.3657
MYO9B	Median WTS(TPM) Expression	0	0	null	Mann-Whitney U	2.5331	1.3409	-	2011	23.9144	-	2005	9.4407
MYOF	Median WTS(TPM) Expression	0	0	null	Mann-Whitney U	3.4896	1.8031	-	2011	46.8772	-	2005	13.4332
C1QC	Median WTS(TPM) Expression	0	0	null	Mann-Whitney U	3.7617	1.9114	-	2011	85.3783	-	2005	22.6968
C1QTNF1	Median WTS(TPM) Expression	0	0	null	Mann-Whitney U	3.1807	1.6694	-	2011	4.4465	-	2005	1.3979
HAPLN3	Median WTS(TPM) Expression	0	0	null	Mann-Whitney U	5.2543	2.3935	-	2011	3.9181	-	2005	0.7457
IFI6	Median WTS(TPM) Expression	0	0	null	Mann-Whitney U	4.566	2.1909	-	2011	20.779	-	2005	4.5508
GPX3	Median WTS(TPM) Expression	0	0	null	Mann-Whitney U	2.847	1.5094	-	2011	12.0616	-	2005	4.2366
TRAF3IP3	Median WTS(TPM) Expression	0	0	null	Mann-Whitney U	2.9786	1.5746	-	2011	6.0129	-	2005	2.0187
TPP1	Median WTS(TPM) Expression	0	0	null	Mann-Whitney U	3.1644	1.6619	-	2011	114.896	-	2005	36.3086
MYL6	Median WTS(TPM) Expression	0	0	null	Mann-Whitney U	2.0888	1.0627	-	2011	361.79	-	2005	173.201
MPEG1	Median WTS(TPM) Expression	0	0	null	Mann-Whitney U	4.0575	2.0206	-	2011	15.4523	-	2005	3.8083
MYD88	Median WTS(TPM) Expression	0	0	null	Mann-Whitney U	2.6406	1.4009	-	2011	24.3611	-	2005	9.2255
IFI27L2	Median WTS(TPM) Expression	0	0	null	Mann-Whitney U	3.9514	1.9824	-	2011	10.4465	-	2005	2.6437
C1R	Median WTS(TPM) Expression	0	0	null	Mann-Whitney U	5.4518	2.4467	-	2011	106.239	-	2005	19.4869
CXCL10	Median WTS(TPM) Expression	0	0	null	Mann-Whitney U	9.983	3.3195	-	2011	9.1842	-	2005	0.92
CD27	Median WTS(TPM) Expression	0	0	null	Mann-Whitney U	4.3807	2.1312	-	2011	3.755	-	2005	0.8572
C1RL	Median WTS(TPM) Expression	0	0	null	Mann-Whitney U	3.1521	1.6563	-	2011	32.4401	-	2005	10.2917
C1S	Median WTS(TPM) Expression	0	0	null	Mann-Whitney U	4.853	2.2789	-	2011	128.649	-	2005	26.5091
CXCL11	Median WTS(TPM) Expression	0	0	null	Mann-Whitney U	11.8308	3.5645	-	2011	4.1797	-	2005	0.3533
C3orf64	Median WTS(TPM) Expression	0	0	null	Mann-Whitney U	2.531	1.3397	-	2011	21.69	-	2005	8.5698
CRIM1	Median WTS(TPM) Expression	0	0	null	Mann-Whitney U	2.8388	1.5053	-	2011	56.2536	-	2005	19.8159
MRAS	Median WTS(TPM) Expression	0	0	null	Mann-Whitney U	3.128	1.6452	-	2011	15.5191	-	2005	4.9613
CD4	Median WTS(TPM) Expression	0	0	null	Mann-Whitney U	3.6952	1.8856	-	2011	7.0436	-	2005	1.9062
NAGK	Median WTS(TPM) Expression	0	0	null	Mann-Whitney U	2.3341	1.2229	-	2011	38.748	-	2005	16.6005
IFIT2	Median WTS(TPM) Expression	0	0	null	Mann-Whitney U	3.4363	1.7809	-	2011	3.8932	-	2005	1.133
TYMP	Median WTS(TPM) Expression	0	0	null	Mann-Whitney U	3.9526	1.9828	-	2011	20.9228	-	2005	5.2934
IFIT3	Median WTS(TPM) Expression	0	0	null	Mann-Whitney U	4.2867	2.0999	-	2011	8.7189	-	2005	2.0339
IGFBP5	Median WTS(TPM) Expression	0	0	null	Mann-Whitney U	4.1802	2.0636	-	2011	153.763	-	2005	36.7833
CD3G	Median WTS(TPM) Expression	0	0	null	Mann-Whitney U	6.1921	2.6304	-	2011	3.2344	-	2005	0.5223
IFIT5	Median WTS(TPM) Expression	0	0	null	Mann-Whitney U	2.9536	1.5625	-	2011	16.0966	-	2005	5.4498
DAPK3	Median WTS(TPM) Expression	0	0	null	Mann-Whitney U	2.3481	1.2315	-	2011	22.1127	-	2005	9.4173
IFITM1	Median WTS(TPM) Expression	0	0	null	Mann-Whitney U	5.6108	2.4882	-	2011	66.3971	-	2005	11.8338
IFI27	Median WTS(TPM) Expression	0	0	null	Mann-Whitney U	3.3656	1.7509	-	2011	14.0662	-	2005	4.1794
IFITM2	Median WTS(TPM) Expression	0	0	null	Mann-Whitney U	3.2995	1.7222	-	2011	103.903	-	2005	31.491
NCF1	Median WTS(TPM) Expression	0	0	null	Mann-Whitney U	3.614	1.8536	-	2011	3.7578	-	2005	1.0398
CD74	Median WTS(TPM) Expression	0	0	null	Mann-Whitney U	4.7867	2.259	-	2011	670.633	-	2005	140.102
NCF2	Median WTS(TPM) Expression	0	0	null	Mann-Whitney U	3.163	1.6613	-	2011	10.0274	-	2005	3.1702
GPR174	Median WTS(TPM) Expression	0	0	null	Mann-Whitney U	6.7244	2.7494	-	2011	5.2314	-	2005	0.778
NAGA	Median WTS(TPM) Expression	0	0	null	Mann-Whitney U	2.3096	1.2076	-	2011	19.9117	-	2005	8.6215
IFIT1	Median WTS(TPM) Expression	0	0	null	Mann-Whitney U	3.8436	1.9425	-	2011	7.1424	-	2005	1.8583
CD3E	Median WTS(TPM) Expression	0	0	null	Mann-Whitney U	5.6854	2.5073	-	2011	5.2476	-	2005	0.923
CD3D	Median WTS(TPM) Expression	0	0	null	Mann-Whitney U	8.0913	3.0164	-	2011	15.0373	-	2005	1.8585
GPR65	Median WTS(TPM) Expression	0	0	null	Mann-Whitney U	3.5742	1.8376	-	2011	5.2991	-	2005	1.4826
TRAF5	Median WTS(TPM) Expression	0	0	null	Mann-Whitney U	3.0212	1.5951	-	2011	20.6172	-	2005	6.8241
SP100	Median WTS(TPM) Expression	0	0	null	Mann-Whitney U	3.6966	1.8862	-	2011	62.3941	-	2005	16.8786
TACC1	Median WTS(TPM) Expression	0	0	null	Mann-Whitney U	2.9216	1.5468	-	2011	62.6637	-	2005	21.4483
SP110	Median WTS(TPM) Expression	0	0	null	Mann-Whitney U	2.8868	1.5295	-	2011	47.2266	-	2005	16.3593
MOB3C	Median WTS(TPM) Expression	0	0	null	Mann-Whitney U	2.9341	1.5529	-	2011	8.6616	-	2005	2.9521
UNC13D	Median WTS(TPM) Expression	0	0	null	Mann-Whitney U	3.6045	1.8498	-	2011	2.9457	-	2005	0.8172
SP140L	Median WTS(TPM) Expression	0	0	null	Mann-Whitney U	3.6433	1.8652	-	2011	9.0662	-	2005	2.4885
GPR68	Median WTS(TPM) Expression	0	0	null	Mann-Whitney U	3.7497	1.9068	-	2011	3.1544	-	2005	0.8412
GPRIN3	Median WTS(TPM) Expression	0	0	null	Mann-Whitney U	4.0188	2.0068	-	2011	5.1638	-	2005	1.2849
TYROBP	Median WTS(TPM) Expression	0	0	null	Mann-Whitney U	3.4535	1.7881	-	2011	73.4397	-	2005	21.2652
DAPP1	Median WTS(TPM) Expression	0	0	null	Mann-Whitney U	5.1948	2.3771	-	2011	2.7371	-	2005	0.5269
MR1	Median WTS(TPM) Expression	0	0	null	Mann-Whitney U	3.8148	1.9316	-	2011	12.1176	-	2005	3.1765
MX2	Median WTS(TPM) Expression	0	0	null	Mann-Whitney U	4.0477	2.0171	-	2011	12.4586	-	2005	3.078
NCF4	Median WTS(TPM) Expression	0	0	null	Mann-Whitney U	3.6964	1.8861	-	2011	4.1098	-	2005	1.1118
SPRYD3	Median WTS(TPM) Expression	0	0	null	Mann-Whitney U	2.3778	1.2496	-	2011	27.268	-	2005	11.4679
SPSB1	Median WTS(TPM) Expression	0	0	null	Mann-Whitney U	3.4641	1.7925	-	2011	15.7206	-	2005	4.5382
MSRA	Median WTS(TPM) Expression	0	0	null	Mann-Whitney U	3.0561	1.6117	-	2011	10.4428	-	2005	3.417
CXorf21	Median WTS(TPM) Expression	0	0	null	Mann-Whitney U	3.7279	1.8984	-	2011	1.7364	-	2005	0.4658
GZMA	Median WTS(TPM) Expression	0	0	null	Mann-Whitney U	6.1106	2.6113	-	2011	5.4136	-	2005	0.8859
MSRB3	Median WTS(TPM) Expression	0	0	null	Mann-Whitney U	4.0449	2.0161	-	2011	30.7702	-	2005	7.6071
C22orf25	Median WTS(TPM) Expression	0	0	null	Mann-Whitney U	2.4076	1.2676	-	2011	13.7564	-	2005	5.7139
GYPC	Median WTS(TPM) Expression	0	0	null	Mann-Whitney U	3.1299	1.6461	-	2011	10.5431	-	2005	3.3685
SPN	Median WTS(TPM) Expression	0	0	null	Mann-Whitney U	5.2638	2.3961	-	2011	7.585	-	2005	1.441
C3AR1	Median WTS(TPM) Expression	0	0	null	Mann-Whitney U	3.0329	1.6007	-	2011	8.3083	-	2005	2.7394
SPRED1	Median WTS(TPM) Expression	0	0	null	Mann-Whitney U	2.8967	1.5344	-	2011	18.5985	-	2005	6.4206
TRAC	Median WTS(TPM) Expression	0	0	null	Mann-Whitney U	7.1176	2.8314	-	2011	10.4701	-	2005	1.471
IFI35	Median WTS(TPM) Expression	0	0	null	Mann-Whitney U	3.7115	1.892	-	2011	17.5383	-	2005	4.7254
SPOCK2	Median WTS(TPM) Expression	0	0	null	Mann-Whitney U	4.9748	2.3146	-	2011	9.9436	-	2005	1.9988
CYB5R3	Median WTS(TPM) Expression	0	0	null	Mann-Whitney U	2.3156	1.2114	-	2011	80.4091	-	2005	34.7245
A4GALT	Median WTS(TPM) Expression	0	0	null	Mann-Whitney U	3.1564	1.6583	-	2011	9.4112	-	2005	2.9817
UBD	Median WTS(TPM) Expression	0	0	null	Mann-Whitney U	36.0564	5.1722	-	2011	9.6611	-	2005	0.2679
UBC	Median WTS(TPM) Expression	0	0	null	Mann-Whitney U	2.1294	1.0905	-	2011	1030.32	-	2005	483.848
C3	Median WTS(TPM) Expression	0	0	null	Mann-Whitney U	5.2696	2.3977	-	2011	111.006	-	2005	21.0653
TRAF1	Median WTS(TPM) Expression	0	0	null	Mann-Whitney U	3.2988	1.7219	-	2011	2.3639	-	2005	0.7166
UBASH3A	Median WTS(TPM) Expression	0	0	null	Mann-Whitney U	6.8643	2.7791	-	2011	1.8071	-	2005	0.2633
MSN	Median WTS(TPM) Expression	0	0	null	Mann-Whitney U	3.4978	1.8065	-	2011	72.1615	-	2005	20.6304
CXCR4	Median WTS(TPM) Expression	0	0	null	Mann-Whitney U	3.3992	1.7652	-	2011	20.8896	-	2005	6.1454
MS4A7	Median WTS(TPM) Expression	0	0	null	Mann-Whitney U	2.8419	1.5069	-	2011	21.3771	-	2005	7.5221
MS4A6A	Median WTS(TPM) Expression	0	0	null	Mann-Whitney U	3.6839	1.8812	-	2011	67.9701	-	2005	18.4506
CXCR3	Median WTS(TPM) Expression	0	0	null	Mann-Whitney U	5.8511	2.5487	-	2011	3.1208	-	2005	0.5334
LMF2	Median WTS(TPM) Expression	0	0	null	Mann-Whitney U	2.2986	1.2008	-	2011	25.4661	-	2005	11.079
UBA7	Median WTS(TPM) Expression	0	0	null	Mann-Whitney U	4.3475	2.1202	-	2011	32.0313	-	2005	7.3677
GZMB	Median WTS(TPM) Expression	0	0	null	Mann-Whitney U	5.6729	2.5041	-	2011	3.0074	-	2005	0.5301
CXCL9	Median WTS(TPM) Expression	0	0	null	Mann-Whitney U	9.3867	3.2306	-	2011	5.2834	-	2005	0.5629
GZMH	Median WTS(TPM) Expression	0	0	null	Mann-Whitney U	5.233	2.3876	-	2011	2.0692	-	2005	0.3954
CXCL16	Median WTS(TPM) Expression	0	0	null	Mann-Whitney U	2.6831	1.4239	-	2011	28.9691	-	2005	10.797
GTPBP1	Median WTS(TPM) Expression	0	0	null	Mann-Whitney U	2.2005	1.1378	-	2011	65.0885	-	2005	29.579
UBE2L6	Median WTS(TPM) Expression	0	0	null	Mann-Whitney U	4.943	2.3054	-	2011	74.6762	-	2005	15.1076
CD300A	Median WTS(TPM) Expression	0	0	null	Mann-Whitney U	3.3014	1.7231	-	2011	1.9978	-	2005	0.6052
GZMK	Median WTS(TPM) Expression	0	0	null	Mann-Whitney U	6.3697	2.6712	-	2011	3.9617	-	2005	0.622
GRK5	Median WTS(TPM) Expression	0	0	null	Mann-Whitney U	2.904	1.538	-	2011	8.9853	-	2005	3.0941
GRB2	Median WTS(TPM) Expression	0	0	null	Mann-Whitney U	2.2159	1.1479	-	2011	61.5951	-	2005	27.7972
GRAP2	Median WTS(TPM) Expression	0	0	null	Mann-Whitney U	4.931	2.3019	-	2011	5.0433	-	2005	1.0228
IFI44L	Median WTS(TPM) Expression	0	0	null	Mann-Whitney U	4.9894	2.3189	-	2011	19.9111	-	2005	3.9907
C1orf162	Median WTS(TPM) Expression	0	0	null	Mann-Whitney U	3.0992	1.6319	-	2011	9.4786	-	2005	3.0584
SPATS2L	Median WTS(TPM) Expression	0	0	null	Mann-Whitney U	2.5778	1.3661	-	2011	67.4265	-	2005	26.1567
CRISPLD2	Median WTS(TPM) Expression	0	0	null	Mann-Whitney U	3.5681	1.8352	-	2011	48.5309	-	2005	13.6014
C20orf194	Median WTS(TPM) Expression	0	0	null	Mann-Whitney U	2.5904	1.3732	-	2011	9.6647	-	2005	3.7309
MRC1	Median WTS(TPM) Expression	0	0	null	Mann-Whitney U	3.8932	1.9609	-	2011	5.2156	-	2005	1.3397
CYTH4	Median WTS(TPM) Expression	0	0	null	Mann-Whitney U	4.5522	2.1866	-	2011	11.8829	-	2005	2.6104
CYTIP	Median WTS(TPM) Expression	0	0	null	Mann-Whitney U	5.687	2.5077	-	2011	8.9866	-	2005	1.5802
MVP	Median WTS(TPM) Expression	0	0	null	Mann-Whitney U	4.0184	2.0066	-	2011	69.6792	-	2005	17.3402
DAB2	Median WTS(TPM) Expression	0	0	null	Mann-Whitney U	2.7904	1.4805	-	2011	62.5629	-	2005	22.421
MX1	Median WTS(TPM) Expression	0	0	null	Mann-Whitney U	4.1416	2.0502	-	2011	15.1112	-	2005	3.6486
MRC2	Median WTS(TPM) Expression	0	0	null	Mann-Whitney U	4.2207	2.0775	-	2011	15.0618	-	2005	3.5685
GRN	Median WTS(TPM) Expression	0	0	null	Mann-Whitney U	2.5415	1.3457	-	2011	91.0904	-	2005	35.8407
GSDMD	Median WTS(TPM) Expression	0	0	null	Mann-Whitney U	3.6621	1.8727	-	2011	13.9463	-	2005	3.8082
IFI30	Median WTS(TPM) Expression	0	0	null	Mann-Whitney U	3.5755	1.8381	-	2011	32.803	-	2005	9.1745
C1orf38	Median WTS(TPM) Expression	0	0	null	Mann-Whitney U	3.7268	1.8979	-	2011	6.9446	-	2005	1.8634
GSN	Median WTS(TPM) Expression	0	0	null	Mann-Whitney U	3.9723	1.99	-	2011	133.534	-	2005	33.6162
IFI44	Median WTS(TPM) Expression	0	0	null	Mann-Whitney U	4.1883	2.0664	-	2011	30.4643	-	2005	7.2737
C1orf54	Median WTS(TPM) Expression	0	0	null	Mann-Whitney U	3.0474	1.6076	-	2011	11.004	-	2005	3.611
GSTK1	Median WTS(TPM) Expression	0	0	null	Mann-Whitney U	2.1591	1.1104	-	2011	38.622	-	2005	17.8882
SPI1	Median WTS(TPM) Expression	0	0	null	Mann-Whitney U	3.7478	1.906	-	2011	17.9402	-	2005	4.7869
LMCD1	Median WTS(TPM) Expression	0	0	null	Mann-Whitney U	2.9015	1.5368	-	2011	14.6866	-	2005	5.0618
CYLD	Median WTS(TPM) Expression	0	0	null	Mann-Whitney U	2.4475	1.2913	-	2011	27.4103	-	2005	11.1992
SYTL3	Median WTS(TPM) Expression	0	0	null	Mann-Whitney U	2.6356	1.3981	-	2011	5.5076	-	2005	2.0897
CYBRD1	Median WTS(TPM) Expression	0	0	null	Mann-Whitney U	3.6398	1.8639	-	2011	76.8326	-	2005	21.1089
CYBB	Median WTS(TPM) Expression	0	0	null	Mann-Whitney U	4.3162	2.1098	-	2011	26.1416	-	2005	6.0566
CYBA	Median WTS(TPM) Expression	0	0	null	Mann-Whitney U	4.3688	2.1272	-	2011	23.6076	-	2005	5.4037
GSTP1	Median WTS(TPM) Expression	0	0	null	Mann-Whitney U	3.8597	1.9485	-	2011	33.6078	-	2005	8.7073
C17orf62	Median WTS(TPM) Expression	0	0	null	Mann-Whitney U	2.223	1.1525	-	2011	15.4861	-	2005	6.9664
CD63	Median WTS(TPM) Expression	0	0	null	Mann-Whitney U	2.2668	1.1806	-	2011	330.559	-	2005	145.827
GIMAP8	Median WTS(TPM) Expression	0	0	null	Mann-Whitney U	3.0486	1.6081	-	2011	3.7791	-	2005	1.2396
NPC2	Median WTS(TPM) Expression	0	0	null	Mann-Whitney U	2.9594	1.5653	-	2011	209.146	-	2005	70.6719
C10orf128	Median WTS(TPM) Expression	0	0	null	Mann-Whitney U	3.6435	1.8653	-	2011	4.4354	-	2005	1.2173
CTSW	Median WTS(TPM) Expression	0	0	null	Mann-Whitney U	3.6874	1.8826	-	2011	2.3369	-	2005	0.6337
CTSS	Median WTS(TPM) Expression	0	0	null	Mann-Whitney U	4.3202	2.1111	-	2011	95.2095	-	2005	22.0381
VIM	Median WTS(TPM) Expression	0	0	null	Mann-Whitney U	2.8792	1.5257	-	2011	195.965	-	2005	68.0627
C10orf10	Median WTS(TPM) Expression	0	0	null	Mann-Whitney U	3.2424	1.697	-	2011	5.1612	-	2005	1.5918
LMO4	Median WTS(TPM) Expression	0	0	null	Mann-Whitney U	3.0239	1.5964	-	2011	30.209	-	2005	9.9901
IFI16	Median WTS(TPM) Expression	0	0	null	Mann-Whitney U	3.7084	1.8908	-	2011	35.9308	-	2005	9.689
GLIPR1	Median WTS(TPM) Expression	0	0	null	Mann-Whitney U	3.8224	1.9345	-	2011	27.425	-	2005	7.1748
CTSK	Median WTS(TPM) Expression	0	0	null	Mann-Whitney U	3.4828	1.8003	-	2011	40.2847	-	2005	11.5667
CD83	Median WTS(TPM) Expression	0	0	null	Mann-Whitney U	2.586	1.3707	-	2011	2.7368	-	2005	1.0583
GLRX	Median WTS(TPM) Expression	0	0	null	Mann-Whitney U	2.8773	1.5247	-	2011	11.8526	-	2005	4.1194
NPTN	Median WTS(TPM) Expression	0	0	null	Mann-Whitney U	2.3529	1.2344	-	2011	80.7171	-	2005	34.3054
GLIS2	Median WTS(TPM) Expression	0	0	null	Mann-Whitney U	3.5628	1.833	-	2011	5.4419	-	2005	1.5274
NR1H2	Median WTS(TPM) Expression	0	0	null	Mann-Whitney U	2.19	1.1309	-	2011	19.4794	-	2005	8.8948
GLUL	Median WTS(TPM) Expression	0	0	null	Mann-Whitney U	2.5011	1.3226	-	2011	169.088	-	2005	67.6051
MLKL	Median WTS(TPM) Expression	0	0	null	Mann-Whitney U	4.0645	2.0231	-	2011	7.2494	-	2005	1.7836
NOD2	Median WTS(TPM) Expression	0	0	null	Mann-Whitney U	4.4743	2.1617	-	2011	2.0442	-	2005	0.4569
CD81	Median WTS(TPM) Expression	0	0	null	Mann-Whitney U	2.2145	1.147	-	2011	151.95	-	2005	68.6144
CTSZ	Median WTS(TPM) Expression	0	0	null	Mann-Whitney U	2.5782	1.3664	-	2011	122.452	-	2005	47.495
C10orf54	Median WTS(TPM) Expression	0	0	null	Mann-Whitney U	4.5162	2.1751	-	2011	15.8147	-	2005	3.5017
TWF2	Median WTS(TPM) Expression	0	0	null	Mann-Whitney U	2.8487	1.5103	-	2011	12.7477	-	2005	4.4749
HLA-DQA1	Median WTS(TPM) Expression	0	0	null	Mann-Whitney U	3.6632	1.8731	-	2011	35.5954	-	2005	9.7171
NMI	Median WTS(TPM) Expression	0	0	null	Mann-Whitney U	3.961	1.9859	-	2011	11.5674	-	2005	2.9203
SRPX2	Median WTS(TPM) Expression	0	0	null	Mann-Whitney U	2.9571	1.5642	-	2011	9.5977	-	2005	3.2456
VCL	Median WTS(TPM) Expression	0	0	null	Mann-Whitney U	2.8891	1.5306	-	2011	71.5192	-	2005	24.7548
DDR2	Median WTS(TPM) Expression	0	0	null	Mann-Whitney U	3.5001	1.8074	-	2011	22.0367	-	2005	6.296
VCAM1	Median WTS(TPM) Expression	0	0	null	Mann-Whitney U	4.1748	2.0617	-	2011	11.6588	-	2005	2.7926
NLRP1	Median WTS(TPM) Expression	0	0	null	Mann-Whitney U	3.8394	1.9409	-	2011	13.4795	-	2005	3.5108
GMFG	Median WTS(TPM) Expression	0	0	null	Mann-Whitney U	3.6863	1.8822	-	2011	6.882	-	2005	1.8669
NLRC5	Median WTS(TPM) Expression	0	0	null	Mann-Whitney U	5.2976	2.4053	-	2011	21.6338	-	2005	4.0837
VAV1	Median WTS(TPM) Expression	0	0	null	Mann-Whitney U	4.4537	2.155	-	2011	3.4062	-	2005	0.7648
NR1H3	Median WTS(TPM) Expression	0	0	null	Mann-Whitney U	2.5565	1.3542	-	2011	18.2678	-	2005	7.1457
CD84	Median WTS(TPM) Expression	0	0	null	Mann-Whitney U	3.8082	1.9291	-	2011	23.9555	-	2005	6.2905
VASP	Median WTS(TPM) Expression	0	0	null	Mann-Whitney U	2.4182	1.2739	-	2011	12.8744	-	2005	5.3239
BTN2A2	Median WTS(TPM) Expression	0	0	null	Mann-Whitney U	2.8651	1.5186	-	2011	9.3725	-	2005	3.2712
CD93	Median WTS(TPM) Expression	0	0	null	Mann-Whitney U	2.4903	1.3163	-	2011	3.9119	-	2005	1.5708
CTSB	Median WTS(TPM) Expression	0	0	null	Mann-Whitney U	3.5379	1.8229	-	2011	410.746	-	2005	116.1
LGALS3BP	Median WTS(TPM) Expression	0	0	null	Mann-Whitney U	5.8046	2.5372	-	2011	67.1456	-	2005	11.5676
DEF6	Median WTS(TPM) Expression	0	0	null	Mann-Whitney U	2.8235	1.4975	-	2011	8.544	-	2005	3.0261
HLA-DPB1	Median WTS(TPM) Expression	0	0	null	Mann-Whitney U	4.7246	2.2402	-	2011	113.14	-	2005	23.9471
NUCB1	Median WTS(TPM) Expression	0	0	null	Mann-Whitney U	2.235	1.1603	-	2011	99.4155	-	2005	44.4818
BTN2A1	Median WTS(TPM) Expression	0	0	null	Mann-Whitney U	2.3907	1.2575	-	2011	17.2135	-	2005	7.2
CD86	Median WTS(TPM) Expression	0	0	null	Mann-Whitney U	3.423	1.7753	-	2011	6.7197	-	2005	1.9631
CTSA	Median WTS(TPM) Expression	0	0	null	Mann-Whitney U	2.3822	1.2523	-	2011	54.8663	-	2005	23.0318
GIPC1	Median WTS(TPM) Expression	0	0	null	Mann-Whitney U	2.182	1.1257	-	2011	18.1316	-	2005	8.3095
BTK	Median WTS(TPM) Expression	0	0	null	Mann-Whitney U	3.336	1.7381	-	2011	7.2396	-	2005	2.1702
DENND1C	Median WTS(TPM) Expression	0	0	null	Mann-Whitney U	2.7359	1.452	-	2011	7.7102	-	2005	2.8182
DENND2D	Median WTS(TPM) Expression	0	0	null	Mann-Whitney U	3.2328	1.6928	-	2011	17.003	-	2005	5.2595
VSIG4	Median WTS(TPM) Expression	0	0	null	Mann-Whitney U	3.2287	1.691	-	2011	7.8868	-	2005	2.4427
LGALS9	Median WTS(TPM) Expression	0	0	null	Mann-Whitney U	4.0007	2.0002	-	2011	25.0255	-	2005	6.2553
TUBB6	Median WTS(TPM) Expression	0	0	null	Mann-Whitney U	3.3693	1.7525	-	2011	18.8659	-	2005	5.5993
CTSC	Median WTS(TPM) Expression	0	0	null	Mann-Whitney U	4.3229	2.112	-	2011	77.6133	-	2005	17.954
LGMN	Median WTS(TPM) Expression	0	0	null	Mann-Whitney U	2.3309	1.2209	-	2011	62.3964	-	2005	26.7696
DDX60	Median WTS(TPM) Expression	0	0	null	Mann-Whitney U	3.6957	1.8859	-	2011	38.9808	-	2005	10.5476
BTN3A1	Median WTS(TPM) Expression	0	0	null	Mann-Whitney U	3.5712	1.8364	-	2011	21.4521	-	2005	6.0069
BTN3A2	Median WTS(TPM) Expression	0	0	null	Mann-Whitney U	4.0809	2.0289	-	2011	28.9976	-	2005	7.1057
BTN3A3	Median WTS(TPM) Expression	0	0	null	Mann-Whitney U	4.0356	2.0128	-	2011	33.7278	-	2005	8.3576
DDX58	Median WTS(TPM) Expression	0	0	null	Mann-Whitney U	3.1645	1.662	-	2011	32.7987	-	2005	10.3646
NR3C1	Median WTS(TPM) Expression	0	0	null	Mann-Whitney U	3.1653	1.6623	-	2011	69.8477	-	2005	22.0668
CTSD	Median WTS(TPM) Expression	0	0	null	Mann-Whitney U	2.7769	1.4735	-	2011	492.703	-	2005	177.426
TAP1	Median WTS(TPM) Expression	0	0	null	Mann-Whitney U	4.6999	2.2326	-	2011	25.8046	-	2005	5.4905
LHFP	Median WTS(TPM) Expression	0	0	null	Mann-Whitney U	2.7741	1.472	-	2011	14.0371	-	2005	5.06
CTSH	Median WTS(TPM) Expression	0	0	null	Mann-Whitney U	2.7079	1.4372	-	2011	130.817	-	2005	48.309
MILR1	Median WTS(TPM) Expression	0	0	null	Mann-Whitney U	3.4013	1.7661	-	2011	4.3667	-	2005	1.2838
GLG1	Median WTS(TPM) Expression	0	0	null	Mann-Whitney U	2.3617	1.2398	-	2011	98.6076	-	2005	41.7535
CD8A	Median WTS(TPM) Expression	0	0	null	Mann-Whitney U	6.6595	2.7354	-	2011	4.8644	-	2005	0.7304
VAT1	Median WTS(TPM) Expression	0	0	null	Mann-Whitney U	2.7508	1.4598	-	2011	30.6888	-	2005	11.1563
MMP14	Median WTS(TPM) Expression	0	0	null	Mann-Whitney U	3.2435	1.6976	-	2011	29.902	-	2005	9.2189
IFITM3	Median WTS(TPM) Expression	0	0	null	Mann-Whitney U	3.6753	1.8779	-	2011	186.355	-	2005	50.7048
MNDA	Median WTS(TPM) Expression	0	0	null	Mann-Whitney U	3.6344	1.8617	-	2011	5.3707	-	2005	1.4777
CPVL	Median WTS(TPM) Expression	0	0	null	Mann-Whitney U	3.7258	1.8976	-	2011	26.781	-	2005	7.188
SOD2	Median WTS(TPM) Expression	0	0	null	Mann-Whitney U	2.8783	1.5252	-	2011	364.108	-	2005	126.502
CD48	Median WTS(TPM) Expression	0	0	null	Mann-Whitney U	5.3636	2.4232	-	2011	13.0849	-	2005	2.4396
SOCS3	Median WTS(TPM) Expression	0	0	null	Mann-Whitney U	3.8405	1.9413	-	2011	3.5364	-	2005	0.9208
NECAP2	Median WTS(TPM) Expression	0	0	null	Mann-Whitney U	2.1839	1.1269	-	2011	16.8278	-	2005	7.7052
CD5	Median WTS(TPM) Expression	0	0	null	Mann-Whitney U	4.3739	2.1289	-	2011	4.8118	-	2005	1.1001
CD52	Median WTS(TPM) Expression	0	0	null	Mann-Whitney U	5.604	2.4865	-	2011	25.3718	-	2005	4.5274
CD59	Median WTS(TPM) Expression	0	0	null	Mann-Whitney U	2.765	1.4673	-	2011	126.261	-	2005	45.6648
CD53	Median WTS(TPM) Expression	0	0	null	Mann-Whitney U	4.0492	2.0176	-	2011	13.564	-	2005	3.3498
NES	Median WTS(TPM) Expression	0	0	null	Mann-Whitney U	2.9341	1.5529	-	2011	11.8364	-	2005	4.0341
IGFBP4	Median WTS(TPM) Expression	0	0	null	Mann-Whitney U	3.9354	1.9765	-	2011	34.0727	-	2005	8.6581
DCN	Median WTS(TPM) Expression	0	0	null	Mann-Whitney U	3.7904	1.9224	-	2011	282.153	-	2005	74.4384
LILRB4	Median WTS(TPM) Expression	0	0	null	Mann-Whitney U	3.7619	1.9115	-	2011	10.3709	-	2005	2.7568
C14orf49	Median WTS(TPM) Expression	0	0	null	Mann-Whitney U	3.4064	1.7683	-	2011	3.2386	-	2005	0.9507
LMNA	Median WTS(TPM) Expression	0	0	null	Mann-Whitney U	3.0628	1.6149	-	2011	81.9793	-	2005	26.7658
HLA-DQB1	Median WTS(TPM) Expression	0	0	null	Mann-Whitney U	5.6972	2.5103	-	2011	45.9813	-	2005	8.0708
LIMD2	Median WTS(TPM) Expression	0	0	null	Mann-Whitney U	2.713	1.4399	-	2011	1.0579	-	2005	0.39
MOB1A	Median WTS(TPM) Expression	0	0	null	Mann-Whitney U	2.2723	1.1841	-	2011	68.2746	-	2005	30.047
IFNGR1	Median WTS(TPM) Expression	0	0	null	Mann-Whitney U	2.3355	1.2237	-	2011	82.8969	-	2005	35.4941
CCND3	Median WTS(TPM) Expression	0	0	null	Mann-Whitney U	2.5765	1.3654	-	2011	17.0504	-	2005	6.6178
CD40LG	Median WTS(TPM) Expression	0	0	null	Mann-Whitney U	5.4255	2.4397	-	2011	1.1485	-	2005	0.2117
GPR124	Median WTS(TPM) Expression	0	0	null	Mann-Whitney U	3.9096	1.967	-	2011	33.0797	-	2005	8.4611
MOB3A	Median WTS(TPM) Expression	0	0	null	Mann-Whitney U	2.0729	1.0517	-	2011	7.0809	-	2005	3.4159
NCOA7	Median WTS(TPM) Expression	0	0	null	Mann-Whitney U	2.5289	1.3385	-	2011	22.4923	-	2005	8.8942
IFNAR2	Median WTS(TPM) Expression	0	0	null	Mann-Whitney U	2.6124	1.3854	-	2011	28.5771	-	2005	10.9389
GPR132	Median WTS(TPM) Expression	0	0	null	Mann-Whitney U	5.8222	2.5416	-	2011	2.4418	-	2005	0.4194
NCKAP5L	Median WTS(TPM) Expression	0	0	null	Mann-Whitney U	2.9906	1.5804	-	2011	4.8598	-	2005	1.625
NCKAP1L	Median WTS(TPM) Expression	0	0	null	Mann-Whitney U	4.0054	2.002	-	2011	26.9696	-	2005	6.7332
HCK	Median WTS(TPM) Expression	0	0	null	Mann-Whitney U	3.9885	1.9958	-	2011	5.2767	-	2005	1.323
CD40	Median WTS(TPM) Expression	0	0	null	Mann-Whitney U	4.125	2.0444	-	2011	5.5789	-	2005	1.3525
HAVCR2	Median WTS(TPM) Expression	0	0	null	Mann-Whitney U	3.3948	1.7633	-	2011	13.8627	-	2005	4.0835
C14orf43	Median WTS(TPM) Expression	0	0	null	Mann-Whitney U	2.079	1.0559	-	2011	24.3871	-	2005	11.7304
NFATC2	Median WTS(TPM) Expression	0	0	null	Mann-Whitney U	3.2884	1.7174	-	2011	12.4252	-	2005	3.7785
GMIP	Median WTS(TPM) Expression	0	0	null	Mann-Whitney U	2.8802	1.5262	-	2011	6.2419	-	2005	2.1672
VAMP5	Median WTS(TPM) Expression	0	0	null	Mann-Whitney U	3.2219	1.6879	-	2011	5.0578	-	2005	1.5698
LILRB1	Median WTS(TPM) Expression	0	0	null	Mann-Whitney U	4.1202	2.0427	-	2011	5.7233	-	2005	1.3891
GNAI2	Median WTS(TPM) Expression	0	0	null	Mann-Whitney U	2.7307	1.4492	-	2011	83.3948	-	2005	30.5402
VAC14	Median WTS(TPM) Expression	0	0	null	Mann-Whitney U	2.254	1.1725	-	2011	19.9216	-	2005	8.8383
VAMP1	Median WTS(TPM) Expression	0	0	null	Mann-Whitney U	3.137	1.6494	-	2011	8.8059	-	2005	2.8071
IGFBP7	Median WTS(TPM) Expression	0	0	null	Mann-Whitney U	3.474	1.7966	-	2011	159.438	-	2005	45.8952
HCLS1	Median WTS(TPM) Expression	0	0	null	Mann-Whitney U	3.8319	1.9381	-	2011	29.7137	-	2005	7.7542
RP3-412A9.11	Median WTS(TPM) Expression	0	0	null	Mann-Whitney U	3.4311	1.7787	-	2011	51.0307	-	2005	14.8729
CD6	Median WTS(TPM) Expression	0	0	null	Mann-Whitney U	4.6318	2.2116	-	2011	7.7348	-	2005	1.6699
GNA13	Median WTS(TPM) Expression	0	0	null	Mann-Whitney U	2.2681	1.1815	-	2011	41.7764	-	2005	18.4193
C5orf56	Median WTS(TPM) Expression	0	0	null	Mann-Whitney U	2.413	1.2708	-	2011	16.0251	-	2005	6.6412
IGFLR1	Median WTS(TPM) Expression	0	0	null	Mann-Whitney U	2.7866	1.4785	-	2011	4.2669	-	2005	1.5312
NKG7	Median WTS(TPM) Expression	0	0	null	Mann-Whitney U	5.4301	2.441	-	2011	1.6383	-	2005	0.3017
TNS3	Median WTS(TPM) Expression	0	0	null	Mann-Whitney U	3.0902	1.6277	-	2011	61.3125	-	2005	19.841
HCST	Median WTS(TPM) Expression	0	0	null	Mann-Whitney U	5.4239	2.4393	-	2011	4.5621	-	2005	0.8411
TAGLN2	Median WTS(TPM) Expression	0	0	null	Mann-Whitney U	3.0886	1.6269	-	2011	79.9267	-	2005	25.8782
NID1	Median WTS(TPM) Expression	0	0	null	Mann-Whitney U	2.4905	1.3164	-	2011	18.2759	-	2005	7.3382
NHSL2	Median WTS(TPM) Expression	0	0	null	Mann-Whitney U	3.3815	1.7577	-	2011	8.8318	-	2005	2.6118
SNX18	Median WTS(TPM) Expression	0	0	null	Mann-Whitney U	2.3351	1.2235	-	2011	7.9734	-	2005	3.4145
TAGAP	Median WTS(TPM) Expression	0	0	null	Mann-Whitney U	5.3161	2.4104	-	2011	7.1321	-	2005	1.3416
NFKBIE	Median WTS(TPM) Expression	0	0	null	Mann-Whitney U	3.04	1.6041	-	2011	3.5075	-	2005	1.1538
CD72	Median WTS(TPM) Expression	0	0	null	Mann-Whitney U	3.4454	1.7847	-	2011	2.4056	-	2005	0.6982
CD7	Median WTS(TPM) Expression	0	0	null	Mann-Whitney U	6.5832	2.7188	-	2011	2.7117	-	2005	0.4119
MMP2	Median WTS(TPM) Expression	0	0	null	Mann-Whitney U	4.9175	2.2979	-	2011	96.6909	-	2005	19.6625
NFKBIA	Median WTS(TPM) Expression	0	0	null	Mann-Whitney U	2.2715	1.1836	-	2011	79.0889	-	2005	34.8187
NFKB2	Median WTS(TPM) Expression	0	0	null	Mann-Whitney U	2.5301	1.3392	-	2011	19.5701	-	2005	7.7349
GNG2	Median WTS(TPM) Expression	0	0	null	Mann-Whitney U	3.5552	1.8299	-	2011	5.3425	-	2005	1.5027
CU457734.4	Median WTS(TPM) Expression	0	0	null	Mann-Whitney U	4.2938	2.1023	-	2011	3.5374	-	2005	0.8238
SNX20	Median WTS(TPM) Expression	0	0	null	Mann-Whitney U	4.2993	2.1041	-	2011	1.15	-	2005	0.2675
NFE2L2	Median WTS(TPM) Expression	0	0	null	Mann-Whitney U	2.3524	1.2341	-	2011	112.422	-	2005	47.7907
CD68	Median WTS(TPM) Expression	0	0	null	Mann-Whitney U	2.7593	1.4643	-	2011	42.2541	-	2005	15.3132
NFE2L1	Median WTS(TPM) Expression	0	0	null	Mann-Whitney U	2.1791	1.1237	-	2011	57.0151	-	2005	26.1645
RCN3	Median WTS(TPM) Expression	0	0	null	Mann-Whitney U	2.8978	1.535	-	2011	9.8694	-	2005	3.4058
SQRDL	Median WTS(TPM) Expression	0	0	null	Mann-Whitney U	3.068	1.6173	-	2011	17.1613	-	2005	5.5936
PLEKHO2	Median WTS(TPM) Expression	0	0	null	Mann-Whitney U	3.1453	1.6532	-	2011	3.9415	-	2005	1.2531
ILK	Median WTS(TPM) Expression	0	0	null	Mann-Whitney U	2.5324	1.3405	-	2011	49.4164	-	2005	19.5139
LRP1	Median WTS(TPM) Expression	0	0	null	Mann-Whitney U	3.2555	1.7029	-	2011	122.605	-	2005	37.6612
IRF7	Median WTS(TPM) Expression	0	0	null	Mann-Whitney U	2.3671	1.2431	-	2011	25.5152	-	2005	10.7791
HLA-DMB	Median WTS(TPM) Expression	0	0	null	Mann-Whitney U	4.2914	2.1014	-	2011	57.7198	-	2005	13.4501
SAMD3	Median WTS(TPM) Expression	0	0	null	Mann-Whitney U	4.8767	2.2859	-	2011	7.3302	-	2005	1.5031
PLEKHO1	Median WTS(TPM) Expression	0	0	null	Mann-Whitney U	3.1905	1.6738	-	2011	16.1308	-	2005	5.0558
SKAP1	Median WTS(TPM) Expression	0	0	null	Mann-Whitney U	6.1304	2.616	-	2011	3.9683	-	2005	0.6473
CCR1	Median WTS(TPM) Expression	0	0	null	Mann-Whitney U	3.0336	1.601	-	2011	1.7973	-	2005	0.5925
KANK2	Median WTS(TPM) Expression	0	0	null	Mann-Whitney U	3.0409	1.6045	-	2011	19.0914	-	2005	6.2783
CMKLR1	Median WTS(TPM) Expression	0	0	null	Mann-Whitney U	3.4822	1.8	-	2011	11.1725	-	2005	3.2085
SLA	Median WTS(TPM) Expression	0	0	null	Mann-Whitney U	3.8843	1.9576	-	2011	11.9856	-	2005	3.0857
SDF4	Median WTS(TPM) Expression	0	0	null	Mann-Whitney U	2.1004	1.0706	-	2011	91.2006	-	2005	43.4213
SLAMF1	Median WTS(TPM) Expression	0	0	null	Mann-Whitney U	6.5182	2.7045	-	2011	3.151	-	2005	0.4834
SLAMF6	Median WTS(TPM) Expression	0	0	null	Mann-Whitney U	5.7604	2.5262	-	2011	1.828	-	2005	0.3173
SLAMF7	Median WTS(TPM) Expression	0	0	null	Mann-Whitney U	5.4209	2.4385	-	2011	4.641	-	2005	0.8561
SLAMF8	Median WTS(TPM) Expression	0	0	null	Mann-Whitney U	5.3211	2.4117	-	2011	2.743	-	2005	0.5155
RABAC1	Median WTS(TPM) Expression	0	0	null	Mann-Whitney U	2.2704	1.183	-	2011	17.9375	-	2005	7.9005
TRBC2	Median WTS(TPM) Expression	0	0	null	Mann-Whitney U	8.024	3.0043	-	2011	23.6226	-	2005	2.944
TRBC1	Median WTS(TPM) Expression	0	0	null	Mann-Whitney U	8.0749	3.0135	-	2011	11.1395	-	2005	1.3795
CMPK2	Median WTS(TPM) Expression	0	0	null	Mann-Whitney U	3.9484	1.9813	-	2011	6.302	-	2005	1.5961
CLIC4	Median WTS(TPM) Expression	0	0	null	Mann-Whitney U	2.6255	1.3926	-	2011	38.3829	-	2005	14.6193
EMILIN1	Median WTS(TPM) Expression	0	0	null	Mann-Whitney U	4.4717	2.1608	-	2011	15.8351	-	2005	3.5412
ADAR	Median WTS(TPM) Expression	0	0	null	Mann-Whitney U	2.2513	1.1707	-	2011	206.955	-	2005	91.9282
FAM78A	Median WTS(TPM) Expression	0	0	null	Mann-Whitney U	3.9087	1.9667	-	2011	5.6457	-	2005	1.4444
VOPP1	Median WTS(TPM) Expression	0	0	null	Mann-Whitney U	2.9204	1.5462	-	2011	33.8929	-	2005	11.6055
CMTM3	Median WTS(TPM) Expression	0	0	null	Mann-Whitney U	2.5996	1.3783	-	2011	15.6792	-	2005	6.0314
S1PR2	Median WTS(TPM) Expression	0	0	null	Mann-Whitney U	3.0128	1.5911	-	2011	3.6744	-	2005	1.2196
ADAP2	Median WTS(TPM) Expression	0	0	null	Mann-Whitney U	2.4813	1.3111	-	2011	5.615	-	2005	2.2629
AMOTL2	Median WTS(TPM) Expression	0	0	null	Mann-Whitney U	2.7942	1.4825	-	2011	10.8251	-	2005	3.8741
TMEM106A	Median WTS(TPM) Expression	0	0	null	Mann-Whitney U	2.7532	1.4611	-	2011	6.3733	-	2005	2.3149
CBX7	Median WTS(TPM) Expression	0	0	null	Mann-Whitney U	2.9204	1.5462	-	2011	18.1152	-	2005	6.203
SDC3	Median WTS(TPM) Expression	0	0	null	Mann-Whitney U	2.8885	1.5303	-	2011	17.1721	-	2005	5.945
RAB31	Median WTS(TPM) Expression	0	0	null	Mann-Whitney U	3.4967	1.806	-	2011	25.4201	-	2005	7.2697
INPP5D	Median WTS(TPM) Expression	0	0	null	Mann-Whitney U	4.1488	2.0527	-	2011	22.4834	-	2005	5.4193
PSTPIP1	Median WTS(TPM) Expression	0	0	null	Mann-Whitney U	4.429	2.147	-	2011	6.6405	-	2005	1.4993
ICAM3	Median WTS(TPM) Expression	0	0	null	Mann-Whitney U	2.4316	1.2819	-	2011	10.3835	-	2005	4.2703
RAB35	Median WTS(TPM) Expression	0	0	null	Mann-Whitney U	2.1705	1.118	-	2011	35.8307	-	2005	16.5084
SAMHD1	Median WTS(TPM) Expression	0	0	null	Mann-Whitney U	3.6049	1.85	-	2011	43.8217	-	2005	12.156
PLSCR1	Median WTS(TPM) Expression	0	0	null	Mann-Whitney U	3.929	1.9742	-	2011	61.7735	-	2005	15.7225
SAMD9L	Median WTS(TPM) Expression	0	0	null	Mann-Whitney U	4.7877	2.2593	-	2011	30.4457	-	2005	6.3592
EMP3	Median WTS(TPM) Expression	0	0	null	Mann-Whitney U	3.7809	1.9187	-	2011	14.2517	-	2005	3.7694
CLSTN3	Median WTS(TPM) Expression	0	0	null	Mann-Whitney U	3.1883	1.6728	-	2011	43.9983	-	2005	13.7999
ALOX5	Median WTS(TPM) Expression	0	0	null	Mann-Whitney U	3.5453	1.8259	-	2011	13.9694	-	2005	3.9402
ALOX5AP	Median WTS(TPM) Expression	0	0	null	Mann-Whitney U	3.8173	1.9326	-	2011	9.9471	-	2005	2.6058
ALPK1	Median WTS(TPM) Expression	0	0	null	Mann-Whitney U	2.7672	1.4684	-	2011	9.7153	-	2005	3.5109
PLIN3	Median WTS(TPM) Expression	0	0	null	Mann-Whitney U	2.2687	1.1818	-	2011	12.7869	-	2005	5.6363
CLTB	Median WTS(TPM) Expression	0	0	null	Mann-Whitney U	2.0481	1.0343	-	2011	15.367	-	2005	7.5029
JUNB	Median WTS(TPM) Expression	0	0	null	Mann-Whitney U	3.0619	1.6144	-	2011	36.9087	-	2005	12.0541
ADCY7	Median WTS(TPM) Expression	0	0	null	Mann-Whitney U	3.9745	1.9908	-	2011	8.2357	-	2005	2.0722
PLK3	Median WTS(TPM) Expression	0	0	null	Mann-Whitney U	2.7497	1.4593	-	2011	7.445	-	2005	2.7076
STX7	Median WTS(TPM) Expression	0	0	null	Mann-Whitney U	2.3207	1.2145	-	2011	40.3645	-	2005	17.3934
SAMD9	Median WTS(TPM) Expression	0	0	null	Mann-Whitney U	4.1252	2.0445	-	2011	16.3621	-	2005	3.9664
TRIP10	Median WTS(TPM) Expression	0	0	null	Mann-Whitney U	2.6385	1.3997	-	2011	23.5226	-	2005	8.9152
ERAP1	Median WTS(TPM) Expression	0	0	null	Mann-Whitney U	3.1639	1.6617	-	2011	103.081	-	2005	32.5802
ITGB7	Median WTS(TPM) Expression	0	0	null	Mann-Whitney U	3.1045	1.6344	-	2011	5.7361	-	2005	1.8477
TFEC	Median WTS(TPM) Expression	0	0	null	Mann-Whitney U	4.2576	2.09	-	2011	9.213	-	2005	2.1639
AMICA1	Median WTS(TPM) Expression	0	0	null	Mann-Whitney U	4.8997	2.2927	-	2011	11.5676	-	2005	2.3609
RAB4B	Median WTS(TPM) Expression	0	0	null	Mann-Whitney U	2.1259	1.0881	-	2011	3.7497	-	2005	1.7638
SFXN3	Median WTS(TPM) Expression	0	0	null	Mann-Whitney U	2.9122	1.5421	-	2011	11.8907	-	2005	4.083
ITGB4	Median WTS(TPM) Expression	0	0	null	Mann-Whitney U	4.3453	2.1195	-	2011	9.1803	-	2005	2.1127
FAIM3	Median WTS(TPM) Expression	0	0	null	Mann-Whitney U	4.7604	2.2511	-	2011	9.9382	-	2005	2.0877
PLEKHG5	Median WTS(TPM) Expression	0	0	null	Mann-Whitney U	2.7893	1.4799	-	2011	5.7584	-	2005	2.0645
ADAMTS10	Median WTS(TPM) Expression	0	0	null	Mann-Whitney U	3.1463	1.6536	-	2011	4.0435	-	2005	1.2852
ANXA1	Median WTS(TPM) Expression	0	0	null	Mann-Whitney U	3.5098	1.8114	-	2011	61.9178	-	2005	17.6413
PSMB8	Median WTS(TPM) Expression	0	0	null	Mann-Whitney U	5.8842	2.5569	-	2011	35.5213	-	2005	6.0367
KCNAB2	Median WTS(TPM) Expression	0	0	null	Mann-Whitney U	3.1661	1.6627	-	2011	12.6395	-	2005	3.9922
ANXA11	Median WTS(TPM) Expression	0	0	null	Mann-Whitney U	2.2078	1.1426	-	2011	78.3316	-	2005	35.4788
ANXA2	Median WTS(TPM) Expression	0	0	null	Mann-Whitney U	3.3558	1.7466	-	2011	111.981	-	2005	33.37
PLCG2	Median WTS(TPM) Expression	0	0	null	Mann-Whitney U	3.287	1.7168	-	2011	7.2627	-	2005	2.2095
ITGB2	Median WTS(TPM) Expression	0	0	null	Mann-Whitney U	4.7712	2.2544	-	2011	47.4918	-	2005	9.9538
CLIC2	Median WTS(TPM) Expression	0	0	null	Mann-Whitney U	3.7293	1.8989	-	2011	4.1493	-	2005	1.1126
CCR4	Median WTS(TPM) Expression	0	0	null	Mann-Whitney U	5.6003	2.4855	-	2011	2.1558	-	2005	0.3849
TMEM127	Median WTS(TPM) Expression	0	0	null	Mann-Whitney U	2.204	1.1401	-	2011	28.4019	-	2005	12.8867
S100A13	Median WTS(TPM) Expression	0	0	null	Mann-Whitney U	2.6478	1.4048	-	2011	20.7721	-	2005	7.845
ITGAX	Median WTS(TPM) Expression	0	0	null	Mann-Whitney U	3.4851	1.8012	-	2011	9.5794	-	2005	2.7487
ANXA6	Median WTS(TPM) Expression	0	0	null	Mann-Whitney U	3.584	1.8416	-	2011	70.0234	-	2005	19.5379
TRIM21	Median WTS(TPM) Expression	0	0	null	Mann-Whitney U	3.1593	1.6596	-	2011	14.4491	-	2005	4.5736
AOAH	Median WTS(TPM) Expression	0	0	null	Mann-Whitney U	4.172	2.0607	-	2011	12.5446	-	2005	3.0068
CLEC7A	Median WTS(TPM) Expression	0	0	null	Mann-Whitney U	3.7326	1.9002	-	2011	13.2029	-	2005	3.5372
PSMB10	Median WTS(TPM) Expression	0	0	null	Mann-Whitney U	2.7559	1.4625	-	2011	18.3155	-	2005	6.6459
STOM	Median WTS(TPM) Expression	0	0	null	Mann-Whitney U	3.6199	1.8559	-	2011	52.0671	-	2005	14.3836
RAMP3	Median WTS(TPM) Expression	0	0	null	Mann-Whitney U	3.3816	1.7577	-	2011	6.6507	-	2005	1.9667
ELF4	Median WTS(TPM) Expression	0	0	null	Mann-Whitney U	3.2212	1.6876	-	2011	4.4852	-	2005	1.3924
PLCB2	Median WTS(TPM) Expression	0	0	null	Mann-Whitney U	4.0643	2.023	-	2011	20.791	-	2005	5.1155
CNN2	Median WTS(TPM) Expression	0	0	null	Mann-Whitney U	3.8788	1.9556	-	2011	35.8912	-	2005	9.2532
SECTM1	Median WTS(TPM) Expression	0	0	null	Mann-Whitney U	3.9481	1.9812	-	2011	2.9351	-	2005	0.7434
CAV2	Median WTS(TPM) Expression	0	0	null	Mann-Whitney U	3.0285	1.5986	-	2011	13.7827	-	2005	4.551
PLBD1	Median WTS(TPM) Expression	0	0	null	Mann-Whitney U	3.8796	1.9559	-	2011	24.7696	-	2005	6.3845
STK40	Median WTS(TPM) Expression	0	0	null	Mann-Whitney U	2.3224	1.2156	-	2011	21.4238	-	2005	9.2247
PSMB9	Median WTS(TPM) Expression	0	0	null	Mann-Whitney U	6.5183	2.7045	-	2011	57.2771	-	2005	8.7872
ELMO1	Median WTS(TPM) Expression	0	0	null	Mann-Whitney U	3.1454	1.6533	-	2011	30.3711	-	2005	9.6556
PLCL2	Median WTS(TPM) Expression	0	0	null	Mann-Whitney U	3.1855	1.6715	-	2011	8.0347	-	2005	2.5222
PLEKHA2	Median WTS(TPM) Expression	0	0	null	Mann-Whitney U	3.7178	1.8944	-	2011	27.4042	-	2005	7.3712
TINAGL1	Median WTS(TPM) Expression	0	0	null	Mann-Whitney U	3.2443	1.6979	-	2011	11.075	-	2005	3.4137
CHMP1A	Median WTS(TPM) Expression	0	0	null	Mann-Whitney U	2.2516	1.1709	-	2011	39.5227	-	2005	17.5535
LRRC33	Median WTS(TPM) Expression	0	0	null	Mann-Whitney U	3.07	1.6182	-	2011	2.3445	-	2005	0.7637
LRRC25	Median WTS(TPM) Expression	0	0	null	Mann-Whitney U	3.0552	1.6113	-	2011	0.9356	-	2005	0.3062
SLC12A4	Median WTS(TPM) Expression	0	0	null	Mann-Whitney U	3.2316	1.6923	-	2011	40.77	-	2005	12.616
IL7R	Median WTS(TPM) Expression	0	0	null	Mann-Whitney U	6.5609	2.7139	-	2011	16.4964	-	2005	2.5144
RAC2	Median WTS(TPM) Expression	0	0	null	Mann-Whitney U	5.8495	2.5483	-	2011	14.6334	-	2005	2.5017
CCDC69	Median WTS(TPM) Expression	0	0	null	Mann-Whitney U	4.2835	2.0988	-	2011	9.5877	-	2005	2.2383
PSME2	Median WTS(TPM) Expression	0	0	null	Mann-Whitney U	2.2887	1.1945	-	2011	38.8141	-	2005	16.9594
ANKRD44	Median WTS(TPM) Expression	0	0	null	Mann-Whitney U	3.1458	1.6534	-	2011	48.9535	-	2005	15.5616
PSME1	Median WTS(TPM) Expression	0	0	null	Mann-Whitney U	2.1698	1.1176	-	2011	38.7719	-	2005	17.8687
PLEKHA4	Median WTS(TPM) Expression	0	0	null	Mann-Whitney U	3.0439	1.6059	-	2011	4.4316	-	2005	1.4559
IRF8	Median WTS(TPM) Expression	0	0	null	Mann-Whitney U	4.2721	2.0949	-	2011	12.8587	-	2005	3.0099
TIMP1	Median WTS(TPM) Expression	0	0	null	Mann-Whitney U	3.8779	1.9553	-	2011	232.699	-	2005	60.0068
S100A6	Median WTS(TPM) Expression	0	0	null	Mann-Whitney U	4.8134	2.2671	-	2011	63.0223	-	2005	13.0931
MAML2	Median WTS(TPM) Expression	0	0	null	Mann-Whitney U	3.0676	1.6171	-	2011	20.9199	-	2005	6.8197
CCR2	Median WTS(TPM) Expression	0	0	null	Mann-Whitney U	6.006	2.5864	-	2011	5.3605	-	2005	0.8925
PLEK	Median WTS(TPM) Expression	0	0	null	Mann-Whitney U	3.7871	1.9211	-	2011	3.6759	-	2005	0.9706
TIMP3	Median WTS(TPM) Expression	0	0	null	Mann-Whitney U	3.2125	1.6837	-	2011	61.654	-	2005	19.1919
TIMP2	Median WTS(TPM) Expression	0	0	null	Mann-Whitney U	3.9642	1.987	-	2011	74.2229	-	2005	18.7233
S100A4	Median WTS(TPM) Expression	0	0	null	Mann-Whitney U	4.6311	2.2114	-	2011	29.683	-	2005	6.4094
LTB	Median WTS(TPM) Expression	0	0	null	Mann-Whitney U	6.9503	2.7971	-	2011	12.1847	-	2005	1.7531
PLD3	Median WTS(TPM) Expression	0	0	null	Mann-Whitney U	2.1086	1.0763	-	2011	51.8168	-	2005	24.5737
KCNA3	Median WTS(TPM) Expression	0	0	null	Mann-Whitney U	5.1585	2.3669	-	2011	3.0408	-	2005	0.5895
ANO6	Median WTS(TPM) Expression	0	0	null	Mann-Whitney U	2.6862	1.4256	-	2011	30.55	-	2005	11.373
SLC15A3	Median WTS(TPM) Expression	0	0	null	Mann-Whitney U	3.9035	1.9648	-	2011	23.8563	-	2005	6.1115
PLSCR4	Median WTS(TPM) Expression	0	0	null	Mann-Whitney U	3.2264	1.6899	-	2011	15.6238	-	2005	4.8426
SAMSN1	Median WTS(TPM) Expression	0	0	null	Mann-Whitney U	3.9479	1.9811	-	2011	8.9432	-	2005	2.2653
PLTP	Median WTS(TPM) Expression	0	0	null	Mann-Whitney U	3.4579	1.7899	-	2011	21.9481	-	2005	6.3472
SIRPG	Median WTS(TPM) Expression	0	0	null	Mann-Whitney U	6.2214	2.6372	-	2011	2.6529	-	2005	0.4264
SH2D3C	Median WTS(TPM) Expression	0	0	null	Mann-Whitney U	2.8185	1.495	-	2011	6.7606	-	2005	2.3986
ICAM2	Median WTS(TPM) Expression	0	0	null	Mann-Whitney U	3.0512	1.6094	-	2011	3.5934	-	2005	1.1777
AHDC1	Median WTS(TPM) Expression	0	0	null	Mann-Whitney U	2.4403	1.287	-	2011	11.2122	-	2005	4.5946
HLA-B	Median WTS(TPM) Expression	0	0	null	Mann-Whitney U	6.7443	2.7537	-	2011	248.859	-	2005	36.8992
TLR2	Median WTS(TPM) Expression	0	0	null	Mann-Whitney U	3.6037	1.8495	-	2011	5.4694	-	2005	1.5177
SH2D2A	Median WTS(TPM) Expression	0	0	null	Mann-Whitney U	4.5824	2.1961	-	2011	3.4184	-	2005	0.746
AHR	Median WTS(TPM) Expression	0	0	null	Mann-Whitney U	3.2476	1.6994	-	2011	71.351	-	2005	21.9707
CCL5	Median WTS(TPM) Expression	0	0	null	Mann-Whitney U	5.8105	2.5387	-	2011	16.2438	-	2005	2.7956
AIF1	Median WTS(TPM) Expression	0	0	null	Mann-Whitney U	3.5336	1.8212	-	2011	13.9307	-	2005	3.9423
MYH9	Median WTS(TPM) Expression	0	0	null	Mann-Whitney U	2.6376	1.3992	-	2011	357.626	-	2005	135.589
AF011889.5	Median WTS(TPM) Expression	0	0	null	Mann-Whitney U	2.4587	1.2979	-	2011	34.3952	-	2005	13.9891
IRF2	Median WTS(TPM) Expression	0	0	null	Mann-Whitney U	2.5144	1.3302	-	2011	46.4528	-	2005	18.4749
HVCN1	Median WTS(TPM) Expression	0	0	null	Mann-Whitney U	2.6304	1.3953	-	2011	4.9005	-	2005	1.863
SHB	Median WTS(TPM) Expression	0	0	null	Mann-Whitney U	3.1568	1.6585	-	2011	10.4081	-	2005	3.2971
CST7	Median WTS(TPM) Expression	0	0	null	Mann-Whitney U	3.8413	1.9416	-	2011	3.9432	-	2005	1.0265
PTRF	Median WTS(TPM) Expression	0	0	null	Mann-Whitney U	3.7441	1.9046	-	2011	31.5645	-	2005	8.4305
CST3	Median WTS(TPM) Expression	0	0	null	Mann-Whitney U	2.7546	1.4619	-	2011	248.361	-	2005	90.161
SCO2	Median WTS(TPM) Expression	0	0	null	Mann-Whitney U	2.443	1.2887	-	2011	12.7728	-	2005	5.2283
ITPRIP	Median WTS(TPM) Expression	0	0	null	Mann-Whitney U	2.4431	1.2887	-	2011	2.3895	-	2005	0.978
SULF2	Median WTS(TPM) Expression	0	0	null	Mann-Whitney U	3.7487	1.9064	-	2011	20.9283	-	2005	5.5828
TLR8	Median WTS(TPM) Expression	0	0	null	Mann-Whitney U	3.8349	1.9392	-	2011	3.3489	-	2005	0.8733
LSP1	Median WTS(TPM) Expression	0	0	null	Mann-Whitney U	3.9182	1.9702	-	2011	10.1323	-	2005	2.5859
SCPEP1	Median WTS(TPM) Expression	0	0	null	Mann-Whitney U	2.3034	1.2037	-	2011	35.79	-	2005	15.5382
IRF1	Median WTS(TPM) Expression	0	0	null	Mann-Whitney U	5.1477	2.3639	-	2011	39.3934	-	2005	7.6527
EPB41L3	Median WTS(TPM) Expression	0	0	null	Mann-Whitney U	3.661	1.8722	-	2011	15.0186	-	2005	4.1023
SHKBP1	Median WTS(TPM) Expression	0	0	null	Mann-Whitney U	2.6816	1.4231	-	2011	8.5903	-	2005	3.2035
EPB41L2	Median WTS(TPM) Expression	0	0	null	Mann-Whitney U	3.0346	1.6015	-	2011	146.644	-	2005	48.3245
TLR1	Median WTS(TPM) Expression	0	0	null	Mann-Whitney U	3.5237	1.8171	-	2011	11.7314	-	2005	3.3293
MAF	Median WTS(TPM) Expression	0	0	null	Mann-Whitney U	3.1777	1.668	-	2011	34.9235	-	2005	10.9902
PTPRE	Median WTS(TPM) Expression	0	0	null	Mann-Whitney U	3.4445	1.7843	-	2011	9.3043	-	2005	2.7012
THEMIS	Median WTS(TPM) Expression	0	0	null	Mann-Whitney U	6.4345	2.6858	-	2011	4.1964	-	2005	0.6522
SH3BGRL3	Median WTS(TPM) Expression	0	0	null	Mann-Whitney U	2.062	1.0441	-	2011	25.1724	-	2005	12.2077
SH3BP1	Median WTS(TPM) Expression	0	0	null	Mann-Whitney U	3.2744	1.7112	-	2011	5.5743	-	2005	1.7024
PPM1M	Median WTS(TPM) Expression	0	0	null	Mann-Whitney U	2.3327	1.222	-	2011	5.9406	-	2005	2.5466
AGAP2	Median WTS(TPM) Expression	0	0	null	Mann-Whitney U	3.7708	1.9149	-	2011	4.563	-	2005	1.2101
TRIM22	Median WTS(TPM) Expression	0	0	null	Mann-Whitney U	3.4834	1.8005	-	2011	46.9184	-	2005	13.469
CIITA	Median WTS(TPM) Expression	0	0	null	Mann-Whitney U	4.7947	2.2614	-	2011	25.3706	-	2005	5.2914
M6PR	Median WTS(TPM) Expression	0	0	null	Mann-Whitney U	2.2105	1.1444	-	2011	105.351	-	2005	47.6599
T-Cell Inflamed Score	Transcriptomic signatures - Biomarkers	0	0	null	Mann-Whitney U	15.8462	3.9861	-	2008	46	-	2003	-147
SH3BP5	Median WTS(TPM) Expression	0	0	null	Mann-Whitney U	2.7841	1.4772	-	2011	13.3052	-	2005	4.779
PTPN22	Median WTS(TPM) Expression	0	0	null	Mann-Whitney U	4.7351	2.2434	-	2011	7.2158	-	2005	1.5239
PPIC	Median WTS(TPM) Expression	0	0	null	Mann-Whitney U	3.1946	1.6756	-	2011	26.4145	-	2005	8.2684
SH3BGRL	Median WTS(TPM) Expression	0	0	null	Mann-Whitney U	3.1522	1.6563	-	2011	19.0989	-	2005	6.059
SH3KBP1	Median WTS(TPM) Expression	0	0	null	Mann-Whitney U	3.4553	1.7888	-	2011	38.5886	-	2005	11.1678
PTPRCAP	Median WTS(TPM) Expression	0	0	null	Mann-Whitney U	3.2675	1.7082	-	2011	7.9335	-	2005	2.428
SH3PXD2A	Median WTS(TPM) Expression	0	0	null	Mann-Whitney U	2.9386	1.5551	-	2011	24.7567	-	2005	8.4247
AFAP1	Median WTS(TPM) Expression	0	0	null	Mann-Whitney U	2.4313	1.2817	-	2011	11.9408	-	2005	4.9114
PPP1R12C	Median WTS(TPM) Expression	0	0	null	Mann-Whitney U	2.3355	1.2237	-	2011	14.0351	-	2005	6.0096
PTPN6	Median WTS(TPM) Expression	0	0	null	Mann-Whitney U	2.2982	1.2005	-	2011	15.9278	-	2005	6.9304
LST1	Median WTS(TPM) Expression	0	0	null	Mann-Whitney U	3.7371	1.9019	-	2011	3.3009	-	2005	0.8833
PTGS1	Median WTS(TPM) Expression	0	0	null	Mann-Whitney U	3.3493	1.7438	-	2011	5.0118	-	2005	1.4964
PTPN7	Median WTS(TPM) Expression	0	0	null	Mann-Whitney U	4.7405	2.245	-	2011	4.92	-	2005	1.0379
ICAM1	Median WTS(TPM) Expression	0	0	null	Mann-Whitney U	4.8678	2.2833	-	2011	9.1908	-	2005	1.8881
ITM2C	Median WTS(TPM) Expression	0	0	null	Mann-Whitney U	3.4565	1.7893	-	2011	68.9568	-	2005	19.9501
PTPRC	Median WTS(TPM) Expression	0	0	null	Mann-Whitney U	5.0755	2.3435	-	2011	55.7577	-	2005	10.9858
PTGIS	Median WTS(TPM) Expression	0	0	null	Mann-Whitney U	3.9851	1.9946	-	2011	16.8379	-	2005	4.2252
TLN1	Median WTS(TPM) Expression	0	0	null	Mann-Whitney U	2.574	1.364	-	2011	136.934	-	2005	53.1992
IRAK3	Median WTS(TPM) Expression	0	0	null	Mann-Whitney U	3.2762	1.712	-	2011	8.4353	-	2005	2.5747
TRIM38	Median WTS(TPM) Expression	0	0	null	Mann-Whitney U	3.419	1.7736	-	2011	15.8544	-	2005	4.6372
ACTB	Median WTS(TPM) Expression	0	0	null	Mann-Whitney U	2.6969	1.4313	-	2011	1714.19	-	2005	635.627
PML	Median WTS(TPM) Expression	0	0	null	Mann-Whitney U	2.8094	1.4902	-	2011	31.1059	-	2005	11.0722
CISH	Median WTS(TPM) Expression	0	0	null	Mann-Whitney U	2.9774	1.574	-	2011	3.5349	-	2005	1.1873
CCDC109B	Median WTS(TPM) Expression	0	0	null	Mann-Whitney U	3.6385	1.8634	-	2011	10.2161	-	2005	2.8078
ENG	Median WTS(TPM) Expression	0	0	null	Mann-Whitney U	3.3429	1.7411	-	2011	62.4372	-	2005	18.6775
IRF5	Median WTS(TPM) Expression	0	0	null	Mann-Whitney U	2.7795	1.4748	-	2011	6.5056	-	2005	2.3405
JAK2	Median WTS(TPM) Expression	0	0	null	Mann-Whitney U	2.5486	1.3497	-	2011	19.9654	-	2005	7.8338
LYZ	Median WTS(TPM) Expression	0	0	null	Mann-Whitney U	5.3066	2.4078	-	2011	111.391	-	2005	20.9909
SIPA1	Median WTS(TPM) Expression	0	0	null	Mann-Whitney U	2.7463	1.4575	-	2011	20.2597	-	2005	7.377
JAK3	Median WTS(TPM) Expression	0	0	null	Mann-Whitney U	5.3854	2.429	-	2011	6.7234	-	2005	1.2485
TGFBI	Median WTS(TPM) Expression	0	0	null	Mann-Whitney U	3.4237	1.7756	-	2011	50.2336	-	2005	14.6722
SIRPA	Median WTS(TPM) Expression	0	0	null	Mann-Whitney U	3.0295	1.5991	-	2011	8.3307	-	2005	2.7498
MAN2B2	Median WTS(TPM) Expression	0	0	null	Mann-Whitney U	2.4117	1.2701	-	2011	20.1803	-	2005	8.3675
PMP22	Median WTS(TPM) Expression	0	0	null	Mann-Whitney U	3.4544	1.7884	-	2011	26.1203	-	2005	7.5615
ACTN1	Median WTS(TPM) Expression	0	0	null	Mann-Whitney U	3.0233	1.5961	-	2011	104.635	-	2005	34.6096
PNPLA6	Median WTS(TPM) Expression	0	0	null	Mann-Whitney U	2.1709	1.1183	-	2011	10.5792	-	2005	4.8732
PLXND1	Median WTS(TPM) Expression	0	0	null	Mann-Whitney U	2.6397	1.4003	-	2011	54.2625	-	2005	20.5567
HLA-C	Median WTS(TPM) Expression	0	0	null	Mann-Whitney U	5.3911	2.4306	-	2011	249.532	-	2005	46.2859
PPP1R9B	Median WTS(TPM) Expression	0	0	null	Mann-Whitney U	2.3262	1.218	-	2011	16.952	-	2005	7.2874
RAB20	Median WTS(TPM) Expression	0	0	null	Mann-Whitney U	2.4132	1.271	-	2011	4.7237	-	2005	1.9574
TGFB1I1	Median WTS(TPM) Expression	0	0	null	Mann-Whitney U	3.6082	1.8513	-	2011	17.5984	-	2005	4.8773
PTAFR	Median WTS(TPM) Expression	0	0	null	Mann-Whitney U	3.656	1.8703	-	2011	7.0263	-	2005	1.9219
PLXDC2	Median WTS(TPM) Expression	0	0	null	Mann-Whitney U	3.39	1.7613	-	2011	37.1971	-	2005	10.9727
HLA-A	Median WTS(TPM) Expression	0	0	null	Mann-Whitney U	5.6657	2.5023	-	2011	186.676	-	2005	32.9484
JDP2	Median WTS(TPM) Expression	0	0	null	Mann-Whitney U	3.078	1.622	-	2011	5.9361	-	2005	1.9285
EPSTI1	Median WTS(TPM) Expression	0	0	null	Mann-Whitney U	4.8804	2.287	-	2011	4.9574	-	2005	1.0158
EMR2	Median WTS(TPM) Expression	0	0	null	Mann-Whitney U	4.0943	2.0336	-	2011	6.0859	-	2005	1.4864
TGFB1	Median WTS(TPM) Expression	0	0	null	Mann-Whitney U	3.8276	1.9364	-	2011	33.8414	-	2005	8.8414
MAN2B1	Median WTS(TPM) Expression	0	0	null	Mann-Whitney U	2.6904	1.4278	-	2011	57.0815	-	2005	21.2166
TGFBR2	Median WTS(TPM) Expression	0	0	null	Mann-Whitney U	3.0535	1.6105	-	2011	60.4005	-	2005	19.7809
EPAS1	Median WTS(TPM) Expression	0	0	null	Mann-Whitney U	2.6393	1.4002	-	2011	93.0469	-	2005	35.2541
HSPG2	Median WTS(TPM) Expression	0	0	null	Mann-Whitney U	2.4983	1.3209	-	2011	142.133	-	2005	56.8929
AKNA	Median WTS(TPM) Expression	0	0	null	Mann-Whitney U	3.6441	1.8656	-	2011	28.2094	-	2005	7.7411
THAP11	Median WTS(TPM) Expression	0	0	null	Mann-Whitney U	2.1865	1.1286	-	2011	5.3975	-	2005	2.4686
CCND2	Median WTS(TPM) Expression	0	0	null	Mann-Whitney U	4.4489	2.1534	-	2011	17.6918	-	2005	3.9767
AKR1B1	Median WTS(TPM) Expression	0	0	null	Mann-Whitney U	2.9595	1.5654	-	2011	10.8981	-	2005	3.6824
FAM26F	Median WTS(TPM) Expression	0	0	null	Mann-Whitney U	4.7729	2.2549	-	2011	4.4801	-	2005	0.9387
TGOLN2	Median WTS(TPM) Expression	0	0	null	Mann-Whitney U	2.3901	1.2571	-	2011	140.77	-	2005	58.8975
SCAMP2	Median WTS(TPM) Expression	0	0	null	Mann-Whitney U	2.38	1.251	-	2011	120.542	-	2005	50.6477
AEBP1	Median WTS(TPM) Expression	0	0	null	Mann-Whitney U	3.9853	1.9947	-	2011	131.915	-	2005	33.1006
TGM2	Median WTS(TPM) Expression	0	0	null	Mann-Whitney U	4.4527	2.1547	-	2011	127.965	-	2005	28.7387
PYCARD	Median WTS(TPM) Expression	0	0	null	Mann-Whitney U	3.7699	1.9145	-	2011	8.4613	-	2005	2.2444
ENTPD1	Median WTS(TPM) Expression	0	0	null	Mann-Whitney U	2.8135	1.4924	-	2011	21.2367	-	2005	7.548
CHST15	Median WTS(TPM) Expression	0	0	null	Mann-Whitney U	3.1027	1.6335	-	2011	16.8743	-	2005	5.4385
CLIP3	Median WTS(TPM) Expression	0	0	null	Mann-Whitney U	3.0544	1.6109	-	2011	8.3676	-	2005	2.7395
SASH3	Median WTS(TPM) Expression	0	0	null	Mann-Whitney U	4.2618	2.0915	-	2011	3.0491	-	2005	0.7154
SIGLEC1	Median WTS(TPM) Expression	0	0	null	Mann-Whitney U	3.6213	1.8565	-	2011	3.4413	-	2005	0.9503
MAN1A1	Median WTS(TPM) Expression	0	0	null	Mann-Whitney U	3.319	1.7307	-	2011	12.6812	-	2005	3.8208
SIGLEC10	Median WTS(TPM) Expression	0	0	null	Mann-Whitney U	3.5481	1.8271	-	2011	5.359	-	2005	1.5104
WWTR1	Median WTS(TPM) Expression	0	0	null	Mann-Whitney U	2.9018	1.5369	-	2011	74.1006	-	2005	25.5362
TMC6	Median WTS(TPM) Expression	0	0	null	Mann-Whitney U	2.6235	1.3915	-	2011	15.5381	-	2005	5.9226
CHST11	Median WTS(TPM) Expression	0	0	null	Mann-Whitney U	4.3296	2.1142	-	2011	7.5005	-	2005	1.7324
SBNO2	Median WTS(TPM) Expression	0	0	null	Mann-Whitney U	2.6596	1.4112	-	2011	22.1949	-	2005	8.3452
TRIM47	Median WTS(TPM) Expression	0	0	null	Mann-Whitney U	3.0414	1.6047	-	2011	5.1662	-	2005	1.6986
TMC8	Median WTS(TPM) Expression	0	0	null	Mann-Whitney U	4.6277	2.2103	-	2011	1.694	-	2005	0.366
SWAP70	Median WTS(TPM) Expression	0	0	null	Mann-Whitney U	2.3771	1.2492	-	2011	17.4305	-	2005	7.3326
PPP1R18	Median WTS(TPM) Expression	0	0	null	Mann-Whitney U	3.4891	1.8029	-	2011	15.2785	-	2005	4.3789
TRIM56	Median WTS(TPM) Expression	0	0	null	Mann-Whitney U	2.3149	1.211	-	2011	9.977	-	2005	4.3099
IL4R	Median WTS(TPM) Expression	0	0	null	Mann-Whitney U	2.7699	1.4698	-	2011	45.5186	-	2005	16.4334
ELL	Median WTS(TPM) Expression	0	0	null	Mann-Whitney U	2.1513	1.1052	-	2011	5.5745	-	2005	2.5912
PLAUR	Median WTS(TPM) Expression	0	0	null	Mann-Whitney U	3.2392	1.6956	-	2011	5.5077	-	2005	1.7003
SERPINB1	Median WTS(TPM) Expression	0	0	null	Mann-Whitney U	3.9805	1.9929	-	2011	15.6333	-	2005	3.9275
FERMT3	Median WTS(TPM) Expression	0	0	null	Mann-Whitney U	2.9887	1.5795	-	2011	9.9069	-	2005	3.3148
KIAA0226L	Median WTS(TPM) Expression	0	0	null	Mann-Whitney U	4.1971	2.0694	-	2011	4.5563	-	2005	1.0856
LPXN	Median WTS(TPM) Expression	0	0	null	Mann-Whitney U	2.93	1.5509	-	2011	17.4842	-	2005	5.9673
PRR5L	Median WTS(TPM) Expression	0	0	null	Mann-Whitney U	3.0711	1.6188	-	2011	5.1901	-	2005	1.69
KIAA0247	Median WTS(TPM) Expression	0	0	null	Mann-Whitney U	2.4161	1.2727	-	2011	25.7236	-	2005	10.6466
ACSL4	Median WTS(TPM) Expression	0	0	null	Mann-Whitney U	3.61	1.852	-	2011	43.4126	-	2005	12.0255
CD14	Median WTS(TPM) Expression	0	0	null	Mann-Whitney U	3.7889	1.9218	-	2011	20.5427	-	2005	5.4218
ARHGEF6	Median WTS(TPM) Expression	0	0	null	Mann-Whitney U	3.4899	1.8032	-	2011	16.9848	-	2005	4.8669
STK10	Median WTS(TPM) Expression	0	0	null	Mann-Whitney U	3.4447	1.7844	-	2011	24.2512	-	2005	7.0402
PIP5K1C	Median WTS(TPM) Expression	0	0	null	Mann-Whitney U	2.3175	1.2126	-	2011	19.5874	-	2005	8.452
CERK	Median WTS(TPM) Expression	0	0	null	Mann-Whitney U	3.2041	1.6799	-	2011	10.5947	-	2005	3.3066
HLA-F	Median WTS(TPM) Expression	0	0	null	Mann-Whitney U	6.3252	2.6611	-	2011	38.8062	-	2005	6.1352
FGD2	Median WTS(TPM) Expression	0	0	null	Mann-Whitney U	3.9131	1.9683	-	2011	4.2136	-	2005	1.0768
CSF2RB	Median WTS(TPM) Expression	0	0	null	Mann-Whitney U	4.5396	2.1826	-	2011	3.0048	-	2005	0.6619
FGD3	Median WTS(TPM) Expression	0	0	null	Mann-Whitney U	4.3365	2.1165	-	2011	3.4797	-	2005	0.8024
PIP4K2A	Median WTS(TPM) Expression	0	0	null	Mann-Whitney U	2.8316	1.5016	-	2011	40.8958	-	2005	14.4429
CCL2	Median WTS(TPM) Expression	0	0	null	Mann-Whitney U	4.5803	2.1954	-	2011	39.9025	-	2005	8.7117
ACP2	Median WTS(TPM) Expression	0	0	null	Mann-Whitney U	2.4524	1.2942	-	2011	41.3022	-	2005	16.8418
HLA-E	Median WTS(TPM) Expression	0	0	null	Mann-Whitney U	5.2937	2.4043	-	2011	125.934	-	2005	23.7895
KIAA0513	Median WTS(TPM) Expression	0	0	null	Mann-Whitney U	3.4845	1.8009	-	2011	9.7093	-	2005	2.7864
ARID5A	Median WTS(TPM) Expression	0	0	null	Mann-Whitney U	3.36	1.7485	-	2011	7.0391	-	2005	2.095
PIM2	Median WTS(TPM) Expression	0	0	null	Mann-Whitney U	2.9316	1.5517	-	2011	8.2334	-	2005	2.8085
IL16	Median WTS(TPM) Expression	0	0	null	Mann-Whitney U	4.285	2.0993	-	2011	13.7205	-	2005	3.202
CTD-2207O23.3	Median WTS(TPM) Expression	0	0	null	Mann-Whitney U	2.4894	1.3158	-	2011	7.591	-	2005	3.0493
EBI3	Median WTS(TPM) Expression	0	0	null	Mann-Whitney U	4.0491	2.0176	-	2011	2.1334	-	2005	0.5269
PIK3R6	Median WTS(TPM) Expression	0	0	null	Mann-Whitney U	3.7453	1.9051	-	2011	1.6309	-	2005	0.4354
ARHGEF2	Median WTS(TPM) Expression	0	0	null	Mann-Whitney U	3.1779	1.6681	-	2011	34.8465	-	2005	10.9651
PRF1	Median WTS(TPM) Expression	0	0	null	Mann-Whitney U	5.1836	2.3739	-	2011	1.74	-	2005	0.3357
MAP4K1	Median WTS(TPM) Expression	0	0	null	Mann-Whitney U	4.8756	2.2856	-	2011	3.2514	-	2005	0.6669
SERPINB9	Median WTS(TPM) Expression	0	0	null	Mann-Whitney U	3.8796	1.9559	-	2011	3.8209	-	2005	0.9849
ARHGAP25	Median WTS(TPM) Expression	0	0	null	Mann-Whitney U	3.6046	1.8498	-	2011	6.2779	-	2005	1.7416
ETV7	Median WTS(TPM) Expression	0	0	null	Mann-Whitney U	7.2128	2.8506	-	2011	2.6007	-	2005	0.3606
SYDE1	Median WTS(TPM) Expression	0	0	null	Mann-Whitney U	2.957	1.5641	-	2011	3.7607	-	2005	1.2718
ARHGAP30	Median WTS(TPM) Expression	0	0	null	Mann-Whitney U	3.5248	1.8175	-	2011	10.4164	-	2005	2.9552
RASSF2	Median WTS(TPM) Expression	0	0	null	Mann-Whitney U	2.7151	1.441	-	2011	3.8274	-	2005	1.4097
RRAS	Median WTS(TPM) Expression	0	0	null	Mann-Whitney U	3.1498	1.6552	-	2011	12.3278	-	2005	3.9139
RASSF4	Median WTS(TPM) Expression	0	0	null	Mann-Whitney U	3.7255	1.8974	-	2011	12.1782	-	2005	3.2689
RASSF5	Median WTS(TPM) Expression	0	0	null	Mann-Whitney U	2.8942	1.5332	-	2011	4.7068	-	2005	1.6263
TNS1	Median WTS(TPM) Expression	0	0	null	Mann-Whitney U	4.1225	2.0435	-	2011	164.333	-	2005	39.8627
PREX1	Median WTS(TPM) Expression	0	0	null	Mann-Whitney U	3.0912	1.6281	-	2011	11.3609	-	2005	3.6753
ARHGAP31	Median WTS(TPM) Expression	0	0	null	Mann-Whitney U	3.0717	1.619	-	2011	10.7102	-	2005	3.4867
MAP3K14	Median WTS(TPM) Expression	0	0	null	Mann-Whitney U	2.6528	1.4075	-	2011	4.5792	-	2005	1.7262
TMEM173	Median WTS(TPM) Expression	0	0	null	Mann-Whitney U	3.9325	1.9754	-	2011	18.5031	-	2005	4.7052
CNTNAP1	Median WTS(TPM) Expression	0	0	null	Mann-Whitney U	3.3147	1.7289	-	2011	5.2023	-	2005	1.5695
ARHGAP9	Median WTS(TPM) Expression	0	0	null	Mann-Whitney U	4.6824	2.2273	-	2011	13.168	-	2005	2.8122
EFEMP2	Median WTS(TPM) Expression	0	0	null	Mann-Whitney U	3.7442	1.9047	-	2011	43.0393	-	2005	11.4949
AXL	Median WTS(TPM) Expression	0	0	null	Mann-Whitney U	3.5087	1.8109	-	2011	10.0678	-	2005	2.8694
TMEM176A	Median WTS(TPM) Expression	0	0	null	Mann-Whitney U	4.0573	2.0205	-	2011	8.791	-	2005	2.1667
ARHGDIB	Median WTS(TPM) Expression	0	0	null	Mann-Whitney U	3.852	1.9456	-	2011	93.5475	-	2005	24.2852
ARHGEF1	Median WTS(TPM) Expression	0	0	null	Mann-Whitney U	2.4266	1.2789	-	2011	16.3932	-	2005	6.7557
CASP1	Median WTS(TPM) Expression	0	0	null	Mann-Whitney U	4.474	2.1616	-	2011	33.9614	-	2005	7.5909
TMEM176B	Median WTS(TPM) Expression	0	0	null	Mann-Whitney U	4.3384	2.1172	-	2011	16.7231	-	2005	3.8546
CFB	Median WTS(TPM) Expression	0	0	null	Mann-Whitney U	3.6631	1.8731	-	2011	27.6724	-	2005	7.5543
STK17B	Median WTS(TPM) Expression	0	0	null	Mann-Whitney U	2.7969	1.4838	-	2011	38.8026	-	2005	13.8736
CSF1	Median WTS(TPM) Expression	0	0	null	Mann-Whitney U	3.8155	1.9319	-	2011	13.4359	-	2005	3.5214
IL18BP	Median WTS(TPM) Expression	0	0	null	Mann-Whitney U	2.7663	1.468	-	2011	11.7226	-	2005	4.2377
ABI3	Median WTS(TPM) Expression	0	0	null	Mann-Whitney U	3.2295	1.6913	-	2011	2.9985	-	2005	0.9285
IL15RA	Median WTS(TPM) Expression	0	0	null	Mann-Whitney U	4.3386	2.1172	-	2011	16.7396	-	2005	3.8583
PIK3R5	Median WTS(TPM) Expression	0	0	null	Mann-Whitney U	3.6777	1.8788	-	2011	2.0898	-	2005	0.5682
PRKD2	Median WTS(TPM) Expression	0	0	null	Mann-Whitney U	2.4506	1.2932	-	2011	26.6287	-	2005	10.866
ZFP36L1	Median WTS(TPM) Expression	0	0	null	Mann-Whitney U	3.2814	1.7143	-	2011	232.813	-	2005	70.9498
PRKCQ	Median WTS(TPM) Expression	0	0	null	Mann-Whitney U	5.8576	2.5503	-	2011	2.2376	-	2005	0.382
TCN2	Median WTS(TPM) Expression	0	0	null	Mann-Whitney U	2.8589	1.5155	-	2011	7.345	-	2005	2.5691
SLC40A1	Median WTS(TPM) Expression	0	0	null	Mann-Whitney U	2.754	1.4615	-	2011	37.4972	-	2005	13.6154
KIF21B	Median WTS(TPM) Expression	0	0	null	Mann-Whitney U	3.6626	1.8729	-	2011	3.1216	-	2005	0.8523
SLC43A3	Median WTS(TPM) Expression	0	0	null	Mann-Whitney U	2.8125	1.4919	-	2011	18.2394	-	2005	6.485
ARPC1B	Median WTS(TPM) Expression	0	0	null	Mann-Whitney U	3.1411	1.6513	-	2011	54.8608	-	2005	17.4655
ARPC2	Median WTS(TPM) Expression	0	0	null	Mann-Whitney U	2.0842	1.0595	-	2011	156.464	-	2005	75.0722
FKBP8	Median WTS(TPM) Expression	0	0	null	Mann-Whitney U	2.1261	1.0882	-	2011	47.1656	-	2005	22.1842
CLEC2B	Median WTS(TPM) Expression	0	0	null	Mann-Whitney U	3.5527	1.8289	-	2011	14.229	-	2005	4.0051
KIFC3	Median WTS(TPM) Expression	0	0	null	Mann-Whitney U	2.9897	1.58	-	2011	9.3904	-	2005	3.1409
2025-09-06	Median WTS(TPM) Expression	0	0	null	Mann-Whitney U	3.0469	1.6073	-	2011	24.1534	-	2005	7.9272
ITGA3	Median WTS(TPM) Expression	0	0	null	Mann-Whitney U	3.071	1.6187	-	2011	24.6818	-	2005	8.0371
PRICKLE2	Median WTS(TPM) Expression	0	0	null	Mann-Whitney U	3.9838	1.9942	-	2011	8.6784	-	2005	2.1784
COL15A1	Median WTS(TPM) Expression	0	0	null	Mann-Whitney U	3.4249	1.7761	-	2011	25.2602	-	2005	7.3755
ARPC5	Median WTS(TPM) Expression	0	0	null	Mann-Whitney U	2.4532	1.2947	-	2011	67.4299	-	2005	27.4867
KIRREL	Median WTS(TPM) Expression	0	0	null	Mann-Whitney U	3.0618	1.6144	-	2011	11.7474	-	2005	3.8367
HLA-DOA	Median WTS(TPM) Expression	0	0	null	Mann-Whitney U	4.4371	2.1496	-	2011	10.8465	-	2005	2.4445
ARRB2	Median WTS(TPM) Expression	0	0	null	Mann-Whitney U	2.2346	1.16	-	2011	17.3181	-	2005	7.7501
ZYX	Median WTS(TPM) Expression	0	0	null	Mann-Whitney U	2.7028	1.4344	-	2011	61.2143	-	2005	22.6486
ISG20	Median WTS(TPM) Expression	0	0	null	Mann-Whitney U	4.3998	2.1375	-	2011	10.4283	-	2005	2.3702
RCBTB2	Median WTS(TPM) Expression	0	0	null	Mann-Whitney U	2.8379	1.5048	-	2011	12.3842	-	2005	4.3639
ISLR	Median WTS(TPM) Expression	0	0	null	Mann-Whitney U	4.5138	2.1744	-	2011	49.3208	-	2005	10.9266
CSRP1	Median WTS(TPM) Expression	0	0	null	Mann-Whitney U	3.4774	1.798	-	2011	119.404	-	2005	34.3368
PI4K2A	Median WTS(TPM) Expression	0	0	null	Mann-Whitney U	2.3109	1.2084	-	2011	6.6825	-	2005	2.8918
ZEB2	Median WTS(TPM) Expression	0	0	null	Mann-Whitney U	3.2089	1.6821	-	2011	141.043	-	2005	43.9535
EVI2B	Median WTS(TPM) Expression	0	0	null	Mann-Whitney U	3.3743	1.7546	-	2011	90.3969	-	2005	26.7897
ZFP36L2	Median WTS(TPM) Expression	0	0	null	Mann-Whitney U	3.1298	1.6461	-	2011	41.7528	-	2005	13.3405
MAPRE2	Median WTS(TPM) Expression	0	0	null	Mann-Whitney U	2.6695	1.4166	-	2011	6.7303	-	2005	2.5212
IKZF3	Median WTS(TPM) Expression	0	0	null	Mann-Whitney U	4.7131	2.2367	-	2011	11.3752	-	2005	2.4135
FGL2	Median WTS(TPM) Expression	0	0	null	Mann-Whitney U	3.7509	1.9072	-	2011	16.7291	-	2005	4.46
ISG15	Median WTS(TPM) Expression	0	0	null	Mann-Whitney U	4.7213	2.2392	-	2011	18.3757	-	2005	3.8921
PIK3IP1	Median WTS(TPM) Expression	0	0	null	Mann-Whitney U	3.0197	1.5944	-	2011	14.0184	-	2005	4.6423
ARL4C	Median WTS(TPM) Expression	0	0	null	Mann-Whitney U	3.4163	1.7724	-	2011	3.6921	-	2005	1.0807
FLI1	Median WTS(TPM) Expression	0	0	null	Mann-Whitney U	3.469	1.7945	-	2011	16.8169	-	2005	4.8477
RBM38	Median WTS(TPM) Expression	0	0	null	Mann-Whitney U	2.7191	1.4431	-	2011	17.6485	-	2005	6.4907
PIK3CG	Median WTS(TPM) Expression	0	0	null	Mann-Whitney U	4.1397	2.0495	-	2011	5.9985	-	2005	1.449
PIK3CD	Median WTS(TPM) Expression	0	0	null	Mann-Whitney U	4.737	2.244	-	2011	8.9394	-	2005	1.8871
RBM42	Median WTS(TPM) Expression	0	0	null	Mann-Whitney U	2.0531	1.0378	-	2011	13.3117	-	2005	6.4836
CD163	Median WTS(TPM) Expression	0	0	null	Mann-Whitney U	3.3976	1.7645	-	2011	30.4264	-	2005	8.9553
HLA-DRA	Median WTS(TPM) Expression	0	0	null	Mann-Whitney U	4.6488	2.2169	-	2011	246.829	-	2005	53.095
KIAA1274	Median WTS(TPM) Expression	0	0	null	Mann-Whitney U	3.3521	1.745	-	2011	4.337	-	2005	1.2938
PIK3AP1	Median WTS(TPM) Expression	0	0	null	Mann-Whitney U	3.0569	1.6121	-	2011	20.8071	-	2005	6.8066
FHL2	Median WTS(TPM) Expression	0	0	null	Mann-Whitney U	4.3045	2.1058	-	2011	19.5442	-	2005	4.5405
IL12RB1	Median WTS(TPM) Expression	0	0	null	Mann-Whitney U	4.8306	2.2722	-	2011	1.7609	-	2005	0.3645
IL10RA	Median WTS(TPM) Expression	0	0	null	Mann-Whitney U	4.6654	2.222	-	2011	20.5894	-	2005	4.4132
FHL3	Median WTS(TPM) Expression	0	0	null	Mann-Whitney U	2.7516	1.4603	-	2011	8.7873	-	2005	3.1935
RBMS1	Median WTS(TPM) Expression	0	0	null	Mann-Whitney U	2.8445	1.5082	-	2011	31.6539	-	2005	11.1282
MEF2C	Median WTS(TPM) Expression	0	0	null	Mann-Whitney U	2.8581	1.5151	-	2011	42.1953	-	2005	14.7634
RBMS2	Median WTS(TPM) Expression	0	0	null	Mann-Whitney U	2.5417	1.3458	-	2011	41.4834	-	2005	16.3212
SERPINA1	Median WTS(TPM) Expression	0	0	null	Mann-Whitney U	5.0639	2.3403	-	2011	23.1404	-	2005	4.5697
CSF2RA	Median WTS(TPM) Expression	0	0	null	Mann-Whitney U	3.6294	1.8597	-	2011	14.0888	-	2005	3.8819
PRKCDBP	Median WTS(TPM) Expression	0	0	null	Mann-Whitney U	3.2235	1.6886	-	2011	5.2655	-	2005	1.6334
NUMBL	Median WTS(TPM) Expression	0	0	null	Mann-Whitney U	2.5838	1.3695	-	2011	12.2147	-	2005	4.7274
EVI2A	Median WTS(TPM) Expression	0	0	null	Mann-Whitney U	3.0555	1.6114	-	2011	12.3849	-	2005	4.0533
EFHD2	Median WTS(TPM) Expression	0	0	null	Mann-Whitney U	2.6396	1.4003	-	2011	7.2618	-	2005	2.751
ARHGAP4	Median WTS(TPM) Expression	0	0	null	Mann-Whitney U	3.8657	1.9507	-	2011	15.3232	-	2005	3.9639
ETS2	Median WTS(TPM) Expression	0	0	null	Mann-Whitney U	2.9017	1.5369	-	2011	29.3009	-	2005	10.0978
APOBEC3G	Median WTS(TPM) Expression	0	0	null	Mann-Whitney U	5.206	2.3802	-	2011	10.183	-	2005	1.956
RARA	Median WTS(TPM) Expression	0	0	null	Mann-Whitney U	2.6347	1.3977	-	2011	14.8594	-	2005	5.6398
RARG	Median WTS(TPM) Expression	0	0	null	Mann-Whitney U	2.9515	1.5614	-	2011	8.6189	-	2005	2.9202
RARRES1	Median WTS(TPM) Expression	0	0	null	Mann-Whitney U	3.8903	1.9599	-	2011	20.3821	-	2005	5.2392
ITGAM	Median WTS(TPM) Expression	0	0	null	Mann-Whitney U	3.2581	1.704	-	2011	5.2241	-	2005	1.6034
IL2RB	Median WTS(TPM) Expression	0	0	null	Mann-Whitney U	7.379	2.8834	-	2011	8.4849	-	2005	1.1499
ACVR1	Median WTS(TPM) Expression	0	0	null	Mann-Whitney U	2.3182	1.213	-	2011	18.2726	-	2005	7.8823
TRPV2	Median WTS(TPM) Expression	0	0	null	Mann-Whitney U	4.0182	2.0065	-	2011	5.7738	-	2005	1.4369
RSU1	Median WTS(TPM) Expression	0	0	null	Mann-Whitney U	2.4799	1.3103	-	2011	38.4379	-	2005	15.4995
ITGAL	Median WTS(TPM) Expression	0	0	null	Mann-Whitney U	5.4624	2.4495	-	2011	20.122	-	2005	3.6838
SELPLG	Median WTS(TPM) Expression	0	0	null	Mann-Whitney U	4.4066	2.1397	-	2011	8.696	-	2005	1.9734
CCDC88B	Median WTS(TPM) Expression	0	0	null	Mann-Whitney U	3.2586	1.7043	-	2011	4.3905	-	2005	1.3473
APBB1IP	Median WTS(TPM) Expression	0	0	null	Mann-Whitney U	3.9096	1.967	-	2011	7.0537	-	2005	1.8042
F13A1	Median WTS(TPM) Expression	0	0	null	Mann-Whitney U	4.2901	2.101	-	2011	44.2441	-	2005	10.3131
FCER1G	Median WTS(TPM) Expression	0	0	null	Mann-Whitney U	3.0571	1.6122	-	2011	22.3904	-	2005	7.324
RARRES2	Median WTS(TPM) Expression	0	0	null	Mann-Whitney U	5.1906	2.3759	-	2011	19.4405	-	2005	3.7453
RARRES3	Median WTS(TPM) Expression	0	0	null	Mann-Whitney U	6.6896	2.7419	-	2011	27.7056	-	2005	4.1416
PRDM1	Median WTS(TPM) Expression	0	0	null	Mann-Whitney U	3.2512	1.701	-	2011	12.5016	-	2005	3.8452
IL2RA	Median WTS(TPM) Expression	0	0	null	Mann-Whitney U	4.9413	2.3049	-	2011	4.9377	-	2005	0.9993
FCGR2A	Median WTS(TPM) Expression	0	0	null	Mann-Whitney U	2.9674	1.5692	-	2011	39.1543	-	2005	13.1947
EHD4	Median WTS(TPM) Expression	0	0	null	Mann-Whitney U	2.3137	1.2102	-	2011	11.5043	-	2005	4.9722
EHD2	Median WTS(TPM) Expression	0	0	null	Mann-Whitney U	3.3346	1.7375	-	2011	15.5142	-	2005	4.6525
APOBEC3C	Median WTS(TPM) Expression	0	0	null	Mann-Whitney U	4.3018	2.1049	-	2011	7.1071	-	2005	1.6521
APOBEC3D	Median WTS(TPM) Expression	0	0	null	Mann-Whitney U	5.5191	2.4644	-	2011	5.4086	-	2005	0.98
RASA3	Median WTS(TPM) Expression	0	0	null	Mann-Whitney U	3.6976	1.8866	-	2011	14.4352	-	2005	3.904
APOBEC3F	Median WTS(TPM) Expression	0	0	null	Mann-Whitney U	3.9913	1.9969	-	2011	11.4915	-	2005	2.8791
LRPAP1	Median WTS(TPM) Expression	0	0	null	Mann-Whitney U	2.2893	1.1949	-	2011	63.8253	-	2005	27.8793
RTP4	Median WTS(TPM) Expression	0	0	null	Mann-Whitney U	5.0125	2.3255	-	2011	2.6392	-	2005	0.5265
FGR	Median WTS(TPM) Expression	0	0	null	Mann-Whitney U	3.9646	1.9872	-	2011	3.6722	-	2005	0.9262
SEL1L3	Median WTS(TPM) Expression	0	0	null	Mann-Whitney U	2.8932	1.5327	-	2011	58.573	-	2005	20.2448
CCR5	Median WTS(TPM) Expression	0	0	null	Mann-Whitney U	5.5788	2.48	-	2011	6.502	-	2005	1.1655
PLAU	Median WTS(TPM) Expression	0	0	null	Mann-Whitney U	3.4369	1.7811	-	2011	6.3071	-	2005	1.8351
PPP6R1	Median WTS(TPM) Expression	0	0	null	Mann-Whitney U	2.0705	1.05	-	2011	10.7726	-	2005	5.203
FBLN2	Median WTS(TPM) Expression	0	0	null	Mann-Whitney U	4.1606	2.0568	-	2011	13.5788	-	2005	3.2637
ELF1	Median WTS(TPM) Expression	0	0	null	Mann-Whitney U	2.7198	1.4435	-	2011	39.7488	-	2005	14.6146
ADAM19	Median WTS(TPM) Expression	0	0	null	Mann-Whitney U	4.1932	2.0681	-	2011	9.5832	-	2005	2.2854
IL4I1	Median WTS(TPM) Expression	0	0	null	Mann-Whitney U	4.7188	2.2384	-	2011	4.8916	-	2005	1.0366
STK4	Median WTS(TPM) Expression	0	0	null	Mann-Whitney U	2.2502	1.17	-	2011	41.1208	-	2005	18.2747
ETV6	Median WTS(TPM) Expression	0	0	null	Mann-Whitney U	2.4515	1.2936	-	2011	25.4032	-	2005	10.3624
AP1M1	Median WTS(TPM) Expression	0	0	null	Mann-Whitney U	2.0767	1.0543	-	2011	12.2153	-	2005	5.882
KCTD10	Median WTS(TPM) Expression	0	0	null	Mann-Whitney U	2.5944	1.3754	-	2011	45.1437	-	2005	17.4007
AP2A1	Median WTS(TPM) Expression	0	0	null	Mann-Whitney U	2.0851	1.0601	-	2011	18.3535	-	2005	8.8023
PSAP	Median WTS(TPM) Expression	0	0	null	Mann-Whitney U	2.4772	1.3087	-	2011	391.916	-	2005	158.211
FBN1	Median WTS(TPM) Expression	0	0	null	Mann-Whitney U	3.0845	1.6251	-	2011	51.3326	-	2005	16.6419
NOTCH1	Median WTS(TPM) Expression	0	0	null	Mann-Whitney U	2.752	1.4605	-	2011	17.1984	-	2005	6.2494
IL32	Median WTS(TPM) Expression	0	0	null	Mann-Whitney U	5.6425	2.4963	-	2011	60.1497	-	2005	10.6601
RAP2C	Median WTS(TPM) Expression	0	0	null	Mann-Whitney U	2.3542	1.2352	-	2011	19.3847	-	2005	8.2341
RUNX3	Median WTS(TPM) Expression	0	0	null	Mann-Whitney U	5.7746	2.5297	-	2011	10.4364	-	2005	1.8073
LTBP2	Median WTS(TPM) Expression	0	0	null	Mann-Whitney U	3.6711	1.8762	-	2011	27.0481	-	2005	7.3678
KCTD12	Median WTS(TPM) Expression	0	0	null	Mann-Whitney U	2.5073	1.3261	-	2011	5.4927	-	2005	2.1907
PLAC8	Median WTS(TPM) Expression	0	0	null	Mann-Whitney U	5.9206	2.5658	-	2011	5.3306	-	2005	0.9003
ACVRL1	Median WTS(TPM) Expression	0	0	null	Mann-Whitney U	2.8442	1.508	-	2011	9.4184	-	2005	3.3115
IL2RG	Median WTS(TPM) Expression	0	0	null	Mann-Whitney U	6.84	2.774	-	2011	15.3031	-	2005	2.2373
RUNX1	Median WTS(TPM) Expression	0	0	null	Mann-Whitney U	4.0808	2.0288	-	2011	54.4603	-	2005	13.3455
MAP3K3	Median WTS(TPM) Expression	0	0	null	Mann-Whitney U	2.0849	1.06	-	2011	8.5518	-	2005	4.1017
IRF3	Median WTS(TPM) Expression	0	0	null	Mann-Whitney U	2.2569	1.1744	-	2011	15.9497	-	2005	7.067
HMHA1	Median WTS(TPM) Expression	0	0	null	Mann-Whitney U	3.7698	1.9145	-	2011	4.7918	-	2005	1.2711
IL27RA	Median WTS(TPM) Expression	0	0	null	Mann-Whitney U	4.4111	2.1412	-	2011	1.1317	-	2005	0.2565
IRF9	Median WTS(TPM) Expression	0	0	null	Mann-Whitney U	3.5427	1.8248	-	2011	69.2242	-	2005	19.5402
ARAP1	Median WTS(TPM) Expression	0	0	null	Mann-Whitney U	2.4096	1.2688	-	2011	34.2572	-	2005	14.2171
ETS1	Median WTS(TPM) Expression	0	0	null	Mann-Whitney U	3.3865	1.7598	-	2011	46.3531	-	2005	13.6878
LRP10	Median WTS(TPM) Expression	0	0	null	Mann-Whitney U	2.6019	1.3795	-	2011	49.2486	-	2005	18.9282
RASGRP2	Median WTS(TPM) Expression	0	0	null	Mann-Whitney U	3.955	1.9837	-	2011	10.2067	-	2005	2.5807
FCGR3A	Median WTS(TPM) Expression	0	0	null	Mann-Whitney U	4.0213	2.0077	-	2011	44.9884	-	2005	11.1874
CFLAR	Median WTS(TPM) Expression	0	0	null	Mann-Whitney U	2.3039	1.2041	-	2011	109.982	-	2005	47.7368
FCGRT	Median WTS(TPM) Expression	0	0	null	Mann-Whitney U	2.4989	1.3213	-	2011	17.1372	-	2005	6.858
SERPINH1	Median WTS(TPM) Expression	0	0	null	Mann-Whitney U	2.537	1.3431	-	2011	81.2786	-	2005	32.0379
EGLN2	Median WTS(TPM) Expression	0	0	null	Mann-Whitney U	2.1393	1.0972	-	2011	17.5267	-	2005	8.1926
ACTN4	Median WTS(TPM) Expression	0	0	null	Mann-Whitney U	2.4969	1.3201	-	2011	267.653	-	2005	107.195
FCHO1	Median WTS(TPM) Expression	0	0	null	Mann-Whitney U	4.3423	2.1185	-	2011	1.2266	-	2005	0.2825
MAP3K8	Median WTS(TPM) Expression	0	0	null	Mann-Whitney U	3.2715	1.7099	-	2011	18.2227	-	2005	5.5702
FCHSD2	Median WTS(TPM) Expression	0	0	null	Mann-Whitney U	2.9043	1.5382	-	2011	37.7799	-	2005	13.0081
CCR7	Median WTS(TPM) Expression	0	0	null	Mann-Whitney U	6.0751	2.6029	-	2011	2.3871	-	2005	0.3929
PKIG	Median WTS(TPM) Expression	0	0	null	Mann-Whitney U	2.9831	1.5768	-	2011	42.681	-	2005	14.3078
RRN3P2	Median WTS(TPM) Expression	0	0	null	Mann-Whitney U	3.4266	1.7768	-	2011	3.2805	-	2005	0.9574
SERPING1	Median WTS(TPM) Expression	0	0	null	Mann-Whitney U	4.7201	2.2388	-	2011	198.7	-	2005	42.0962
ARHGAP1	Median WTS(TPM) Expression	0	0	null	Mann-Whitney U	2.3758	1.2484	-	2011	45.1469	-	2005	19.0026
SERPINF1	Median WTS(TPM) Expression	0	0	null	Mann-Whitney U	3.9185	1.9703	-	2011	75.2782	-	2005	19.2111
ABCA1	Median WTS(TPM) Expression	0	0	null	Mann-Whitney U	2.5188	1.3327	-	2011	19.4273	-	2005	7.713
FCN1	Median WTS(TPM) Expression	0	0	null	Mann-Whitney U	4.9331	2.3025	-	2011	4.1092	-	2005	0.833
ITGA4	Median WTS(TPM) Expression	0	0	null	Mann-Whitney U	3.6713	1.8763	-	2011	22.8349	-	2005	6.2198
AQP1	Median WTS(TPM) Expression	0	0	null	Mann-Whitney U	3.1134	1.6385	-	2011	28.1843	-	2005	9.0526
CASP4	Median WTS(TPM) Expression	0	0	null	Mann-Whitney U	3.0878	1.6266	-	2011	97.9092	-	2005	31.708
EHBP1L1	Median WTS(TPM) Expression	0	0	null	Mann-Whitney U	2.7309	1.4494	-	2011	24.3882	-	2005	8.9304
RASAL3	Median WTS(TPM) Expression	0	0	null	Mann-Whitney U	5.0121	2.3254	-	2011	3.4857	-	2005	0.6955
APOL2	Median WTS(TPM) Expression	0	0	null	Mann-Whitney U	3.057	1.6121	-	2011	40.7237	-	2005	13.3215
APOL1	Median WTS(TPM) Expression	0	0	null	Mann-Whitney U	6.1541	2.6215	-	2011	30.2988	-	2005	4.9234
APOL6	Median WTS(TPM) Expression	0	0	null	Mann-Whitney U	4.4973	2.1691	-	2011	8.2681	-	2005	1.8385
TEP1	Median WTS(TPM) Expression	0	0	null	Mann-Whitney U	2.6286	1.3943	-	2011	58.8529	-	2005	22.3893
EHD1	Median WTS(TPM) Expression	0	0	null	Mann-Whitney U	2.7104	1.4385	-	2011	68.0408	-	2005	25.104
APOL3	Median WTS(TPM) Expression	0	0	null	Mann-Whitney U	4.9044	2.2941	-	2011	30.1445	-	2005	6.1464
ZNFX1	Median WTS(TPM) Expression	0	0	null	Mann-Whitney U	2.5049	1.3247	-	2011	40.0073	-	2005	15.9717
ITGA9	Median WTS(TPM) Expression	0	0	null	Mann-Whitney U	3.0432	1.6056	-	2011	14.7631	-	2005	4.8512
SEMA7A	Median WTS(TPM) Expression	0	0	null	Mann-Whitney U	3.2474	1.6993	-	2011	2.2242	-	2005	0.6849
CX3CL1	Median WTS(TPM) Expression	0	0	309.881	Mann-Whitney U	4.7429	2.2458	-	2011	7.4194	-	2005	1.5643
NINJ2	Median WTS(TPM) Expression	0	0	309.865	Mann-Whitney U	4.0899	2.0321	-	2011	2.4074	-	2005	0.5886
SELL	Median WTS(TPM) Expression	0	0	309.823	Mann-Whitney U	4.4963	2.1687	-	2011	9.207	-	2005	2.0477
SERPINB8	Median WTS(TPM) Expression	0	0	309.785	Mann-Whitney U	2.954	1.5627	-	2011	5.6842	-	2005	1.9242
MDFIC	Median WTS(TPM) Expression	0	0	309.657	Mann-Whitney U	3.0745	1.6203	-	2011	8.1212	-	2005	2.6415
RASSF1	Median WTS(TPM) Expression	0	0	309.56	Mann-Whitney U	2.0935	1.0659	-	2011	7.7053	-	2005	3.6806
TLR4	Median WTS(TPM) Expression	0	0	309.545	Mann-Whitney U	3.1657	1.6625	-	2011	15.9109	-	2005	5.026
TLR6	Median WTS(TPM) Expression	0	0	309.423	Mann-Whitney U	3.5348	1.8216	-	2011	5.158	-	2005	1.4592
ARHGAP15	Median WTS(TPM) Expression	0	0	309.39	Mann-Whitney U	3.4325	1.7793	-	2011	11.4537	-	2005	3.3368
SLC24A6	Median WTS(TPM) Expression	0	0	309.295	Mann-Whitney U	2.3296	1.2201	-	2011	13.5745	-	2005	5.827
GIT2	Median WTS(TPM) Expression	0	0	309.25	Mann-Whitney U	2.0966	1.068	-	2011	48.9591	-	2005	23.3519
PTTG1IP	Median WTS(TPM) Expression	0	0	309.133	Mann-Whitney U	1.9983	0.9987	-	2011	45.1463	-	2005	22.5928
SERTAD1	Median WTS(TPM) Expression	0	0	309.045	Mann-Whitney U	2.501	1.3225	-	2011	2.17	-	2005	0.8677
LMO2	Median WTS(TPM) Expression	0	0	309.002	Mann-Whitney U	2.6226	1.391	-	2011	4.5883	-	2005	1.7495
GSTO1	Median WTS(TPM) Expression	0	0	308.973	Mann-Whitney U	2.2256	1.1542	-	2011	25.2446	-	2005	11.3427
FKBP9	Median WTS(TPM) Expression	0	0	308.942	Mann-Whitney U	2.373	1.2467	-	2011	85.6833	-	2005	36.1068
ZBTB46	Median WTS(TPM) Expression	0	0	308.817	Mann-Whitney U	2.7666	1.4681	-	2011	4.9827	-	2005	1.801
SHISA5	Median WTS(TPM) Expression	0	0	308.556	Mann-Whitney U	2.2993	1.2012	-	2011	95.3136	-	2005	41.4532
LRRC8C	Median WTS(TPM) Expression	0	0	308.435	Mann-Whitney U	2.8471	1.5095	-	2011	4.336	-	2005	1.5229
EVC2	Median WTS(TPM) Expression	0	0	308.363	Mann-Whitney U	3.6594	1.8716	-	2011	4.6945	-	2005	1.2829
KYNU	Median WTS(TPM) Expression	0	0	308.27	Mann-Whitney U	3.59	1.844	-	2011	4.1639	-	2005	1.1599
IL18	Median WTS(TPM) Expression	0	0	308.251	Mann-Whitney U	3.0465	1.6072	-	2011	13.3911	-	2005	4.3955
KLHL5	Median WTS(TPM) Expression	0	0	308.206	Mann-Whitney U	2.6075	1.3827	-	2011	28.0118	-	2005	10.7427
KLHL21	Median WTS(TPM) Expression	0	0	308.164	Mann-Whitney U	2.3609	1.2393	-	2011	14.1016	-	2005	5.973
TM6SF1	Median WTS(TPM) Expression	0	0	307.95	Mann-Whitney U	2.6488	1.4053	-	2011	9.0525	-	2005	3.4176
TBC1D2	Median WTS(TPM) Expression	0	0	307.756	Mann-Whitney U	2.604	1.3808	-	2011	4.9416	-	2005	1.8977
DLL1	Median WTS(TPM) Expression	0	0	307.719	Mann-Whitney U	3.1855	1.6715	-	2011	3.4411	-	2005	1.0802
CDR2	Median WTS(TPM) Expression	0	0	307.439	Mann-Whitney U	2.3549	1.2357	-	2011	21.2257	-	2005	9.0133
PLA2G4C	Median WTS(TPM) Expression	0	0	307.348	Mann-Whitney U	2.7917	1.4811	-	2011	6.3226	-	2005	2.2648
ECM1	Median WTS(TPM) Expression	0	0	307.303	Mann-Whitney U	2.8167	1.494	-	2011	8.299	-	2005	2.9463
DDX60L	Median WTS(TPM) Expression	0	0	307.296	Mann-Whitney U	2.9172	1.5446	-	2011	23.0669	-	2005	7.9073
PLP2	Median WTS(TPM) Expression	0	0	307.285	Mann-Whitney U	3.0131	1.5912	-	2011	30.1808	-	2005	10.0166
TRIM34	Median WTS(TPM) Expression	0	0	307.237	Mann-Whitney U	3.4847	1.8011	-	2011	8.9792	-	2005	2.5767
IL6ST	Median WTS(TPM) Expression	0	0	307.234	Mann-Whitney U	2.4903	1.3163	-	2011	270.863	-	2005	108.768
CUEDC1	Median WTS(TPM) Expression	0	0	307.133	Mann-Whitney U	2.5741	1.3641	-	2011	8.7052	-	2005	3.3818
LPAR6	Median WTS(TPM) Expression	0	0	307.068	Mann-Whitney U	2.7706	1.4702	-	2011	40.2726	-	2005	14.5355
FAM114A1	Median WTS(TPM) Expression	0	0	307.039	Mann-Whitney U	2.3872	1.2553	-	2011	50.4727	-	2005	21.1429
RASGRP1	Median WTS(TPM) Expression	0	0	307.006	Mann-Whitney U	3.1063	1.6352	-	2011	8.1114	-	2005	2.6112
ZBTB4	Median WTS(TPM) Expression	0	0	306.969	Mann-Whitney U	2.1952	1.1343	-	2011	23.0396	-	2005	10.4956
ANGPTL2	Median WTS(TPM) Expression	0	0	306.833	Mann-Whitney U	2.615	1.3868	-	2011	8.178	-	2005	3.1273
AHNAK	Median WTS(TPM) Expression	0	0	306.503	Mann-Whitney U	2.4978	1.3206	-	2011	547.134	-	2005	219.05
WDFY1	Median WTS(TPM) Expression	0	0	306.445	Mann-Whitney U	2.2154	1.1475	-	2011	52.3097	-	2005	23.6122
FAM196B	Median WTS(TPM) Expression	0	0	306.358	Mann-Whitney U	3.8773	1.9551	-	2011	1.5248	-	2005	0.3933
SOCS1	Median WTS(TPM) Expression	0	0	306.355	Mann-Whitney U	3.5016	1.808	-	2011	2.0026	-	2005	0.5719
NCF1B	Median WTS(TPM) Expression	0	0	306.29	Mann-Whitney U	4.3097	2.1076	-	2011	0.9591	-	2005	0.2226
IGHA1	Median WTS(TPM) Expression	0	0	306.213	Mann-Whitney U	9.3962	3.2321	-	2011	356.028	-	2005	37.8908
IDO1	Median WTS(TPM) Expression	0	0	306.179	Mann-Whitney U	5.8561	2.5499	-	2011	3.2654	-	2005	0.5576
FOSL2	Median WTS(TPM) Expression	0	0	306.169	Mann-Whitney U	2.5614	1.3569	-	2011	33.4408	-	2005	13.0555
AC004917.1	Median WTS(TPM) Expression	0	0	306.158	Mann-Whitney U	3.4916	1.8039	-	2011	5.1252	-	2005	1.4678
CCL4	Median WTS(TPM) Expression	0	0	306.102	Mann-Whitney U	4.5343	2.1809	-	2011	3.2964	-	2005	0.727
LUM	Median WTS(TPM) Expression	0	0	306.06	Mann-Whitney U	3.8091	1.9294	-	2011	215.958	-	2005	56.6959
WWC3	Median WTS(TPM) Expression	0	0	305.998	Mann-Whitney U	2.196	1.1349	-	2011	14.0253	-	2005	6.3868
SCRN1	Median WTS(TPM) Expression	0	0	305.939	Mann-Whitney U	3.3018	1.7233	-	2011	33.9263	-	2005	10.275
SCARF2	Median WTS(TPM) Expression	0	0	305.819	Mann-Whitney U	3.1125	1.6381	-	2011	9.5686	-	2005	3.0743
CMIP	Median WTS(TPM) Expression	0	0	305.77	Mann-Whitney U	2.2995	1.2013	-	2011	21.4751	-	2005	9.3391
TBC1D1	Median WTS(TPM) Expression	0	0	305.757	Mann-Whitney U	2.5891	1.3724	-	2011	43.8194	-	2005	16.9249
GBP1P1	Median WTS(TPM) Expression	0	0	305.679	Mann-Whitney U	4.8637	2.2821	-	2011	1.2284	-	2005	0.2526
2025-03-01	Median WTS(TPM) Expression	0	0	305.676	Mann-Whitney U	2.722	1.4447	-	2011	9.2675	-	2005	3.4047
PXDC1	Median WTS(TPM) Expression	0	0	305.586	Mann-Whitney U	2.6429	1.4021	-	2011	9.5812	-	2005	3.6253
COL16A1	Median WTS(TPM) Expression	0	0	305.528	Mann-Whitney U	4.2628	2.0918	-	2011	67.7206	-	2005	15.8863
ADCK4	Median WTS(TPM) Expression	0	0	305.503	Mann-Whitney U	2.1458	1.1015	-	2011	5.0503	-	2005	2.3535
MAPKAPK2	Median WTS(TPM) Expression	0	0	305.413	Mann-Whitney U	2.1133	1.0795	-	2011	30.2014	-	2005	14.2913
NFKBIB	Median WTS(TPM) Expression	0	0	305.371	Mann-Whitney U	2.0941	1.0663	-	2011	5.3242	-	2005	2.5425
CALD1	Median WTS(TPM) Expression	0	0	305.147	Mann-Whitney U	2.6002	1.3786	-	2011	119.28	-	2005	45.874
LONRF3	Median WTS(TPM) Expression	0	0	305.094	Mann-Whitney U	3.7966	1.9247	-	2011	2.4913	-	2005	0.6562
GABARAPL1	Median WTS(TPM) Expression	0	0	305.017	Mann-Whitney U	2.5264	1.3371	-	2011	45.1986	-	2005	17.8905
DOK1	Median WTS(TPM) Expression	0	0	304.988	Mann-Whitney U	2.8548	1.5134	-	2011	6.6566	-	2005	2.3317
CCL19	Median WTS(TPM) Expression	0	0	304.897	Mann-Whitney U	7.9256	2.9865	-	2011	9.8366	-	2005	1.2411
RRBP1	Median WTS(TPM) Expression	0	0	304.574	Mann-Whitney U	2.301	1.2023	-	2011	114.631	-	2005	49.817
CTDSP2	Median WTS(TPM) Expression	0	0	304.553	Mann-Whitney U	1.9745	0.9815	-	2011	35.5759	-	2005	18.0178
SYT11	Median WTS(TPM) Expression	0	0	304.537	Mann-Whitney U	3.4308	1.7786	-	2011	3.0697	-	2005	0.8947
CLIC1	Median WTS(TPM) Expression	0	0	304.488	Mann-Whitney U	2.089	1.0628	-	2011	158.491	-	2005	75.8681
PRKCB	Median WTS(TPM) Expression	0	0	304.368	Mann-Whitney U	4.5641	2.1903	-	2011	8.5857	-	2005	1.8811
GM2A	Median WTS(TPM) Expression	0	0	304.161	Mann-Whitney U	2.2899	1.1953	-	2011	18.5993	-	2005	8.1223
SORBS3	Median WTS(TPM) Expression	0	0	304.12	Mann-Whitney U	2.4417	1.2879	-	2011	71.1183	-	2005	29.127
SH3GL1	Median WTS(TPM) Expression	0	0	304.057	Mann-Whitney U	2.0077	1.0056	-	2011	21.9946	-	2005	10.955
SEMA4C	Median WTS(TPM) Expression	0	0	303.943	Mann-Whitney U	2.2652	1.1797	-	2011	19.1553	-	2005	8.4561
ABI1	Median WTS(TPM) Expression	0	0	303.936	Mann-Whitney U	2.172	1.119	-	2011	55.2993	-	2005	25.4602
FGD5	Median WTS(TPM) Expression	0	0	303.848	Mann-Whitney U	2.5602	1.3563	-	2011	4.7009	-	2005	1.8361
HTRA1	Median WTS(TPM) Expression	0	0	303.781	Mann-Whitney U	2.6518	1.407	-	2011	25.4761	-	2005	9.6069
ATP6V1B2	Median WTS(TPM) Expression	0	0	303.746	Mann-Whitney U	2.3388	1.2258	-	2011	43.3364	-	2005	18.5292
CPZ	Median WTS(TPM) Expression	0	0	303.69	Mann-Whitney U	3.8892	1.9595	-	2011	12.2791	-	2005	3.1572
IL17RA	Median WTS(TPM) Expression	0	0	303.674	Mann-Whitney U	2.2277	1.1555	-	2011	12.6717	-	2005	5.6883
DOCK6	Median WTS(TPM) Expression	0	0	303.45	Mann-Whitney U	2.308	1.2066	-	2011	16.4769	-	2005	7.139
RCAN1	Median WTS(TPM) Expression	0	0	303.359	Mann-Whitney U	2.5088	1.327	-	2011	7.2325	-	2005	2.8828
ARSA	Median WTS(TPM) Expression	0	0	303.296	Mann-Whitney U	2.3666	1.2428	-	2011	18.8453	-	2005	7.9632
WDR81	Median WTS(TPM) Expression	0	0	303.271	Mann-Whitney U	2.2268	1.155	-	2011	8.8413	-	2005	3.9704
GFPT2	Median WTS(TPM) Expression	0	0	303.253	Mann-Whitney U	4.4608	2.1573	-	2011	16.7818	-	2005	3.7621
AMFR	Median WTS(TPM) Expression	0	0	303.227	Mann-Whitney U	2.2117	1.1451	-	2011	115.259	-	2005	52.1138
PYHIN1	Median WTS(TPM) Expression	0	0	303.202	Mann-Whitney U	4.939	2.3042	-	2011	3.2319	-	2005	0.6544
GALNS	Median WTS(TPM) Expression	0	0	303.183	Mann-Whitney U	2.3692	1.2444	-	2011	15.8878	-	2005	6.706
PARP4	Median WTS(TPM) Expression	0	0	303.174	Mann-Whitney U	2.1618	1.1122	-	2011	32.2234	-	2005	14.9061
KIAA1755	Median WTS(TPM) Expression	0	0	303.089	Mann-Whitney U	4.1882	2.0663	-	2011	8.5213	-	2005	2.0346
ATL3	Median WTS(TPM) Expression	0	0	303.036	Mann-Whitney U	2.1851	1.1277	-	2011	53.0247	-	2005	24.2662
GEM	Median WTS(TPM) Expression	0	0	302.915	Mann-Whitney U	3.2193	1.6868	-	2011	11.9757	-	2005	3.7199
ZBTB47	Median WTS(TPM) Expression	0	0	302.841	Mann-Whitney U	2.3995	1.2627	-	2011	8.6982	-	2005	3.625
GUK1	Median WTS(TPM) Expression	0	0	302.733	Mann-Whitney U	2.1124	1.0789	-	2011	93.8655	-	2005	44.436
RASGEF1B	Median WTS(TPM) Expression	0	0	302.572	Mann-Whitney U	2.7101	1.4384	-	2011	9.2856	-	2005	3.4263
MAP1A	Median WTS(TPM) Expression	0	0	302.554	Mann-Whitney U	2.8189	1.4951	-	2011	5.461	-	2005	1.9373
SLC38A5	Median WTS(TPM) Expression	0	0	302.485	Mann-Whitney U	4.2986	2.1039	-	2011	3.008	-	2005	0.6998
ICOS	Median WTS(TPM) Expression	0	0	302.36	Mann-Whitney U	5.3492	2.4193	-	2011	0.7569	-	2005	0.1415
CSF3R	Median WTS(TPM) Expression	0	0	302.161	Mann-Whitney U	3.0665	1.6166	-	2011	5.285	-	2005	1.7235
CTC1	Median WTS(TPM) Expression	0	0	302.113	Mann-Whitney U	2.201	1.1382	-	2011	5.1709	-	2005	2.3493
HIC1	Median WTS(TPM) Expression	0	0	302.066	Mann-Whitney U	2.9329	1.5523	-	2011	6.8306	-	2005	2.3289
OSTM1	Median WTS(TPM) Expression	0	0	302.034	Mann-Whitney U	2.2931	1.1973	-	2011	25.4956	-	2005	11.1184
TNFRSF10D	Median WTS(TPM) Expression	0	0	301.992	Mann-Whitney U	3.1326	1.6474	-	2011	1.3695	-	2005	0.4372
SLC10A3	Median WTS(TPM) Expression	0	0	301.926	Mann-Whitney U	2.2682	1.1816	-	2011	13.3783	-	2005	5.8981
ZBP1	Median WTS(TPM) Expression	0	0	301.882	Mann-Whitney U	5.5112	2.4624	-	2011	3.1842	-	2005	0.5778
C2	Median WTS(TPM) Expression	0	0	301.859	Mann-Whitney U	3.3652	1.7507	-	2011	10.7117	-	2005	3.1831
SLC12A7	Median WTS(TPM) Expression	0	0	301.753	Mann-Whitney U	2.2481	1.1687	-	2011	53.044	-	2005	23.5954
ZBED1	Median WTS(TPM) Expression	0	0	301.608	Mann-Whitney U	2.3492	1.2322	-	2011	34.2448	-	2005	14.5771
DUSP3	Median WTS(TPM) Expression	0	0	301.605	Mann-Whitney U	2.0872	1.0616	-	2011	10.1281	-	2005	4.8524
PPARD	Median WTS(TPM) Expression	0	0	301.527	Mann-Whitney U	2.2203	1.1508	-	2011	23.0256	-	2005	10.3704
LRRK2	Median WTS(TPM) Expression	0	0	301.525	Mann-Whitney U	3.6353	1.8621	-	2011	7.4126	-	2005	2.0391
MIER2	Median WTS(TPM) Expression	0	0	301.5	Mann-Whitney U	2.0975	1.0687	-	2011	6.4099	-	2005	3.056
LITAF	Median WTS(TPM) Expression	0	0	301.485	Mann-Whitney U	2.4945	1.3188	-	2011	110.082	-	2005	44.1296
RSAD2	Median WTS(TPM) Expression	0	0	301.376	Mann-Whitney U	3.8962	1.9621	-	2011	3.7313	-	2005	0.9577
MITF	Median WTS(TPM) Expression	0	0	301.315	Mann-Whitney U	3.1036	1.6339	-	2011	15.9682	-	2005	5.1451
TCF7	Median WTS(TPM) Expression	0	0	301.258	Mann-Whitney U	2.4256	1.2783	-	2011	15.523	-	2005	6.3997
NOSIP	Median WTS(TPM) Expression	0	0	301.243	Mann-Whitney U	2.1284	1.0897	-	2011	18.9115	-	2005	8.8855
BCL2A1	Median WTS(TPM) Expression	0	0	301.186	Mann-Whitney U	4.3891	2.1339	-	2011	4.5771	-	2005	1.0428
ITM2B	Median WTS(TPM) Expression	0	0	301.075	Mann-Whitney U	2.4017	1.264	-	2011	262	-	2005	109.091
RASGRF2	Median WTS(TPM) Expression	0	0	300.868	Mann-Whitney U	2.9014	1.5367	-	2011	5.0921	-	2005	1.7551
CFI	Median WTS(TPM) Expression	0	0	300.862	Mann-Whitney U	4.0633	2.0227	-	2011	15.1486	-	2005	3.7282
ATG16L2	Median WTS(TPM) Expression	0	0	300.518	Mann-Whitney U	2.2992	1.2011	-	2011	13.3554	-	2005	5.8088
HECTD3	Median WTS(TPM) Expression	0	0	300.422	Mann-Whitney U	2.0256	1.0183	-	2011	13.0681	-	2005	6.4516
FAS	Median WTS(TPM) Expression	0	0	300.226	Mann-Whitney U	3.1026	1.6335	-	2011	53.237	-	2005	17.1589
CYGB	Median WTS(TPM) Expression	0	0	300.116	Mann-Whitney U	2.9939	1.582	-	2011	4.346	-	2005	1.4516
C16orf57	Median WTS(TPM) Expression	0	0	300.043	Mann-Whitney U	2.3653	1.242	-	2011	13.367	-	2005	5.6513
LACC1	Median WTS(TPM) Expression	0	0	299.911	Mann-Whitney U	2.8745	1.5233	-	2011	7.8568	-	2005	2.7333
ARRDC5	Median WTS(TPM) Expression	0	0	299.906	Mann-Whitney U	4.5643	2.1904	-	2011	1.4496	-	2005	0.3176
FPR3	Median WTS(TPM) Expression	0	0	299.866	Mann-Whitney U	2.7164	1.4417	-	2011	8.955	-	2005	3.2966
CD33	Median WTS(TPM) Expression	0	0	299.722	Mann-Whitney U	3.1065	1.6353	-	2011	2.303	-	2005	0.7414
DCAF15	Median WTS(TPM) Expression	0	0	299.626	Mann-Whitney U	2.1347	1.0941	-	2011	6.8061	-	2005	3.1882
SNX29	Median WTS(TPM) Expression	0	0	299.494	Mann-Whitney U	2.3228	1.2159	-	2011	27.808	-	2005	11.9715
MOB2	Median WTS(TPM) Expression	0	0	299.324	Mann-Whitney U	2.1069	1.0751	-	2011	24.6141	-	2005	11.6825
STK38	Median WTS(TPM) Expression	0	0	299.315	Mann-Whitney U	2.1053	1.074	-	2011	15.113	-	2005	7.1785
H6PD	Median WTS(TPM) Expression	0	0	299.265	Mann-Whitney U	1.8619	0.8968	-	2011	5.2879	-	2005	2.84
FOLR2	Median WTS(TPM) Expression	0	0	299.184	Mann-Whitney U	3.0089	1.5892	-	2011	8.2247	-	2005	2.7335
DGKA	Median WTS(TPM) Expression	0	0	298.876	Mann-Whitney U	3.1965	1.6765	-	2011	23.8106	-	2005	7.449
POU2F2	Median WTS(TPM) Expression	0	0	298.867	Mann-Whitney U	3.3639	1.7501	-	2011	4.3284	-	2005	1.2867
OSBPL3	Median WTS(TPM) Expression	0	0	298.843	Mann-Whitney U	3.0522	1.6098	-	2011	15.5881	-	2005	5.1072
RAB34	Median WTS(TPM) Expression	0	0	298.814	Mann-Whitney U	3.4472	1.7854	-	2011	11.9686	-	2005	3.472
ANXA4	Median WTS(TPM) Expression	0	0	298.727	Mann-Whitney U	2.3269	1.2184	-	2011	59.338	-	2005	25.5005
LTBP1	Median WTS(TPM) Expression	0	0	298.658	Mann-Whitney U	3.3551	1.7464	-	2011	61.33	-	2005	18.2796
TCIRG1	Median WTS(TPM) Expression	0	0	298.435	Mann-Whitney U	2.9013	1.5367	-	2011	23.5844	-	2005	8.129
KLF12	Median WTS(TPM) Expression	0	0	298.353	Mann-Whitney U	2.9922	1.5812	-	2011	16.951	-	2005	5.6651
SEC14L1	Median WTS(TPM) Expression	0	0	298.327	Mann-Whitney U	2.168	1.1164	-	2011	32.8309	-	2005	15.1431
TSPAN2	Median WTS(TPM) Expression	0	0	298.034	Mann-Whitney U	4.694	2.2308	-	2011	10.9059	-	2005	2.3234
2025-03-02	Median WTS(TPM) Expression	0	0	297.962	Mann-Whitney U	2.2022	1.1389	-	2011	9.1356	-	2005	4.1484
CDC42EP4	Median WTS(TPM) Expression	0	0	297.958	Mann-Whitney U	2.3206	1.2145	-	2011	7.908	-	2005	3.4077
OS9	Median WTS(TPM) Expression	0	0	297.923	Mann-Whitney U	2.1768	1.1222	-	2011	105.091	-	2005	48.2769
DHRS3	Median WTS(TPM) Expression	0	0	297.915	Mann-Whitney U	2.5447	1.3475	-	2011	52.022	-	2005	20.4435
FBLN1	Median WTS(TPM) Expression	0	0	297.731	Mann-Whitney U	5.0585	2.3387	-	2011	134.748	-	2005	26.6378
USP18	Median WTS(TPM) Expression	0	0	297.725	Mann-Whitney U	2.5592	1.3557	-	2011	5.0829	-	2005	1.9861
NLRC3	Median WTS(TPM) Expression	0	0	297.464	Mann-Whitney U	3.3468	1.7428	-	2011	3.6914	-	2005	1.103
PRMT2	Median WTS(TPM) Expression	0	0	297.396	Mann-Whitney U	2.0614	1.0436	-	2011	40.908	-	2005	19.8446
PPP1R16B	Median WTS(TPM) Expression	0	0	297.31	Mann-Whitney U	4.8583	2.2805	-	2011	2.1564	-	2005	0.4439
S100A16	Median WTS(TPM) Expression	0	0	297.112	Mann-Whitney U	2.9945	1.5823	-	2011	5.6302	-	2005	1.8802
WDFY2	Median WTS(TPM) Expression	0	0	296.838	Mann-Whitney U	2.2022	1.1389	-	2011	8.4386	-	2005	3.8319
PPAP2B	Median WTS(TPM) Expression	0	0	296.807	Mann-Whitney U	2.7618	1.4656	-	2011	37.1273	-	2005	13.4434
USF1	Median WTS(TPM) Expression	0	0	296.8	Mann-Whitney U	2.197	1.1355	-	2011	35.2004	-	2005	16.022
MXRA5	Median WTS(TPM) Expression	0	0	296.751	Mann-Whitney U	4.3358	2.1163	-	2011	35.7118	-	2005	8.2365
C1orf198	Median WTS(TPM) Expression	0	0	296.598	Mann-Whitney U	2.2531	1.1719	-	2011	21.4007	-	2005	9.4983
PTGFRN	Median WTS(TPM) Expression	0	0	296.581	Mann-Whitney U	2.4002	1.2631	-	2011	33.2525	-	2005	13.8543
ZFP36	Median WTS(TPM) Expression	0	0	296.577	Mann-Whitney U	2.7426	1.4555	-	2011	55.6201	-	2005	20.28
FTH1	Median WTS(TPM) Expression	0	0	296.469	Mann-Whitney U	1.9772	0.9835	-	2011	816.473	-	2005	412.942
Interferon-gamma score (IFN)	Transcriptomic signatures - Biomarkers	0	0	296.427	Mann-Whitney U	1.3696	0.4537	-	2011	-0.321	-	2005	-0.5877
C4A	Median WTS(TPM) Expression	0	0	296.425	Mann-Whitney U	5.0379	2.3328	-	2011	76.5649	-	2005	15.1979
MRVI1	Median WTS(TPM) Expression	0	0	296.354	Mann-Whitney U	4.3624	2.1251	-	2011	23.007	-	2005	5.2739
SLC16A5	Median WTS(TPM) Expression	0	0	296.35	Mann-Whitney U	3.4705	1.7951	-	2011	2.9204	-	2005	0.8415
SLCO3A1	Median WTS(TPM) Expression	0	0	296.322	Mann-Whitney U	3.2263	1.6899	-	2011	10.1764	-	2005	3.1542
LTBP3	Median WTS(TPM) Expression	0	0	296.307	Mann-Whitney U	2.4437	1.2891	-	2011	81.8765	-	2005	33.5053
COL8A2	Median WTS(TPM) Expression	0	0	296.233	Mann-Whitney U	4.0486	2.0174	-	2011	2.7705	-	2005	0.6843
SFT2D2	Median WTS(TPM) Expression	0	0	296.171	Mann-Whitney U	2.2021	1.1389	-	2011	20.6998	-	2005	9.4001
MAP3K6	Median WTS(TPM) Expression	0	0	296.17	Mann-Whitney U	2.3809	1.2515	-	2011	11.8496	-	2005	4.9769
NCF1C	Median WTS(TPM) Expression	0	0	296.102	Mann-Whitney U	3.5782	1.8392	-	2011	0.8566	-	2005	0.2394
FAM102A	Median WTS(TPM) Expression	0	0	296.04	Mann-Whitney U	2.2969	1.1997	-	2011	43.013	-	2005	18.7269
IRF4	Median WTS(TPM) Expression	0	0	295.969	Mann-Whitney U	5.9367	2.5697	-	2011	2.8994	-	2005	0.4884
SPTBN1	Median WTS(TPM) Expression	0	0	295.907	Mann-Whitney U	2.3201	1.2142	-	2011	168.844	-	2005	72.7742
DST	Median WTS(TPM) Expression	0	0	295.487	Mann-Whitney U	2.7501	1.4595	-	2011	179.944	-	2005	65.4314
TPST2	Median WTS(TPM) Expression	0	0	295.418	Mann-Whitney U	2.5479	1.3493	-	2011	12.7954	-	2005	5.022
XRCC1	Median WTS(TPM) Expression	0	0	295.344	Mann-Whitney U	2.1303	1.091	-	2011	12.2758	-	2005	5.7625
LHFPL2	Median WTS(TPM) Expression	0	0	295.299	Mann-Whitney U	2.4875	1.3147	-	2011	7.2985	-	2005	2.9341
MAPK Activation Score	Transcriptomic signatures - Biomarkers	0	0	295.296	Mann-Whitney U	1.3407	0.4229	-	2011	-1.15	-	2005	-3.2927
S1PR1	Median WTS(TPM) Expression	0	0	295.261	Mann-Whitney U	2.5897	1.3728	-	2011	17.2351	-	2005	6.6553
IGKJ5	Median WTS(TPM) Expression	0	0	295.166	Mann-Whitney U	9.388	3.2308	-	2011	102.062	-	2005	10.8715
CDC42EP3	Median WTS(TPM) Expression	0	0	294.99	Mann-Whitney U	2.4714	1.3053	-	2011	41.835	-	2005	16.9276
CBFB	Median WTS(TPM) Expression	0	0	294.895	Mann-Whitney U	2.2742	1.1854	-	2011	45.9211	-	2005	20.192
TNFRSF4	Median WTS(TPM) Expression	0	0	294.849	Mann-Whitney U	3.911	1.9675	-	2011	1.3766	-	2005	0.352
CASP8	Median WTS(TPM) Expression	0	0	294.816	Mann-Whitney U	2.4409	1.2874	-	2011	20.8034	-	2005	8.523
MMP19	Median WTS(TPM) Expression	0	0	294.796	Mann-Whitney U	3.1006	1.6325	-	2011	5.9793	-	2005	1.9285
PPT1	Median WTS(TPM) Expression	0	0	294.658	Mann-Whitney U	2.3611	1.2395	-	2011	175.018	-	2005	74.1244
PLBD2	Median WTS(TPM) Expression	0	0	294.565	Mann-Whitney U	2.05	1.0356	-	2011	19.9284	-	2005	9.7211
MAPK3	Median WTS(TPM) Expression	0	0	294.475	Mann-Whitney U	2.1579	1.1096	-	2011	50.702	-	2005	23.4958
PADI2	Median WTS(TPM) Expression	0	0	294.365	Mann-Whitney U	4.1969	2.0693	-	2011	2.4892	-	2005	0.5931
SIRPB2	Median WTS(TPM) Expression	0	0	294.259	Mann-Whitney U	3.4009	1.7659	-	2011	1.4046	-	2005	0.413
CCDC80	Median WTS(TPM) Expression	0	0	294.082	Mann-Whitney U	3.6156	1.8542	-	2011	65.9331	-	2005	18.2359
ITK	Median WTS(TPM) Expression	0	0	294	Mann-Whitney U	5.7938	2.5345	-	2011	3.5436	-	2005	0.6116
LTBP4	Median WTS(TPM) Expression	0	0	293.944	Mann-Whitney U	4.0962	2.0343	-	2011	87.6265	-	2005	21.3923
FAM212A	Median WTS(TPM) Expression	0	0	293.943	Mann-Whitney U	3.124	1.6434	-	2011	2.2266	-	2005	0.7128
RASL12	Median WTS(TPM) Expression	0	0	293.93	Mann-Whitney U	4.1292	2.0459	-	2011	6.4821	-	2005	1.5698
G6PD	Median WTS(TPM) Expression	0	0	293.863	Mann-Whitney U	2.3155	1.2113	-	2011	31.1574	-	2005	13.4562
EGR2	Median WTS(TPM) Expression	0	0	293.856	Mann-Whitney U	4.2731	2.0953	-	2011	18.1255	-	2005	4.2418
CD28	Median WTS(TPM) Expression	0	0	293.718	Mann-Whitney U	3.7626	1.9117	-	2011	5.7439	-	2005	1.5266
CD58	Median WTS(TPM) Expression	0	0	293.714	Mann-Whitney U	2.6119	1.3851	-	2011	15.5256	-	2005	5.9443
ACTA2	Median WTS(TPM) Expression	0	0	293.64	Mann-Whitney U	4.0927	2.033	-	2011	593.684	-	2005	145.06
GADD45B	Median WTS(TPM) Expression	0	0	293.581	Mann-Whitney U	2.213	1.146	-	2011	5.3671	-	2005	2.4253
SMAD7	Median WTS(TPM) Expression	0	0	293.534	Mann-Whitney U	2.2444	1.1663	-	2011	6.5425	-	2005	2.915
LIMS2	Median WTS(TPM) Expression	0	0	293.51	Mann-Whitney U	3.8973	1.9625	-	2011	12.5346	-	2005	3.2162
INF2	Median WTS(TPM) Expression	0	0	293.452	Mann-Whitney U	2.2564	1.174	-	2011	13.5299	-	2005	5.9963
BIN3	Median WTS(TPM) Expression	0	0	293.449	Mann-Whitney U	2.2177	1.1491	-	2011	11.7917	-	2005	5.3171
MICAL1	Median WTS(TPM) Expression	0	0	293.388	Mann-Whitney U	2.677	1.4206	-	2011	15.9984	-	2005	5.9762
MS4A4A	Median WTS(TPM) Expression	0	0	293.23	Mann-Whitney U	2.8864	1.5293	-	2011	12.7281	-	2005	4.4097
SNX8	Median WTS(TPM) Expression	0	0	293.162	Mann-Whitney U	2.2018	1.1387	-	2011	34.1024	-	2005	15.4881
NUDT18	Median WTS(TPM) Expression	0	0	292.963	Mann-Whitney U	2.477	1.3086	-	2011	2.3626	-	2005	0.9538
ANKFY1	Median WTS(TPM) Expression	0	0	292.951	Mann-Whitney U	2.1614	1.1119	-	2011	39.7662	-	2005	18.3986
STAT5B	Median WTS(TPM) Expression	0	0	292.923	Mann-Whitney U	2.218	1.1493	-	2011	43.5942	-	2005	19.6543
MFAP4	Median WTS(TPM) Expression	0	0	292.859	Mann-Whitney U	6.171	2.6255	-	2011	49.3565	-	2005	7.9981
TBC1D10A	Median WTS(TPM) Expression	0	0	292.78	Mann-Whitney U	2.3105	1.2082	-	2011	16.1762	-	2005	7.0011
CAV1	Median WTS(TPM) Expression	0	0	292.728	Mann-Whitney U	2.8112	1.4912	-	2011	41.1484	-	2005	14.6375
PLA2G15	Median WTS(TPM) Expression	0	0	292.692	Mann-Whitney U	2.1539	1.107	-	2011	6.8671	-	2005	3.1882
MICB	Median WTS(TPM) Expression	0	0	292.614	Mann-Whitney U	3.8483	1.9442	-	2011	2.243	-	2005	0.5828
GGT5	Median WTS(TPM) Expression	0	0	292.613	Mann-Whitney U	2.6997	1.4328	-	2011	9.5846	-	2005	3.5502
ZNF423	Median WTS(TPM) Expression	0	0	292.469	Mann-Whitney U	3.6511	1.8683	-	2011	13.0669	-	2005	3.5789
CTC-479C5.12	Median WTS(TPM) Expression	0	0	292.405	Mann-Whitney U	2.9067	1.5394	-	2011	5.9549	-	2005	2.0486
LRRC32	Median WTS(TPM) Expression	0	0	292.342	Mann-Whitney U	2.8893	1.5307	-	2011	11.6317	-	2005	4.0257
ROR2	Median WTS(TPM) Expression	0	0	292.323	Mann-Whitney U	4.0503	2.018	-	2011	4.7774	-	2005	1.1795
BCL2L1	Median WTS(TPM) Expression	0	0	292.083	Mann-Whitney U	1.9716	0.9793	-	2011	36.223	-	2005	18.3727
ZNF516	Median WTS(TPM) Expression	0	0	291.996	Mann-Whitney U	4.196	2.069	-	2011	8.9241	-	2005	2.1268
VWF	Median WTS(TPM) Expression	0	0	291.756	Mann-Whitney U	2.6466	1.4042	-	2011	42.4934	-	2005	16.0557
RAPGEF1	Median WTS(TPM) Expression	0	0	291.707	Mann-Whitney U	2.1288	1.09	-	2011	65.1056	-	2005	30.5831
OSBPL7	Median WTS(TPM) Expression	0	0	291.652	Mann-Whitney U	3.1946	1.6756	-	2011	3.9345	-	2005	1.2316
BCL11B	Median WTS(TPM) Expression	0	0	291.633	Mann-Whitney U	4.6582	2.2198	-	2011	2.217	-	2005	0.4759
IER5	Median WTS(TPM) Expression	0	0	291.594	Mann-Whitney U	2.5851	1.3702	-	2011	1.8151	-	2005	0.7021
PLEKHG1	Median WTS(TPM) Expression	0	0	291.583	Mann-Whitney U	2.9736	1.5722	-	2011	6.4504	-	2005	2.1692
ZMAT3	Median WTS(TPM) Expression	0	0	291.543	Mann-Whitney U	2.3403	1.2267	-	2011	6.4874	-	2005	2.7721
MB21D2	Median WTS(TPM) Expression	0	0	291.51	Mann-Whitney U	3.1752	1.6669	-	2011	1.7206	-	2005	0.5419
DAB2IP	Median WTS(TPM) Expression	0	0	291.506	Mann-Whitney U	2.3187	1.2133	-	2011	28.2506	-	2005	12.1839
TBX21	Median WTS(TPM) Expression	0	0	291.342	Mann-Whitney U	4.5823	2.1961	-	2011	0.6113	-	2005	0.1334
SH3PXD2B	Median WTS(TPM) Expression	0	0	291.169	Mann-Whitney U	2.5578	1.3549	-	2011	8.9188	-	2005	3.4869
HIVEP3	Median WTS(TPM) Expression	0	0	291.14	Mann-Whitney U	2.7415	1.4549	-	2011	10.7141	-	2005	3.9082
ZDHHC7	Median WTS(TPM) Expression	0	0	291.135	Mann-Whitney U	2.2102	1.1442	-	2011	41.3823	-	2005	18.7231
ACADVL	Median WTS(TPM) Expression	0	0	291.04	Mann-Whitney U	2.0563	1.0401	-	2011	40.9226	-	2005	19.9007
DDB2	Median WTS(TPM) Expression	0	0	290.905	Mann-Whitney U	2.3378	1.2251	-	2011	6.8918	-	2005	2.948
HDAC5	Median WTS(TPM) Expression	0	0	290.877	Mann-Whitney U	2.1061	1.0746	-	2011	8.3897	-	2005	3.9835
ZC3HAV1	Median WTS(TPM) Expression	0	0	290.804	Mann-Whitney U	2.1377	1.0961	-	2011	51.2862	-	2005	23.9909
SMAP2	Median WTS(TPM) Expression	0	0	290.722	Mann-Whitney U	2.1233	1.0863	-	2011	46.3071	-	2005	21.8095
RELA	Median WTS(TPM) Expression	0	0	290.719	Mann-Whitney U	2.124	1.0868	-	2011	79.6622	-	2005	37.5059
DLGAP4	Median WTS(TPM) Expression	0	0	290.708	Mann-Whitney U	2.3624	1.2402	-	2011	115.071	-	2005	48.7095
TXNDC5	Median WTS(TPM) Expression	0	0	290.629	Mann-Whitney U	2.1574	1.1093	-	2011	78.1888	-	2005	36.2419
KDELC2	Median WTS(TPM) Expression	0	0	290.57	Mann-Whitney U	2.7308	1.4493	-	2011	28.0784	-	2005	10.2819
DUSP18	Median WTS(TPM) Expression	0	0	290.503	Mann-Whitney U	2.3468	1.2307	-	2011	3.9447	-	2005	1.6809
ABHD16A	Median WTS(TPM) Expression	0	0	290.492	Mann-Whitney U	2.0083	1.006	-	2011	21.7948	-	2005	10.8524
LPCAT4	Median WTS(TPM) Expression	0	0	290.458	Mann-Whitney U	2.7112	1.4389	-	2011	14.4637	-	2005	5.3348
SUMF2	Median WTS(TPM) Expression	0	0	290.421	Mann-Whitney U	2.1093	1.0768	-	2011	68.6152	-	2005	32.5291
NT5E	Median WTS(TPM) Expression	0	0	290.403	Mann-Whitney U	3.3472	1.743	-	2011	18.9215	-	2005	5.6529
FCGR2B	Median WTS(TPM) Expression	0	0	290.398	Mann-Whitney U	3.786	1.9207	-	2011	7.0198	-	2005	1.8542
EDEM2	Median WTS(TPM) Expression	0	0	290.396	Mann-Whitney U	2.1131	1.0794	-	2011	19.333	-	2005	9.149
CFD	Median WTS(TPM) Expression	0	0	290.393	Mann-Whitney U	2.8677	1.5199	-	2011	6.8181	-	2005	2.3776
NNMT	Median WTS(TPM) Expression	0	0	290.329	Mann-Whitney U	3.1532	1.6568	-	2011	23.0136	-	2005	7.2985
CBL	Median WTS(TPM) Expression	0	0	290.119	Mann-Whitney U	2.0449	1.032	-	2011	6.0436	-	2005	2.9555
NUAK1	Median WTS(TPM) Expression	0	0	289.951	Mann-Whitney U	2.8785	1.5253	-	2011	17.4931	-	2005	6.0771
NAGLU	Median WTS(TPM) Expression	0	0	289.77	Mann-Whitney U	2.1331	1.093	-	2011	9.0882	-	2005	4.2605
RANBP3	Median WTS(TPM) Expression	0	0	289.765	Mann-Whitney U	2.0983	1.0692	-	2011	45.3275	-	2005	21.602
CD180	Median WTS(TPM) Expression	0	0	289.743	Mann-Whitney U	3.3765	1.7555	-	2011	4.4055	-	2005	1.3048
SFMBT2	Median WTS(TPM) Expression	0	0	289.558	Mann-Whitney U	2.9677	1.5694	-	2011	30.0978	-	2005	10.1416
PDLIM3	Median WTS(TPM) Expression	0	0	289.49	Mann-Whitney U	3.6718	1.8765	-	2011	90.4648	-	2005	24.6375
TMEM110-MUSTN1	Median WTS(TPM) Expression	0	0	289.385	Mann-Whitney U	2.3162	1.2117	-	2011	9.9036	-	2005	4.2759
DGKH	Median WTS(TPM) Expression	0	0	289.231	Mann-Whitney U	2.7611	1.4653	-	2011	10.3056	-	2005	3.7324
PCDH18	Median WTS(TPM) Expression	0	0	288.88	Mann-Whitney U	3.4936	1.8047	-	2011	18.282	-	2005	5.233
PARVA	Median WTS(TPM) Expression	0	0	288.873	Mann-Whitney U	2.2804	1.1893	-	2011	28.7333	-	2005	12.5999
SPRY2	Median WTS(TPM) Expression	0	0	288.813	Mann-Whitney U	2.6728	1.4183	-	2011	11.0327	-	2005	4.1278
DNAJB4	Median WTS(TPM) Expression	0	0	288.772	Mann-Whitney U	2.6217	1.3905	-	2011	14.7538	-	2005	5.6275
GPNMB	Median WTS(TPM) Expression	0	0	288.689	Mann-Whitney U	2.905	1.5385	-	2011	86.7104	-	2005	29.8487
CDC37	Median WTS(TPM) Expression	0	0	288.676	Mann-Whitney U	2.0165	1.0118	-	2011	63.2633	-	2005	31.3735
KHNYN	Median WTS(TPM) Expression	0	0	288.618	Mann-Whitney U	2.0336	1.0241	-	2011	15.7007	-	2005	7.7205
FAM20A	Median WTS(TPM) Expression	0	0	288.617	Mann-Whitney U	2.3775	1.2494	-	2011	1.6583	-	2005	0.6975
CPQ	Median WTS(TPM) Expression	0	0	288.513	Mann-Whitney U	2.6823	1.4235	-	2011	29.0739	-	2005	10.839
RUSC2	Median WTS(TPM) Expression	0	0	288.444	Mann-Whitney U	2.3705	1.2452	-	2011	13.173	-	2005	5.5571
SHC1	Median WTS(TPM) Expression	0	0	288.424	Mann-Whitney U	2.0471	1.0336	-	2011	57.3773	-	2005	28.0285
NFAM1	Median WTS(TPM) Expression	0	0	288.286	Mann-Whitney U	3.4228	1.7752	-	2011	2.5588	-	2005	0.7476
LPIN2	Median WTS(TPM) Expression	0	0	288.232	Mann-Whitney U	2.2022	1.139	-	2011	14.2088	-	2005	6.452
ZC3H4	Median WTS(TPM) Expression	0	0	288.223	Mann-Whitney U	1.9354	0.9526	-	2011	15.4384	-	2005	7.977
HEXA	Median WTS(TPM) Expression	0	0	288.21	Mann-Whitney U	2.8802	1.5262	-	2011	70.867	-	2005	24.6047
SP140	Median WTS(TPM) Expression	0	0	288.046	Mann-Whitney U	4.1253	2.0445	-	2011	4.0519	-	2005	0.9822
EML3	Median WTS(TPM) Expression	0	0	287.985	Mann-Whitney U	2.3004	1.2019	-	2011	27.6782	-	2005	12.0317
PDLIM4	Median WTS(TPM) Expression	0	0	287.926	Mann-Whitney U	4.2737	2.0955	-	2011	14.0518	-	2005	3.2879
FRZB	Median WTS(TPM) Expression	0	0	287.868	Mann-Whitney U	3.4917	1.8039	-	2011	7.9042	-	2005	2.2637
MAP1LC3B	Median WTS(TPM) Expression	0	0	287.85	Mann-Whitney U	2.2933	1.1974	-	2011	12.3222	-	2005	5.3732
ABR	Median WTS(TPM) Expression	0	0	287.663	Mann-Whitney U	2.163	1.113	-	2011	60.2189	-	2005	27.8402
PDGFRA	Median WTS(TPM) Expression	0	0	287.654	Mann-Whitney U	3.8459	1.9433	-	2011	17.9469	-	2005	4.6665
CD300LF	Median WTS(TPM) Expression	0	0	287.641	Mann-Whitney U	3.4571	1.7896	-	2011	2.4621	-	2005	0.7122
PPP1R15A	Median WTS(TPM) Expression	0	0	287.604	Mann-Whitney U	2.1469	1.1023	-	2011	18.0425	-	2005	8.4039
SSPN	Median WTS(TPM) Expression	0	0	287.558	Mann-Whitney U	4.0931	2.0332	-	2011	13.5897	-	2005	3.3201
DLG4	Median WTS(TPM) Expression	0	0	287.481	Mann-Whitney U	2.9439	1.5577	-	2011	10.8789	-	2005	3.6954
BDH2	Median WTS(TPM) Expression	0	0	287.436	Mann-Whitney U	2.8757	1.5239	-	2011	9.5413	-	2005	3.3178
CSK	Median WTS(TPM) Expression	0	0	287.389	Mann-Whitney U	2.1685	1.1167	-	2011	36.3372	-	2005	16.7568
VPS13C	Median WTS(TPM) Expression	0	0	287.363	Mann-Whitney U	2.2818	1.1901	-	2011	171.33	-	2005	75.0869
DDX24	Median WTS(TPM) Expression	0	0	287.362	Mann-Whitney U	2.1396	1.0973	-	2011	107.666	-	2005	50.3213
MYLK	Median WTS(TPM) Expression	0	0	287.323	Mann-Whitney U	4.476	2.1622	-	2011	138.326	-	2005	30.904
PDPN	Median WTS(TPM) Expression	0	0	287.234	Mann-Whitney U	4.3465	2.1199	-	2011	7.3932	-	2005	1.7009
CTSO	Median WTS(TPM) Expression	0	0	287.161	Mann-Whitney U	2.3899	1.257	-	2011	14.3143	-	2005	5.9894
ADCY3	Median WTS(TPM) Expression	0	0	287.107	Mann-Whitney U	2.4588	1.2979	-	2011	44.8808	-	2005	18.2534
ITGA11	Median WTS(TPM) Expression	0	0	287.034	Mann-Whitney U	3.5216	1.8162	-	2011	35.5007	-	2005	10.0808
PLEC	Median WTS(TPM) Expression	0	0	287.013	Mann-Whitney U	2.2976	1.2001	-	2011	132.57	-	2005	57.6998
FGFR1	Median WTS(TPM) Expression	0	0	286.983	Mann-Whitney U	2.9577	1.5645	-	2011	99.0377	-	2005	33.485
DGCR14	Median WTS(TPM) Expression	0	0	286.906	Mann-Whitney U	2.0889	1.0628	-	2011	5.5058	-	2005	2.6357
MFAP2	Median WTS(TPM) Expression	0	0	286.858	Mann-Whitney U	3.6342	1.8616	-	2011	12.465	-	2005	3.4299
CIDEB	Median WTS(TPM) Expression	0	0	286.833	Mann-Whitney U	2.6138	1.3861	-	2011	3.2873	-	2005	1.2577
ARHGAP23	Median WTS(TPM) Expression	0	0	286.783	Mann-Whitney U	2.8281	1.4998	-	2011	4.9927	-	2005	1.7654
CD69	Median WTS(TPM) Expression	0	0	286.754	Mann-Whitney U	4.7774	2.2562	-	2011	3.0974	-	2005	0.6483
ZEB1	Median WTS(TPM) Expression	0	0	286.656	Mann-Whitney U	2.9284	1.5501	-	2011	42.9995	-	2005	14.6836
TNIP2	Median WTS(TPM) Expression	0	0	286.655	Mann-Whitney U	2.2792	1.1885	-	2011	16.6427	-	2005	7.302
BICD2	Median WTS(TPM) Expression	0	0	286.531	Mann-Whitney U	2.0628	1.0446	-	2011	7.5386	-	2005	3.6545
CEACAM1	Median WTS(TPM) Expression	0	0	286.5	Mann-Whitney U	4.7881	2.2594	-	2011	29.389	-	2005	6.138
AGPAT4	Median WTS(TPM) Expression	0	0	286.208	Mann-Whitney U	3.2445	1.698	-	2011	5.8326	-	2005	1.7977
SLC16A2	Median WTS(TPM) Expression	0	0	286.143	Mann-Whitney U	2.7381	1.4532	-	2011	2.618	-	2005	0.9561
HLA-DOB	Median WTS(TPM) Expression	0	0	286.094	Mann-Whitney U	4.7828	2.2579	-	2011	1.9678	-	2005	0.4114
CCDC88A	Median WTS(TPM) Expression	0	0	286.035	Mann-Whitney U	2.8946	1.5334	-	2011	18.4907	-	2005	6.388
FILIP1L	Median WTS(TPM) Expression	0	0	285.979	Mann-Whitney U	3.1208	1.6419	-	2011	99.3656	-	2005	31.8396
OSBPL10	Median WTS(TPM) Expression	0	0	285.969	Mann-Whitney U	2.7078	1.4371	-	2011	55.4482	-	2005	20.4775
SVIL	Median WTS(TPM) Expression	0	0	285.854	Mann-Whitney U	2.4652	1.3017	-	2011	68.8798	-	2005	27.9404
DEF8	Median WTS(TPM) Expression	0	0	285.825	Mann-Whitney U	2.3606	1.2391	-	2011	19.3981	-	2005	8.2175
SIGLEC9	Median WTS(TPM) Expression	0	0	285.789	Mann-Whitney U	2.9114	1.5417	-	2011	2.6089	-	2005	0.8961
PCIF1	Median WTS(TPM) Expression	0	0	285.744	Mann-Whitney U	2.0161	1.0115	-	2011	12.1387	-	2005	6.021
VWA5A	Median WTS(TPM) Expression	0	0	285.705	Mann-Whitney U	3.5924	1.845	-	2011	5.6509	-	2005	1.573
MYO18A	Median WTS(TPM) Expression	0	0	285.566	Mann-Whitney U	2.4784	1.3094	-	2011	55.198	-	2005	22.2721
ZMYM6NB	Median WTS(TPM) Expression	0	0	285.505	Mann-Whitney U	2.4194	1.2747	-	2011	5.6551	-	2005	2.3374
APBA3	Median WTS(TPM) Expression	0	0	285.497	Mann-Whitney U	2.1334	1.0932	-	2011	6.9948	-	2005	3.2787
FERMT2	Median WTS(TPM) Expression	0	0	285.475	Mann-Whitney U	2.6181	1.3885	-	2011	62.1324	-	2005	23.7314
COL5A1	Median WTS(TPM) Expression	0	0	285.414	Mann-Whitney U	2.7088	1.4377	-	2011	39.0115	-	2005	14.4017
ADPRH	Median WTS(TPM) Expression	0	0	285.334	Mann-Whitney U	2.8401	1.5059	-	2011	3.5413	-	2005	1.2469
ESYT2	Median WTS(TPM) Expression	0	0	285.233	Mann-Whitney U	2.0429	1.0306	-	2011	49.2983	-	2005	24.1316
IGHG3	Median WTS(TPM) Expression	0	0	285.165	Mann-Whitney U	8.3829	3.0675	-	2011	35.4422	-	2005	4.2279
FAM192A	Median WTS(TPM) Expression	0	0	285.131	Mann-Whitney U	2.0992	1.0698	-	2011	45.6728	-	2005	21.7572
C17orf59	Median WTS(TPM) Expression	0	0	285.113	Mann-Whitney U	2.4616	1.2996	-	2011	3.1057	-	2005	1.2616
MYL9	Median WTS(TPM) Expression	0	0	285.088	Mann-Whitney U	4.7947	2.2614	-	2011	162.021	-	2005	33.7915
ADD1	Median WTS(TPM) Expression	0	0	285.019	Mann-Whitney U	2.0269	1.0192	-	2011	170.556	-	2005	84.148
CHMP7	Median WTS(TPM) Expression	0	0	284.767	Mann-Whitney U	2.2588	1.1756	-	2011	12.3106	-	2005	5.45
TMSB4X	Median WTS(TPM) Expression	0	0	284.763	Mann-Whitney U	2.2802	1.1892	-	2011	206.016	-	2005	90.3496
IL13RA1	Median WTS(TPM) Expression	0	0	284.746	Mann-Whitney U	2.3406	1.2269	-	2011	34.9726	-	2005	14.9416
CNN3	Median WTS(TPM) Expression	0	0	284.683	Mann-Whitney U	2.7788	1.4744	-	2011	159.543	-	2005	57.415
VPS18	Median WTS(TPM) Expression	0	0	284.556	Mann-Whitney U	2.0305	1.0218	-	2011	8.6574	-	2005	4.2638
C14orf159	Median WTS(TPM) Expression	0	0	284.523	Mann-Whitney U	2.8894	1.5308	-	2011	18.4921	-	2005	6.4
PSMC3	Median WTS(TPM) Expression	0	0	284.523	Mann-Whitney U	2.0425	1.0304	-	2011	56.3694	-	2005	27.5977
NRP2	Median WTS(TPM) Expression	0	0	284.522	Mann-Whitney U	2.9798	1.5752	-	2011	36.2017	-	2005	12.1491
PLS3	Median WTS(TPM) Expression	0	0	284.412	Mann-Whitney U	2.9804	1.5755	-	2011	48.7234	-	2005	16.3481
RP11-1094M14.3	Median WTS(TPM) Expression	0	0	284.291	Mann-Whitney U	7.276	2.8631	-	2011	2.2747	-	2005	0.3126
CIC	Median WTS(TPM) Expression	0	0	284.267	Mann-Whitney U	2.079	1.0559	-	2011	27.9687	-	2005	13.4528
MECP2	Median WTS(TPM) Expression	0	0	284.267	Mann-Whitney U	2.1217	1.0852	-	2011	72.0627	-	2005	33.9643
RP11-831H9.16	Median WTS(TPM) Expression	0	0	284.113	Mann-Whitney U	2.0618	1.0439	-	2011	47.2632	-	2005	22.9232
PLEKHG2	Median WTS(TPM) Expression	0	0	284.042	Mann-Whitney U	2.5803	1.3676	-	2011	20.6683	-	2005	8.0099
PLXNC1	Median WTS(TPM) Expression	0	0	283.988	Mann-Whitney U	2.899	1.5356	-	2011	17.2184	-	2005	5.9394
RAB12	Median WTS(TPM) Expression	0	0	283.985	Mann-Whitney U	2.0799	1.0565	-	2011	11.2687	-	2005	5.4178
STX11	Median WTS(TPM) Expression	0	0	283.984	Mann-Whitney U	3.5424	1.8247	-	2011	1.5495	-	2005	0.4374
MEF2A	Median WTS(TPM) Expression	0	0	283.905	Mann-Whitney U	2.1512	1.1051	-	2011	37.178	-	2005	17.2825
ALDH16A1	Median WTS(TPM) Expression	0	0	283.803	Mann-Whitney U	2.1681	1.1164	-	2011	4.696	-	2005	2.166
SUSD3	Median WTS(TPM) Expression	0	0	283.797	Mann-Whitney U	4.5502	2.1859	-	2011	1.2676	-	2005	0.2786
SIT1	Median WTS(TPM) Expression	0	0	283.779	Mann-Whitney U	4.9539	2.3086	-	2011	0.8444	-	2005	0.1704
HRH2	Median WTS(TPM) Expression	0	0	283.538	Mann-Whitney U	3.6325	1.861	-	2011	1.185	-	2005	0.3262
METRNL	Median WTS(TPM) Expression	0	0	283.442	Mann-Whitney U	2.4616	1.2996	-	2011	18.75	-	2005	7.617
RNPEPL1	Median WTS(TPM) Expression	0	0	283.365	Mann-Whitney U	2.109	1.0766	-	2011	19.3508	-	2005	9.1753
ERF	Median WTS(TPM) Expression	0	0	283.327	Mann-Whitney U	2.075	1.0531	-	2011	11.5146	-	2005	5.5493
CCDC102A	Median WTS(TPM) Expression	0	0	283.309	Mann-Whitney U	2.5884	1.3721	-	2011	1.9165	-	2005	0.7404
NPC1	Median WTS(TPM) Expression	0	0	283.252	Mann-Whitney U	2.1588	1.1102	-	2011	21.442	-	2005	9.9323
TSHZ2	Median WTS(TPM) Expression	0	0	283.125	Mann-Whitney U	3.507	1.8103	-	2011	12.8091	-	2005	3.6524
TRPV4	Median WTS(TPM) Expression	0	0	283.115	Mann-Whitney U	3.3914	1.7619	-	2011	2.761	-	2005	0.8141
SIK3	Median WTS(TPM) Expression	0	0	283.042	Mann-Whitney U	2.2827	1.1907	-	2011	30.57	-	2005	13.3923
ZNF831	Median WTS(TPM) Expression	0	0	283.039	Mann-Whitney U	4.9445	2.3058	-	2011	0.5906	-	2005	0.1194
FNDC3A	Median WTS(TPM) Expression	0	0	282.957	Mann-Whitney U	2.3204	1.2144	-	2011	38.7927	-	2005	16.7181
BMF	Median WTS(TPM) Expression	0	0	282.928	Mann-Whitney U	2.5514	1.3513	-	2011	11.1541	-	2005	4.3717
CD82	Median WTS(TPM) Expression	0	0	282.881	Mann-Whitney U	2.6077	1.3828	-	2011	26.7624	-	2005	10.2628
STX10	Median WTS(TPM) Expression	0	0	282.731	Mann-Whitney U	1.9544	0.9667	-	2011	21.7711	-	2005	11.1395
ID3	Median WTS(TPM) Expression	0	0	282.668	Mann-Whitney U	2.9032	1.5376	-	2011	13.7398	-	2005	4.7327
HDAC7	Median WTS(TPM) Expression	0	0	282.612	Mann-Whitney U	2.1429	1.0996	-	2011	33.7981	-	2005	15.7718
OGFRL1	Median WTS(TPM) Expression	0	0	282.566	Mann-Whitney U	2.2864	1.1931	-	2011	14.2997	-	2005	6.2542
SH2B3	Median WTS(TPM) Expression	0	0	282.525	Mann-Whitney U	2.3161	1.2117	-	2011	7.6998	-	2005	3.3244
PITPNC1	Median WTS(TPM) Expression	0	0	282.514	Mann-Whitney U	2.5149	1.3305	-	2011	9.1794	-	2005	3.6501
AC003070.1	Median WTS(TPM) Expression	0	0	282.468	Mann-Whitney U	2.9374	1.5546	-	2011	4.5809	-	2005	1.5595
ABHD15	Median WTS(TPM) Expression	0	0	282.454	Mann-Whitney U	2.195	1.1342	-	2011	2.1825	-	2005	0.9943
MKL1	Median WTS(TPM) Expression	0	0	282.396	Mann-Whitney U	2.0346	1.0247	-	2011	18.0483	-	2005	8.8709
GLT8D2	Median WTS(TPM) Expression	0	0	282.381	Mann-Whitney U	3.763	1.9119	-	2011	9.1435	-	2005	2.4299
RASL11A	Median WTS(TPM) Expression	0	0	282.254	Mann-Whitney U	3.5399	1.8237	-	2011	7.5001	-	2005	2.1188
ISCU	Median WTS(TPM) Expression	0	0	282.047	Mann-Whitney U	2.0373	1.0266	-	2011	43.8256	-	2005	21.512
PHLDA3	Median WTS(TPM) Expression	0	0	282.012	Mann-Whitney U	3.0716	1.619	-	2011	7.2258	-	2005	2.3525
FABP3	Median WTS(TPM) Expression	0	0	281.97	Mann-Whitney U	3.0488	1.6082	-	2011	19.1394	-	2005	6.2777
SMAD3	Median WTS(TPM) Expression	0	0	281.898	Mann-Whitney U	2.2784	1.188	-	2011	49.8712	-	2005	21.889
C10orf26	Median WTS(TPM) Expression	0	0	281.829	Mann-Whitney U	1.8738	0.9059	-	2011	7.17	-	2005	3.8265
HTATIP2	Median WTS(TPM) Expression	0	0	281.695	Mann-Whitney U	2.8232	1.4973	-	2011	25.9897	-	2005	9.2057
BNIP3L	Median WTS(TPM) Expression	0	0	281.69	Mann-Whitney U	2.3453	1.2298	-	2011	61.4131	-	2005	26.1857
KIAA0930	Median WTS(TPM) Expression	0	0	281.649	Mann-Whitney U	2.2132	1.1461	-	2011	29.7463	-	2005	13.4404
ARHGEF40	Median WTS(TPM) Expression	0	0	281.548	Mann-Whitney U	2.4967	1.32	-	2011	9.5933	-	2005	3.8424
VAMP3	Median WTS(TPM) Expression	0	0	281.514	Mann-Whitney U	2.262	1.1776	-	2011	40.9962	-	2005	18.124
DERA	Median WTS(TPM) Expression	0	0	281.421	Mann-Whitney U	2.3687	1.2441	-	2011	12.3346	-	2005	5.2074
GAK	Median WTS(TPM) Expression	0	0	281.37	Mann-Whitney U	1.9301	0.9486	-	2011	48.3265	-	2005	25.0389
ID2	Median WTS(TPM) Expression	0	0	281.316	Mann-Whitney U	2.7864	1.4784	-	2011	41.4258	-	2005	14.867
PTGES	Median WTS(TPM) Expression	0	0	281.301	Mann-Whitney U	3.7326	1.9002	-	2011	1.4806	-	2005	0.3967
LMAN2	Median WTS(TPM) Expression	0	0	281.258	Mann-Whitney U	2.1773	1.1225	-	2011	252.203	-	2005	115.835
MEF2D	Median WTS(TPM) Expression	0	0	281.232	Mann-Whitney U	2.0704	1.0499	-	2011	34.3152	-	2005	16.5739
NACC2	Median WTS(TPM) Expression	0	0	281.226	Mann-Whitney U	2.3277	1.2189	-	2011	10.699	-	2005	4.5964
NUMB	Median WTS(TPM) Expression	0	0	281.148	Mann-Whitney U	2.1054	1.0741	-	2011	84.2606	-	2005	40.0206
SNAI3	Median WTS(TPM) Expression	0	0	281.12	Mann-Whitney U	3.076	1.621	-	2011	1.1816	-	2005	0.3841
RND3	Median WTS(TPM) Expression	0	0	281.026	Mann-Whitney U	3.4344	1.7801	-	2011	50.7803	-	2005	14.7858
DGKZ	Median WTS(TPM) Expression	0	0	280.988	Mann-Whitney U	2.1499	1.1043	-	2011	22.2586	-	2005	10.3532
CPNE8	Median WTS(TPM) Expression	0	0	280.895	Mann-Whitney U	2.9413	1.5565	-	2011	5.8569	-	2005	1.9913
ITPKB	Median WTS(TPM) Expression	0	0	280.849	Mann-Whitney U	2.2765	1.1868	-	2011	14.2851	-	2005	6.2749
ELK3	Median WTS(TPM) Expression	0	0	280.808	Mann-Whitney U	2.4326	1.2825	-	2011	24.2272	-	2005	9.9596
RCAN2	Median WTS(TPM) Expression	0	0	280.729	Mann-Whitney U	3.1494	1.6551	-	2011	15.9379	-	2005	5.0606
TRIM26	Median WTS(TPM) Expression	0	0	280.718	Mann-Whitney U	2.0504	1.0359	-	2011	22.7387	-	2005	11.0897
SORL1	Median WTS(TPM) Expression	0	0	280.661	Mann-Whitney U	2.6922	1.4288	-	2011	141.526	-	2005	52.5686
ABI3BP	Median WTS(TPM) Expression	0	0	280.577	Mann-Whitney U	3.6264	1.8586	-	2011	75.9787	-	2005	20.9513
MGP	Median WTS(TPM) Expression	0	0	280.554	Mann-Whitney U	4.5439	2.1839	-	2011	547.543	-	2005	120.5
CR1	Median WTS(TPM) Expression	0	0	280.541	Mann-Whitney U	3.7071	1.8903	-	2011	6.3372	-	2005	1.7095
KLF7	Median WTS(TPM) Expression	0	0	280.536	Mann-Whitney U	2.5118	1.3287	-	2011	31.4695	-	2005	12.5287
FHL1	Median WTS(TPM) Expression	0	0	280.349	Mann-Whitney U	4.5601	2.1891	-	2011	64.6733	-	2005	14.1824
VDR	Median WTS(TPM) Expression	0	0	280.345	Mann-Whitney U	3.613	1.8532	-	2011	4.6989	-	2005	1.3006
R3HDM4	Median WTS(TPM) Expression	0	0	280.184	Mann-Whitney U	1.8459	0.8843	-	2011	7.7032	-	2005	4.1732
RPS6KA1	Median WTS(TPM) Expression	0	0	280.149	Mann-Whitney U	2.0985	1.0693	-	2011	23.1032	-	2005	11.0096
HECA	Median WTS(TPM) Expression	0	0	280.078	Mann-Whitney U	1.8727	0.9051	-	2011	4.4017	-	2005	2.3504
KIAA2013	Median WTS(TPM) Expression	0	0	280.063	Mann-Whitney U	1.9723	0.9799	-	2011	13.308	-	2005	6.7473
FBLN5	Median WTS(TPM) Expression	0	0	280.028	Mann-Whitney U	3.6686	1.8752	-	2011	35.1466	-	2005	9.5805
CEBPD	Median WTS(TPM) Expression	0	0	279.793	Mann-Whitney U	2.6615	1.4123	-	2011	19.4832	-	2005	7.3203
2025-09-08	Median WTS(TPM) Expression	0	0	279.586	Mann-Whitney U	2.0259	1.0186	-	2011	22.1103	-	2005	10.9139
ABHD8	Median WTS(TPM) Expression	0	0	279.543	Mann-Whitney U	2.3468	1.2307	-	2011	5.2021	-	2005	2.2167
SCML4	Median WTS(TPM) Expression	0	0	279.525	Mann-Whitney U	5.0708	2.3422	-	2011	0.9529	-	2005	0.1879
FAM46A	Median WTS(TPM) Expression	0	0	279.487	Mann-Whitney U	3.3285	1.7349	-	2011	10.6241	-	2005	3.1919
MSR1	Median WTS(TPM) Expression	0	0	279.475	Mann-Whitney U	2.7211	1.4442	-	2011	26.7507	-	2005	9.8309
LY9	Median WTS(TPM) Expression	0	0	279.471	Mann-Whitney U	4.6899	2.2295	-	2011	3.0581	-	2005	0.6521
UBXN6	Median WTS(TPM) Expression	0	0	279.446	Mann-Whitney U	2.0205	1.0147	-	2011	39.0213	-	2005	19.3131
EBF1	Median WTS(TPM) Expression	0	0	279.387	Mann-Whitney U	2.8545	1.5132	-	2011	17.4843	-	2005	6.1253
ZC3H12D	Median WTS(TPM) Expression	0	0	279.365	Mann-Whitney U	3.7101	1.8915	-	2011	2.13	-	2005	0.5741
HSPA7	Median WTS(TPM) Expression	0	0	279.363	Mann-Whitney U	3.8538	1.9463	-	2011	4.917	-	2005	1.2759
NPL	Median WTS(TPM) Expression	0	0	279.362	Mann-Whitney U	2.7558	1.4625	-	2011	8.5846	-	2005	3.1151
CD1D	Median WTS(TPM) Expression	0	0	279.124	Mann-Whitney U	3.7964	1.9246	-	2011	0.6349	-	2005	0.1672
GPKOW	Median WTS(TPM) Expression	0	0	279.021	Mann-Whitney U	2.0538	1.0383	-	2011	11.3319	-	2005	5.5174
PACSIN2	Median WTS(TPM) Expression	0	0	279.005	Mann-Whitney U	2.2186	1.1496	-	2011	82.3193	-	2005	37.105
CYP27A1	Median WTS(TPM) Expression	0	0	278.963	Mann-Whitney U	3.6464	1.8665	-	2011	8.0762	-	2005	2.2148
OTUD5	Median WTS(TPM) Expression	0	0	278.963	Mann-Whitney U	1.98	0.9855	-	2011	39.5316	-	2005	19.9651
ITPRIPL2	Median WTS(TPM) Expression	0	0	278.954	Mann-Whitney U	2.134	1.0936	-	2011	14.3115	-	2005	6.7064
HGF	Median WTS(TPM) Expression	0	0	278.834	Mann-Whitney U	3.8025	1.9269	-	2011	18.0682	-	2005	4.7517
GAL3ST4	Median WTS(TPM) Expression	0	0	278.822	Mann-Whitney U	2.7325	1.4502	-	2011	5.6771	-	2005	2.0776
TPSAB1	Median WTS(TPM) Expression	0	0	278.793	Mann-Whitney U	4.1815	2.064	-	2011	34.0799	-	2005	8.1503
CCM2	Median WTS(TPM) Expression	0	0	278.765	Mann-Whitney U	2.0492	1.0351	-	2011	24.0617	-	2005	11.7418
MAST3	Median WTS(TPM) Expression	0	0	278.677	Mann-Whitney U	2.1653	1.1145	-	2011	4.8858	-	2005	2.2565
COPZ2	Median WTS(TPM) Expression	0	0	278.643	Mann-Whitney U	3.1768	1.6676	-	2011	5.1632	-	2005	1.6253
AOC3	Median WTS(TPM) Expression	0	0	278.641	Mann-Whitney U	3.5759	1.8383	-	2011	7.2016	-	2005	2.0139
ZNF641	Median WTS(TPM) Expression	0	0	278.618	Mann-Whitney U	2.1903	1.1311	-	2011	16.471	-	2005	7.52
PODN	Median WTS(TPM) Expression	0	0	278.6	Mann-Whitney U	3.7356	1.9014	-	2011	15.3081	-	2005	4.0978
ARAP2	Median WTS(TPM) Expression	0	0	278.5	Mann-Whitney U	3.103	1.6336	-	2011	22.5212	-	2005	7.258
TGFBR3	Median WTS(TPM) Expression	0	0	278.446	Mann-Whitney U	3.1822	1.67	-	2011	25.0014	-	2005	7.8566
C1QTNF5	Median WTS(TPM) Expression	0	0	278.341	Mann-Whitney U	2.8379	1.5048	-	2011	12.6366	-	2005	4.4528
CARD8	Median WTS(TPM) Expression	0	0	278.011	Mann-Whitney U	2.062	1.0441	-	2011	27.977	-	2005	13.5677
UCP2	Median WTS(TPM) Expression	0	0	277.892	Mann-Whitney U	3.2551	1.7027	-	2011	28.1876	-	2005	8.6594
IST1	Median WTS(TPM) Expression	0	0	277.835	Mann-Whitney U	2.0096	1.0069	-	2011	82.0573	-	2005	40.8317
ACO1	Median WTS(TPM) Expression	0	0	277.814	Mann-Whitney U	2.1349	1.0941	-	2011	18.4424	-	2005	8.6387
ZCCHC14	Median WTS(TPM) Expression	0	0	277.811	Mann-Whitney U	2.2442	1.1662	-	2011	20.8111	-	2005	9.2731
FLOT2	Median WTS(TPM) Expression	0	0	277.792	Mann-Whitney U	2.0543	1.0386	-	2011	41.3589	-	2005	20.1329
LIF	Median WTS(TPM) Expression	0	0	277.757	Mann-Whitney U	3.893	1.9609	-	2011	4.5865	-	2005	1.1781
NFKB1	Median WTS(TPM) Expression	0	0	277.705	Mann-Whitney U	2.2301	1.1571	-	2011	39.616	-	2005	17.7642
SSH2	Median WTS(TPM) Expression	0	0	277.7	Mann-Whitney U	2.2588	1.1755	-	2011	25.0796	-	2005	11.1032
CNP	Median WTS(TPM) Expression	0	0	277.683	Mann-Whitney U	2.1821	1.1257	-	2011	43.466	-	2005	19.9191
RAP1A	Median WTS(TPM) Expression	0	0	277.643	Mann-Whitney U	2.172	1.1191	-	2011	51.9168	-	2005	23.9023
GLB1	Median WTS(TPM) Expression	0	0	277.53	Mann-Whitney U	2.0897	1.0633	-	2011	56.5921	-	2005	27.082
DACT1	Median WTS(TPM) Expression	0	0	277.368	Mann-Whitney U	3.4742	1.7967	-	2011	9.8933	-	2005	2.8477
CLCN7	Median WTS(TPM) Expression	0	0	277.247	Mann-Whitney U	2.0889	1.0627	-	2011	39.0687	-	2005	18.703
P4HA2	Median WTS(TPM) Expression	0	0	277.226	Mann-Whitney U	2.6222	1.3908	-	2011	13.7518	-	2005	5.2444
TMEM200A	Median WTS(TPM) Expression	0	0	277.183	Mann-Whitney U	3.7287	1.8987	-	2011	8.2557	-	2005	2.2141
GGA3	Median WTS(TPM) Expression	0	0	277.043	Mann-Whitney U	2.0727	1.0515	-	2011	17.4519	-	2005	8.4198
IGLC3	Median WTS(TPM) Expression	0	0	276.956	Mann-Whitney U	8.5351	3.0934	-	2011	240.187	-	2005	28.141
QSOX1	Median WTS(TPM) Expression	0	0	276.921	Mann-Whitney U	2.6183	1.3886	-	2011	10.947	-	2005	4.181
RORA	Median WTS(TPM) Expression	0	0	276.905	Mann-Whitney U	2.511	1.3283	-	2011	48.3825	-	2005	19.2679
WLS	Median WTS(TPM) Expression	0	0	276.821	Mann-Whitney U	2.8399	1.5058	-	2011	104.841	-	2005	36.9176
GATA3	Median WTS(TPM) Expression	0	0	276.658	Mann-Whitney U	4.7644	2.2523	-	2011	6.2428	-	2005	1.3103
SRPR	Median WTS(TPM) Expression	0	0	276.566	Mann-Whitney U	2.2873	1.1937	-	2011	95.6548	-	2005	41.8192
FBLIM1	Median WTS(TPM) Expression	0	0	276.397	Mann-Whitney U	2.3905	1.2573	-	2011	22.082	-	2005	9.2373
GRAMD1B	Median WTS(TPM) Expression	0	0	276.385	Mann-Whitney U	3.2812	1.7142	-	2011	1.7131	-	2005	0.5221
CNRIP1	Median WTS(TPM) Expression	0	0	276.348	Mann-Whitney U	2.8047	1.4878	-	2011	4.5712	-	2005	1.6299
RP11-43D4.2	Median WTS(TPM) Expression	0	0	276.294	Mann-Whitney U	3.6491	1.8675	-	2011	2.4517	-	2005	0.6719
CAMK4	Median WTS(TPM) Expression	0	0	276.21	Mann-Whitney U	5.8732	2.5541	-	2011	10.8602	-	2005	1.8491
RIPK3	Median WTS(TPM) Expression	0	0	276.179	Mann-Whitney U	3.4894	1.803	-	2011	3.7631	-	2005	1.0784
MAT2B	Median WTS(TPM) Expression	0	0	276.154	Mann-Whitney U	2.2519	1.1711	-	2011	56.4538	-	2005	25.0696
CRIP1	Median WTS(TPM) Expression	0	0	276.141	Mann-Whitney U	3.0085	1.589	-	2011	14.7647	-	2005	4.9077
ZNF366	Median WTS(TPM) Expression	0	0	276.14	Mann-Whitney U	2.6911	1.4282	-	2011	1.8871	-	2005	0.7013
PGM1	Median WTS(TPM) Expression	0	0	276.125	Mann-Whitney U	2.2292	1.1565	-	2011	23.7458	-	2005	10.6521
STARD4	Median WTS(TPM) Expression	0	0	276.021	Mann-Whitney U	3.2393	1.6957	-	2011	13.0062	-	2005	4.0151
SLC39A13	Median WTS(TPM) Expression	0	0	275.959	Mann-Whitney U	2.3232	1.2161	-	2011	11.7624	-	2005	5.063
STARD9	Median WTS(TPM) Expression	0	0	275.888	Mann-Whitney U	2.9141	1.5431	-	2011	6.553	-	2005	2.2487
HOXB2	Median WTS(TPM) Expression	0	0	275.841	Mann-Whitney U	3.5598	1.8318	-	2011	5.6964	-	2005	1.6002
PYGB	Median WTS(TPM) Expression	0	0	275.73	Mann-Whitney U	2.3226	1.2158	-	2011	47.4104	-	2005	20.4122
LIPA	Median WTS(TPM) Expression	0	0	275.704	Mann-Whitney U	2.5379	1.3436	-	2011	46.0753	-	2005	18.1552
TAGLN	Median WTS(TPM) Expression	0	0	275.685	Mann-Whitney U	4.9509	2.3077	-	2011	282.877	-	2005	57.1368
HTRA3	Median WTS(TPM) Expression	0	0	275.655	Mann-Whitney U	3.4067	1.7684	-	2011	5.9061	-	2005	1.7337
PROCR	Median WTS(TPM) Expression	0	0	275.603	Mann-Whitney U	2.6724	1.4181	-	2011	4.2516	-	2005	1.5909
SH3BP2	Median WTS(TPM) Expression	0	0	275.556	Mann-Whitney U	2.1536	1.1067	-	2011	44.6673	-	2005	20.741
PLXDC1	Median WTS(TPM) Expression	0	0	275.532	Mann-Whitney U	2.7651	1.4673	-	2011	22.1031	-	2005	7.9937
DBNL	Median WTS(TPM) Expression	0	0	275.507	Mann-Whitney U	2.0511	1.0364	-	2011	40.0232	-	2005	19.513
SULF1	Median WTS(TPM) Expression	0	0	275.484	Mann-Whitney U	3.7979	1.9252	-	2011	110.252	-	2005	29.0298
ANTXR1	Median WTS(TPM) Expression	0	0	275.408	Mann-Whitney U	3.0581	1.6126	-	2011	83.3146	-	2005	27.2443
STX4	Median WTS(TPM) Expression	0	0	275.377	Mann-Whitney U	2.035	1.025	-	2011	14.5868	-	2005	7.1681
USF2	Median WTS(TPM) Expression	0	0	275.312	Mann-Whitney U	1.932	0.9501	-	2011	41.7869	-	2005	21.6288
SLC2A9	Median WTS(TPM) Expression	0	0	275.251	Mann-Whitney U	2.9651	1.5681	-	2011	4.5613	-	2005	1.5383
ANKRD11	Median WTS(TPM) Expression	0	0	275.181	Mann-Whitney U	2.1107	1.0777	-	2011	76.0275	-	2005	36.0203
MYO5A	Median WTS(TPM) Expression	0	0	275.153	Mann-Whitney U	2.3591	1.2382	-	2011	34.1571	-	2005	14.4789
NCOR2	Median WTS(TPM) Expression	0	0	275.137	Mann-Whitney U	2.1433	1.0998	-	2011	177.88	-	2005	82.995
PARP10	Median WTS(TPM) Expression	0	0	275.102	Mann-Whitney U	2.9335	1.5526	-	2011	35.1375	-	2005	11.9779
CD2BP2	Median WTS(TPM) Expression	0	0	275.065	Mann-Whitney U	2.0625	1.0444	-	2011	33.653	-	2005	16.3163
FAM160B2	Median WTS(TPM) Expression	0	0	275.031	Mann-Whitney U	2.1121	1.0787	-	2011	17.1098	-	2005	8.101
CXCL12	Median WTS(TPM) Expression	0	0	274.999	Mann-Whitney U	3.196	1.6763	-	2011	53.5617	-	2005	16.7591
TPRG1L	Median WTS(TPM) Expression	0	0	274.968	Mann-Whitney U	2.1201	1.0842	-	2011	27.1299	-	2005	12.7963
GPR153	Median WTS(TPM) Expression	0	0	274.846	Mann-Whitney U	2.5731	1.3635	-	2011	1.3902	-	2005	0.5403
DSCR3	Median WTS(TPM) Expression	0	0	274.772	Mann-Whitney U	2.0292	1.0209	-	2011	40.9044	-	2005	20.1578
HIVEP2	Median WTS(TPM) Expression	0	0	274.726	Mann-Whitney U	2.1922	1.1324	-	2011	27.5514	-	2005	12.5677
NLRP3	Median WTS(TPM) Expression	0	0	274.716	Mann-Whitney U	3.3837	1.7586	-	2011	4.5451	-	2005	1.3432
CLEC10A	Median WTS(TPM) Expression	0	0	274.404	Mann-Whitney U	4.8624	2.2817	-	2011	1.9659	-	2005	0.4043
AKAP2	Median WTS(TPM) Expression	0	0	274.399	Mann-Whitney U	2.407	1.2672	-	2011	28.579	-	2005	11.8735
PRKACA	Median WTS(TPM) Expression	0	0	274.371	Mann-Whitney U	2.0017	1.0012	-	2011	46.0113	-	2005	22.9862
RAB5C	Median WTS(TPM) Expression	0	0	274.272	Mann-Whitney U	2.1452	1.1011	-	2011	108.997	-	2005	50.8098
CH25H	Median WTS(TPM) Expression	0	0	274.26	Mann-Whitney U	4.983	2.317	-	2011	3.6073	-	2005	0.7239
ABHD4	Median WTS(TPM) Expression	0	0	274.223	Mann-Whitney U	2.3653	1.242	-	2011	20.7952	-	2005	8.7918
APOBR	Median WTS(TPM) Expression	0	0	274.195	Mann-Whitney U	3.042	1.605	-	2011	1.19	-	2005	0.3912
CENPB	Median WTS(TPM) Expression	0	0	274.161	Mann-Whitney U	1.9996	0.9997	-	2011	35.499	-	2005	17.7531
NSFL1C	Median WTS(TPM) Expression	0	0	274.09	Mann-Whitney U	1.9746	0.9816	-	2011	45.0716	-	2005	22.8253
ADA	Median WTS(TPM) Expression	0	0	273.861	Mann-Whitney U	2.7499	1.4594	-	2011	2.9817	-	2005	1.0843
KEAP1	Median WTS(TPM) Expression	0	0	273.656	Mann-Whitney U	1.971	0.9789	-	2011	25.3032	-	2005	12.8379
ITGA1	Median WTS(TPM) Expression	0	0	273.645	Mann-Whitney U	2.5478	1.3493	-	2011	59.6497	-	2005	23.4121
CAPN2	Median WTS(TPM) Expression	0	0	273.634	Mann-Whitney U	2.4237	1.2772	-	2011	50.5889	-	2005	20.873
DMPK	Median WTS(TPM) Expression	0	0	273.548	Mann-Whitney U	2.2379	1.1621	-	2011	12.6951	-	2005	5.6728
TNFRSF10B	Median WTS(TPM) Expression	0	0	273.471	Mann-Whitney U	2.2527	1.1716	-	2011	17.346	-	2005	7.7002
RP4-697K14.12	Median WTS(TPM) Expression	0	0	273.413	Mann-Whitney U	2.8226	1.497	-	2011	19.0309	-	2005	6.7423
CARD6	Median WTS(TPM) Expression	0	0	273.397	Mann-Whitney U	2.8202	1.4958	-	2011	3.8563	-	2005	1.3674
SLC7A6	Median WTS(TPM) Expression	0	0	273.315	Mann-Whitney U	2.3758	1.2484	-	2011	32.4623	-	2005	13.6636
SUPT6H	Median WTS(TPM) Expression	0	0	273.306	Mann-Whitney U	1.9553	0.9674	-	2011	37.2252	-	2005	19.0383
IGHG2	Median WTS(TPM) Expression	0	0	273.245	Mann-Whitney U	8.5506	3.096	-	2011	60.1723	-	2005	7.0372
INPP4A	Median WTS(TPM) Expression	0	0	273.217	Mann-Whitney U	2.0717	1.0508	-	2011	20.4537	-	2005	9.8727
ADAM28	Median WTS(TPM) Expression	0	0	273.153	Mann-Whitney U	3.1945	1.6756	-	2011	20.2274	-	2005	6.3319
TESPA1	Median WTS(TPM) Expression	0	0	273.122	Mann-Whitney U	4.1279	2.0454	-	2011	4.5949	-	2005	1.1131
COX7A1	Median WTS(TPM) Expression	0	0	273.113	Mann-Whitney U	2.8149	1.4931	-	2011	11.3765	-	2005	4.0416
VNN2	Median WTS(TPM) Expression	0	0	273.102	Mann-Whitney U	4.2885	2.1005	-	2011	5.4863	-	2005	1.2793
ARF3	Median WTS(TPM) Expression	0	0	273.097	Mann-Whitney U	2.0889	1.0628	-	2011	96.9368	-	2005	46.4053
TNFRSF12A	Median WTS(TPM) Expression	0	0	272.894	Mann-Whitney U	3.0954	1.6301	-	2011	4.5387	-	2005	1.4663
CCPG1	Median WTS(TPM) Expression	0	0	272.81	Mann-Whitney U	2.3337	1.2226	-	2011	100.263	-	2005	42.9639
MAX	Median WTS(TPM) Expression	0	0	272.721	Mann-Whitney U	2.0569	1.0405	-	2011	69.6178	-	2005	33.8458
ANO1	Median WTS(TPM) Expression	0	0	272.689	Mann-Whitney U	3.2581	1.704	-	2011	34.2273	-	2005	10.5055
RHOJ	Median WTS(TPM) Expression	0	0	272.566	Mann-Whitney U	2.8866	1.5294	-	2011	8.2759	-	2005	2.867
PHACTR2	Median WTS(TPM) Expression	0	0	272.494	Mann-Whitney U	2.3175	1.2126	-	2011	31.5634	-	2005	13.6196
SELP	Median WTS(TPM) Expression	0	0	272.185	Mann-Whitney U	3.8144	1.9314	-	2011	4.0932	-	2005	1.0731
SLA2	Median WTS(TPM) Expression	0	0	272.133	Mann-Whitney U	2.9603	1.5658	-	2011	0.5266	-	2005	0.1779
APP	Median WTS(TPM) Expression	0	0	272.076	Mann-Whitney U	2.6402	1.4007	-	2011	225.471	-	2005	85.3978
LDB2	Median WTS(TPM) Expression	0	0	271.969	Mann-Whitney U	2.5803	1.3675	-	2011	27.5482	-	2005	10.6764
SOD3	Median WTS(TPM) Expression	0	0	271.955	Mann-Whitney U	3.1799	1.669	-	2011	10.1834	-	2005	3.2024
SNX3	Median WTS(TPM) Expression	0	0	271.951	Mann-Whitney U	2.2474	1.1683	-	2011	151.333	-	2005	67.3368
ADRM1	Median WTS(TPM) Expression	0	0	271.903	Mann-Whitney U	2.0137	1.0098	-	2011	34.2597	-	2005	17.0134
RAP1B	Median WTS(TPM) Expression	0	0	271.876	Mann-Whitney U	2.2227	1.1523	-	2011	194.643	-	2005	87.5693
NDRG2	Median WTS(TPM) Expression	0	0	271.843	Mann-Whitney U	2.6307	1.3955	-	2011	59.2062	-	2005	22.5055
FCGR2C	Median WTS(TPM) Expression	0	0	271.812	Mann-Whitney U	3.7	1.8875	-	2011	20.6813	-	2005	5.5895
COL18A1	Median WTS(TPM) Expression	0	0	271.811	Mann-Whitney U	2.2933	1.1974	-	2011	35.1314	-	2005	15.3195
IGLC1	Median WTS(TPM) Expression	0	0	271.789	Mann-Whitney U	8.5698	3.0993	-	2011	150.252	-	2005	17.5328
RPL23AP1	Median WTS(TPM) Expression	0	0	271.608	Mann-Whitney U	7.0623	2.8201	-	2011	1.9037	-	2005	0.2696
OLFML1	Median WTS(TPM) Expression	0	0	271.48	Mann-Whitney U	2.6621	1.4126	-	2011	7.5146	-	2005	2.8228
PRKG1	Median WTS(TPM) Expression	0	0	271.465	Mann-Whitney U	3.0801	1.623	-	2011	13.176	-	2005	4.2777
CLMP	Median WTS(TPM) Expression	0	0	271.452	Mann-Whitney U	4.4351	2.149	-	2011	14.7829	-	2005	3.3332
GBGT1	Median WTS(TPM) Expression	0	0	271.427	Mann-Whitney U	2.7583	1.4638	-	2011	4.4287	-	2005	1.6056
WASF2	Median WTS(TPM) Expression	0	0	271.353	Mann-Whitney U	1.9747	0.9816	-	2011	70.2517	-	2005	35.576
LYL1	Median WTS(TPM) Expression	0	0	271.315	Mann-Whitney U	2.8911	1.5316	-	2011	1.4486	-	2005	0.5011
GNLY	Median WTS(TPM) Expression	0	0	271.269	Mann-Whitney U	4.0737	2.0264	-	2011	1.8528	-	2005	0.4548
STAT6	Median WTS(TPM) Expression	0	0	271.243	Mann-Whitney U	2.7788	1.4745	-	2011	63.2673	-	2005	22.768
TP53I3	Median WTS(TPM) Expression	0	0	271.166	Mann-Whitney U	2.4935	1.3182	-	2011	8.1654	-	2005	3.2746
ARHGAP27	Median WTS(TPM) Expression	0	0	271.137	Mann-Whitney U	2.5455	1.3479	-	2011	10.2742	-	2005	4.0362
SPG20	Median WTS(TPM) Expression	0	0	271.091	Mann-Whitney U	3.0001	1.585	-	2011	85.6489	-	2005	28.5482
PLAGL1	Median WTS(TPM) Expression	0	0	271.036	Mann-Whitney U	3.0288	1.5988	-	2011	12.3816	-	2005	4.0879
IQSEC1	Median WTS(TPM) Expression	0	0	271.013	Mann-Whitney U	2.1425	1.0993	-	2011	52.8986	-	2005	24.6897
PRRX1	Median WTS(TPM) Expression	0	0	271.003	Mann-Whitney U	3.8096	1.9297	-	2011	51.7826	-	2005	13.5925
PPM1F	Median WTS(TPM) Expression	0	0	270.891	Mann-Whitney U	2.2242	1.1533	-	2011	20.4559	-	2005	9.1971
ANKRD33B	Median WTS(TPM) Expression	0	0	270.859	Mann-Whitney U	3.5967	1.8467	-	2011	1.7718	-	2005	0.4926
CNPY3	Median WTS(TPM) Expression	0	0	270.79	Mann-Whitney U	1.8845	0.9142	-	2011	13.6064	-	2005	7.22
RNASE1	Median WTS(TPM) Expression	0	0	270.765	Mann-Whitney U	2.7259	1.4467	-	2011	45.8415	-	2005	16.8168
CD99	Median WTS(TPM) Expression	0	0	270.702	Mann-Whitney U	2.1635	1.1133	-	2011	249.909	-	2005	115.513
UBASH3B	Median WTS(TPM) Expression	0	0	270.659	Mann-Whitney U	3.2	1.6781	-	2011	4.6581	-	2005	1.4556
FTL	Median WTS(TPM) Expression	0	0	270.649	Mann-Whitney U	1.8395	0.8793	-	2011	318.199	-	2005	172.98
AIM2	Median WTS(TPM) Expression	0	0	270.647	Mann-Whitney U	5.3802	2.4277	-	2011	3.4491	-	2005	0.6411
ABCC9	Median WTS(TPM) Expression	0	0	270.644	Mann-Whitney U	2.9788	1.5748	-	2011	18.7075	-	2005	6.2801
C15orf57	Median WTS(TPM) Expression	0	0	270.604	Mann-Whitney U	2.2502	1.17	-	2011	21.8582	-	2005	9.7139
CTSL1	Median WTS(TPM) Expression	0	0	270.531	Mann-Whitney U	2.1774	1.1226	-	2011	72.7624	-	2005	33.4175
NAB2	Median WTS(TPM) Expression	0	0	270.497	Mann-Whitney U	2.4345	1.2836	-	2011	4.1338	-	2005	1.6981
FBXO31	Median WTS(TPM) Expression	0	0	270.395	Mann-Whitney U	2.1643	1.1139	-	2011	12.5734	-	2005	5.8095
2025-09-11	Median WTS(TPM) Expression	0	0	270.31	Mann-Whitney U	2.228	1.1557	-	2011	60.9071	-	2005	27.3375
CHPF2	Median WTS(TPM) Expression	0	0	270.298	Mann-Whitney U	2.0594	1.0423	-	2011	18.7601	-	2005	9.1093
RENBP	Median WTS(TPM) Expression	0	0	270.289	Mann-Whitney U	3.1245	1.6436	-	2011	12.1049	-	2005	3.8742
DANCR	Median WTS(TPM) Expression	0	0	270.271	Mann-Whitney U	0.211	-2.2448	-	2011	0.7958	-	2005	3.7718
CYSTM1	Median WTS(TPM) Expression	0	0	270.256	Mann-Whitney U	2.418	1.2738	-	2011	10.6732	-	2005	4.4141
TPBG	Median WTS(TPM) Expression	0	0	270.253	Mann-Whitney U	3.3813	1.7576	-	2011	5.7329	-	2005	1.6955
PRNP	Median WTS(TPM) Expression	0	0	270.233	Mann-Whitney U	2.2678	1.1813	-	2011	141.495	-	2005	62.3924
DBNDD2	Median WTS(TPM) Expression	0	0	270.179	Mann-Whitney U	2.5007	1.3223	-	2011	4.0975	-	2005	1.6385
RAVER1	Median WTS(TPM) Expression	0	0	270.153	Mann-Whitney U	2.0726	1.0515	-	2011	15.9425	-	2005	7.692
RIN2	Median WTS(TPM) Expression	0	0	270.07	Mann-Whitney U	2.4376	1.2855	-	2011	24.6718	-	2005	10.1212
GLT25D1	Median WTS(TPM) Expression	0	0	269.903	Mann-Whitney U	2.1193	1.0836	-	2011	28.3942	-	2005	13.3981
KLHL2	Median WTS(TPM) Expression	0	0	269.841	Mann-Whitney U	2.3389	1.2258	-	2011	14.8671	-	2005	6.3565
UNC5B	Median WTS(TPM) Expression	0	0	269.812	Mann-Whitney U	2.5921	1.3741	-	2011	4.0213	-	2005	1.5513
OGDH	Median WTS(TPM) Expression	0	0	269.803	Mann-Whitney U	2.026	1.0187	-	2011	71.7996	-	2005	35.4386
IQGAP1	Median WTS(TPM) Expression	0	0	269.796	Mann-Whitney U	2.1446	1.1007	-	2011	102.926	-	2005	47.9933
SBF1	Median WTS(TPM) Expression	0	0	269.714	Mann-Whitney U	2.0859	1.0607	-	2011	20.6887	-	2005	9.9185
REL	Median WTS(TPM) Expression	0	0	269.583	Mann-Whitney U	2.1443	1.1005	-	2011	17.4709	-	2005	8.1478
CERCAM	Median WTS(TPM) Expression	0	0	269.564	Mann-Whitney U	2.5838	1.3695	-	2011	19.8712	-	2005	7.6906
FXYD6	Median WTS(TPM) Expression	0	0	269.507	Mann-Whitney U	3.1105	1.6371	-	2011	8.3116	-	2005	2.6722
PIGT	Median WTS(TPM) Expression	0	0	269.497	Mann-Whitney U	2.1362	1.0951	-	2011	71.502	-	2005	33.4714
NTN4	Median WTS(TPM) Expression	0	0	269.49	Mann-Whitney U	3.0731	1.6197	-	2011	22.7432	-	2005	7.4008
CTGF	Median WTS(TPM) Expression	0	0	269.452	Mann-Whitney U	3.2794	1.7134	-	2011	46.2293	-	2005	14.097
PEA15	Median WTS(TPM) Expression	0	0	269.321	Mann-Whitney U	2.0595	1.0423	-	2011	68.7682	-	2005	33.3905
IL34	Median WTS(TPM) Expression	0	0	269.022	Mann-Whitney U	3.2725	1.7104	-	2011	1.9618	-	2005	0.5995
SUN2	Median WTS(TPM) Expression	0	0	268.986	Mann-Whitney U	2.2444	1.1663	-	2011	73.7464	-	2005	32.8581
NFATC1	Median WTS(TPM) Expression	0	0	268.979	Mann-Whitney U	2.4387	1.2861	-	2011	11.5369	-	2005	4.7307
GADD45A	Median WTS(TPM) Expression	0	0	268.898	Mann-Whitney U	2.5007	1.3223	-	2011	8.4251	-	2005	3.3691
GLI2	Median WTS(TPM) Expression	0	0	268.798	Mann-Whitney U	3.4044	1.7674	-	2011	10.1007	-	2005	2.9669
CD44	Median WTS(TPM) Expression	0	0	268.788	Mann-Whitney U	3.0253	1.5971	-	2011	287.037	-	2005	94.8773
PISD	Median WTS(TPM) Expression	0	0	268.773	Mann-Whitney U	1.9775	0.9837	-	2011	14.7308	-	2005	7.4494
HERC6	Median WTS(TPM) Expression	0	0	268.742	Mann-Whitney U	2.584	1.3696	-	2011	26.5041	-	2005	10.2572
GPC4	Median WTS(TPM) Expression	0	0	268.717	Mann-Whitney U	3.1703	1.6646	-	2011	10.7695	-	2005	3.397
PRICKLE1	Median WTS(TPM) Expression	0	0	268.658	Mann-Whitney U	3.1454	1.6533	-	2011	13.8317	-	2005	4.3974
ITGA5	Median WTS(TPM) Expression	0	0	268.549	Mann-Whitney U	2.6329	1.3967	-	2011	28.0618	-	2005	10.658
PLB1	Median WTS(TPM) Expression	0	0	268.544	Mann-Whitney U	2.8878	1.5299	-	2011	4.7051	-	2005	1.6293
NDNL2	Median WTS(TPM) Expression	0	0	268.53	Mann-Whitney U	2.0448	1.032	-	2011	13.8337	-	2005	6.7653
ABCD2	Median WTS(TPM) Expression	0	0	268.522	Mann-Whitney U	4.4942	2.1681	-	2011	0.6548	-	2005	0.1457
KPNA3	Median WTS(TPM) Expression	0	0	268.474	Mann-Whitney U	2.2951	1.1986	-	2011	13.6209	-	2005	5.9346
ADAMTS2	Median WTS(TPM) Expression	0	0	268.461	Mann-Whitney U	3.14	1.6507	-	2011	15.1152	-	2005	4.8138
PPP1R13L	Median WTS(TPM) Expression	0	0	268.45	Mann-Whitney U	2.1939	1.1335	-	2011	12.345	-	2005	5.6271
VASH1	Median WTS(TPM) Expression	0	0	268.397	Mann-Whitney U	2.6644	1.4138	-	2011	10.3917	-	2005	3.9002
CDK9	Median WTS(TPM) Expression	0	0	268.383	Mann-Whitney U	2.073	1.0517	-	2011	51.3842	-	2005	24.7871
RBP1	Median WTS(TPM) Expression	0	0	268.274	Mann-Whitney U	2.6295	1.3948	-	2011	9.584	-	2005	3.6448
DDAH2	Median WTS(TPM) Expression	0	0	268.248	Mann-Whitney U	2.2655	1.1798	-	2011	23.5142	-	2005	10.3793
IGHG1	Median WTS(TPM) Expression	0	0	268.151	Mann-Whitney U	9.6816	3.2753	-	2011	375.948	-	2005	38.831
CBR1	Median WTS(TPM) Expression	0	0	267.966	Mann-Whitney U	2.3052	1.2049	-	2011	27.9407	-	2005	12.1206
MACF1	Median WTS(TPM) Expression	0	0	267.912	Mann-Whitney U	1.9915	0.9939	-	2011	185.213	-	2005	93.0013
PTPRK	Median WTS(TPM) Expression	0	0	267.875	Mann-Whitney U	2.4845	1.313	-	2011	82.8346	-	2005	33.3405
UPP1	Median WTS(TPM) Expression	0	0	267.837	Mann-Whitney U	2.6036	1.3805	-	2011	2.856	-	2005	1.0969
COL14A1	Median WTS(TPM) Expression	0	0	267.75	Mann-Whitney U	3.2704	1.7094	-	2011	39.4107	-	2005	12.0509
PLXNB2	Median WTS(TPM) Expression	0	0	267.694	Mann-Whitney U	2.1515	1.1054	-	2011	114.398	-	2005	53.1702
CSGALNACT2	Median WTS(TPM) Expression	0	0	267.599	Mann-Whitney U	2.2234	1.1528	-	2011	24.0406	-	2005	10.8123
TCF25	Median WTS(TPM) Expression	0	0	267.597	Mann-Whitney U	2.1714	1.1186	-	2011	132.087	-	2005	60.8308
RBPMS	Median WTS(TPM) Expression	0	0	267.596	Mann-Whitney U	3.2229	1.6884	-	2011	84.4163	-	2005	26.1923
EFEMP1	Median WTS(TPM) Expression	0	0	267.489	Mann-Whitney U	3.5181	1.8148	-	2011	66.0216	-	2005	18.7663
NOTCH3	Median WTS(TPM) Expression	0	0	267.474	Mann-Whitney U	2.2879	1.194	-	2011	29.9415	-	2005	13.0869
CASP10	Median WTS(TPM) Expression	0	0	267.466	Mann-Whitney U	2.8966	1.5344	-	2011	8.5687	-	2005	2.9582
LUZP1	Median WTS(TPM) Expression	0	0	267.199	Mann-Whitney U	2.1113	1.0782	-	2011	23.8092	-	2005	11.2768
RFX1	Median WTS(TPM) Expression	0	0	267.155	Mann-Whitney U	1.9835	0.9881	-	2011	4.7649	-	2005	2.4023
PLEKHM2	Median WTS(TPM) Expression	0	0	267.123	Mann-Whitney U	2.0339	1.0243	-	2011	35.5616	-	2005	17.4842
GALK1	Median WTS(TPM) Expression	0	0	267.118	Mann-Whitney U	2.3688	1.2442	-	2011	4.5365	-	2005	1.9151
CAMK2G	Median WTS(TPM) Expression	0	0	266.922	Mann-Whitney U	2.1574	1.1093	-	2011	22.2982	-	2005	10.3357
FOXP4	Median WTS(TPM) Expression	0	0	266.909	Mann-Whitney U	2.0091	1.0066	-	2011	19.0215	-	2005	9.4676
CDC25B	Median WTS(TPM) Expression	0	0	266.803	Mann-Whitney U	2.349	1.232	-	2011	9.8376	-	2005	4.188
COX4NB	Median WTS(TPM) Expression	0	0	266.79	Mann-Whitney U	2.046	1.0328	-	2011	3.9765	-	2005	1.9436
SUPT5H	Median WTS(TPM) Expression	0	0	266.73	Mann-Whitney U	1.9337	0.9513	-	2011	32.4983	-	2005	16.8065
GTPBP2	Median WTS(TPM) Expression	0	0	266.704	Mann-Whitney U	2.0011	1.0008	-	2011	27.1303	-	2005	13.5577
RBP5	Median WTS(TPM) Expression	0	0	266.703	Mann-Whitney U	3.002	1.5859	-	2011	4.4854	-	2005	1.4941
FSTL3	Median WTS(TPM) Expression	0	0	266.685	Mann-Whitney U	2.3305	1.2207	-	2011	3.2015	-	2005	1.3737
NR2F2	Median WTS(TPM) Expression	0	0	266.67	Mann-Whitney U	2.4107	1.2695	-	2011	118.893	-	2005	49.3189
ARPC4	Median WTS(TPM) Expression	0	0	266.63	Mann-Whitney U	1.9558	0.9677	-	2011	65.9896	-	2005	33.7407
FRMD8	Median WTS(TPM) Expression	0	0	266.509	Mann-Whitney U	2.3693	1.2445	-	2011	8.2222	-	2005	3.4703
TMEM109	Median WTS(TPM) Expression	0	0	266.486	Mann-Whitney U	2.009	1.0065	-	2011	31.545	-	2005	15.7016
B4GALT1	Median WTS(TPM) Expression	0	0	266.425	Mann-Whitney U	2.4367	1.2849	-	2011	90.8302	-	2005	37.2758
MTSS1L	Median WTS(TPM) Expression	0	0	266.404	Mann-Whitney U	2.4325	1.2824	-	2011	61.9092	-	2005	25.4509
RAP2B	Median WTS(TPM) Expression	0	0	266.323	Mann-Whitney U	2.1079	1.0758	-	2011	2.8301	-	2005	1.3426
TOM1	Median WTS(TPM) Expression	0	0	266.315	Mann-Whitney U	2.1301	1.0909	-	2011	32.3586	-	2005	15.1914
COPE	Median WTS(TPM) Expression	0	0	266.178	Mann-Whitney U	2.0733	1.0519	-	2011	71.9489	-	2005	34.7027
CSTF2T	Median WTS(TPM) Expression	0	0	266.164	Mann-Whitney U	1.9976	0.9983	-	2011	14.5941	-	2005	7.3058
FAM176B	Median WTS(TPM) Expression	0	0	266.136	Mann-Whitney U	2.5559	1.3538	-	2011	6.6091	-	2005	2.5859
GGA2	Median WTS(TPM) Expression	0	0	266.124	Mann-Whitney U	2.1163	1.0816	-	2011	83.7069	-	2005	39.5532
LIMA1	Median WTS(TPM) Expression	0	0	266.095	Mann-Whitney U	2.1931	1.1329	-	2011	85.9669	-	2005	39.1995
MOXD1	Median WTS(TPM) Expression	0	0	266.026	Mann-Whitney U	7.1707	2.8421	-	2011	24.6364	-	2005	3.4357
PXN	Median WTS(TPM) Expression	0	0	265.999	Mann-Whitney U	2.251	1.1706	-	2011	81.0847	-	2005	36.0215
ZNF469	Median WTS(TPM) Expression	0	0	265.969	Mann-Whitney U	2.7623	1.4659	-	2011	3.2099	-	2005	1.162
DCUN1D3	Median WTS(TPM) Expression	0	0	265.925	Mann-Whitney U	1.9776	0.9837	-	2011	5.5603	-	2005	2.8117
PTPLAD2	Median WTS(TPM) Expression	0	0	265.883	Mann-Whitney U	2.7051	1.4357	-	2011	4.5884	-	2005	1.6962
QKI	Median WTS(TPM) Expression	0	0	265.869	Mann-Whitney U	2.1068	1.0751	-	2011	65.3074	-	2005	30.9977
MTCH1	Median WTS(TPM) Expression	0	0	265.785	Mann-Whitney U	2.0487	1.0347	-	2011	128.115	-	2005	62.5336
AGPS	Median WTS(TPM) Expression	0	0	265.757	Mann-Whitney U	2.5983	1.3776	-	2011	26.7908	-	2005	10.311
quanTIseq-T cell regulatory (Tregs)	Transcriptomic signatures - Quantiseq	0	0	265.75	Mann-Whitney U	7.3562	2.879	-	2011	0.0182	-	2005	0.0025
CYP2S1	Median WTS(TPM) Expression	0	0	265.748	Mann-Whitney U	3.5232	1.8169	-	2011	0.624	-	2005	0.1771
ATHL1	Median WTS(TPM) Expression	0	0	265.731	Mann-Whitney U	2.8382	1.505	-	2011	9.9793	-	2005	3.5161
DDX19A	Median WTS(TPM) Expression	0	0	265.64	Mann-Whitney U	2.0866	1.0612	-	2011	32.8292	-	2005	15.7334
CRYAB	Median WTS(TPM) Expression	0	0	265.626	Mann-Whitney U	3.5128	1.8126	-	2011	60.2412	-	2005	17.1492
KLHL36	Median WTS(TPM) Expression	0	0	265.599	Mann-Whitney U	2.1464	1.1019	-	2011	17.7912	-	2005	8.2888
SIGLEC14	Median WTS(TPM) Expression	0	0	265.494	Mann-Whitney U	3.5701	1.836	-	2011	1.9931	-	2005	0.5583
FBXO32	Median WTS(TPM) Expression	0	0	265.461	Mann-Whitney U	2.7831	1.4767	-	2011	47.8795	-	2005	17.2038
TRBV7-2	Median WTS(TPM) Expression	0	0	265.441	Mann-Whitney U	7.4087	2.8892	-	2011	3.0343	-	2005	0.4096
IGKV3-20	Median WTS(TPM) Expression	0	0	265.44	Mann-Whitney U	8.9186	3.1568	-	2011	70.0616	-	2005	7.8557
DAZAP2	Median WTS(TPM) Expression	0	0	265.335	Mann-Whitney U	2.0562	1.04	-	2011	166.119	-	2005	80.7907
MBOAT1	Median WTS(TPM) Expression	0	0	265.335	Mann-Whitney U	2.9214	1.5467	-	2011	10.748	-	2005	3.6791
DYNC1LI2	Median WTS(TPM) Expression	0	0	265.307	Mann-Whitney U	2.172	1.119	-	2011	143.344	-	2005	65.9971
PFKL	Median WTS(TPM) Expression	0	0	265.303	Mann-Whitney U	2.0514	1.0366	-	2011	80.691	-	2005	39.3339
CD22	Median WTS(TPM) Expression	0	0	265.294	Mann-Whitney U	3.7196	1.8951	-	2011	1.1851	-	2005	0.3186
ZNF185	Median WTS(TPM) Expression	0	0	265.289	Mann-Whitney U	3.4086	1.7692	-	2011	3.83	-	2005	1.1236
GRAP	Median WTS(TPM) Expression	0	0	265.125	Mann-Whitney U	3.3269	1.7342	-	2011	4.3436	-	2005	1.3056
SPARCL1	Median WTS(TPM) Expression	0	0	265.103	Mann-Whitney U	4.0344	2.0123	-	2011	273.644	-	2005	67.8279
SCIMP	Median WTS(TPM) Expression	0	0	265.091	Mann-Whitney U	2.369	1.2443	-	2011	4.0651	-	2005	1.716
CACHD1	Median WTS(TPM) Expression	0	0	265.021	Mann-Whitney U	3.3716	1.7534	-	2011	7.6514	-	2005	2.2694
LPAR1	Median WTS(TPM) Expression	0	0	264.988	Mann-Whitney U	3.4517	1.7873	-	2011	19.5443	-	2005	5.6622
LARGE	Median WTS(TPM) Expression	0	0	264.905	Mann-Whitney U	2.5382	1.3438	-	2011	17.1993	-	2005	6.7762
STX12	Median WTS(TPM) Expression	0	0	264.853	Mann-Whitney U	2.0057	1.0041	-	2011	29.0634	-	2005	14.4901
ALDH2	Median WTS(TPM) Expression	0	0	264.823	Mann-Whitney U	3.0071	1.5884	-	2011	27.1499	-	2005	9.0285
SCARA3	Median WTS(TPM) Expression	0	0	264.666	Mann-Whitney U	3.3172	1.73	-	2011	7.0188	-	2005	2.1158
GNB4	Median WTS(TPM) Expression	0	0	264.654	Mann-Whitney U	2.3504	1.2329	-	2011	12.1184	-	2005	5.1559
MCAM	Median WTS(TPM) Expression	0	0	264.639	Mann-Whitney U	2.6454	1.4035	-	2011	21.1291	-	2005	7.9871
VPS39	Median WTS(TPM) Expression	0	0	264.394	Mann-Whitney U	2.0947	1.0667	-	2011	65.7754	-	2005	31.4011
IGLL5	Median WTS(TPM) Expression	0	0	264.375	Mann-Whitney U	8.2869	3.0508	-	2011	7.6984	-	2005	0.929
TEAD3	Median WTS(TPM) Expression	0	0	264.274	Mann-Whitney U	2.3519	1.2339	-	2011	24.2159	-	2005	10.2961
AC103810.1	Median WTS(TPM) Expression	0	0	264.27	Mann-Whitney U	2.153	1.1064	-	2011	20.4999	-	2005	9.5215
FES	Median WTS(TPM) Expression	0	0	264.268	Mann-Whitney U	2.6974	1.4316	-	2011	9.2213	-	2005	3.4185
GNPTG	Median WTS(TPM) Expression	0	0	264.191	Mann-Whitney U	1.9177	0.9394	-	2011	27.4952	-	2005	14.3376
FRMD4B	Median WTS(TPM) Expression	0	0	264.183	Mann-Whitney U	2.4152	1.2721	-	2011	41.6391	-	2005	17.2406
FRMD6	Median WTS(TPM) Expression	0	0	264.17	Mann-Whitney U	3.1594	1.6596	-	2011	23.0795	-	2005	7.3051
IL10RB	Median WTS(TPM) Expression	0	0	264.139	Mann-Whitney U	2.21	1.144	-	2011	15.5079	-	2005	7.0172
SLC35C1	Median WTS(TPM) Expression	0	0	264.106	Mann-Whitney U	2.2278	1.1556	-	2011	6.9507	-	2005	3.12
UNC93B1	Median WTS(TPM) Expression	0	0	264.04	Mann-Whitney U	2.2467	1.1678	-	2011	21.867	-	2005	9.7328
PFKP	Median WTS(TPM) Expression	0	0	263.975	Mann-Whitney U	2.605	1.3813	-	2011	43.1582	-	2005	16.5676
ACP5	Median WTS(TPM) Expression	0	0	263.924	Mann-Whitney U	3.096	1.6304	-	2011	13.2465	-	2005	4.2786
KIAA0040	Median WTS(TPM) Expression	0	0	263.901	Mann-Whitney U	2.5191	1.3329	-	2011	13.1438	-	2005	5.2177
BNIP2	Median WTS(TPM) Expression	0	0	263.892	Mann-Whitney U	2.1168	1.0819	-	2011	86.3296	-	2005	40.7825
SEC23A	Median WTS(TPM) Expression	0	0	263.865	Mann-Whitney U	2.1862	1.1284	-	2011	55.5811	-	2005	25.4239
INHBA	Median WTS(TPM) Expression	0	0	263.808	Mann-Whitney U	3.3689	1.7523	-	2011	21.0332	-	2005	6.2434
RAP2A	Median WTS(TPM) Expression	0	0	263.67	Mann-Whitney U	2.0335	1.0239	-	2011	6.5659	-	2005	3.2289
BAK1	Median WTS(TPM) Expression	0	0	263.667	Mann-Whitney U	2.0266	1.0191	-	2011	4.1327	-	2005	2.0392
NYNRIN	Median WTS(TPM) Expression	0	0	263.638	Mann-Whitney U	3.2795	1.7135	-	2011	4.0819	-	2005	1.2447
MINK1	Median WTS(TPM) Expression	0	0	263.605	Mann-Whitney U	2.0381	1.0272	-	2011	30.5276	-	2005	14.9783
INPP5B	Median WTS(TPM) Expression	0	0	263.599	Mann-Whitney U	2.1607	1.1115	-	2011	15.4447	-	2005	7.1479
CD80	Median WTS(TPM) Expression	0	0	263.509	Mann-Whitney U	4.0158	2.0057	-	2011	3.5878	-	2005	0.8934
PEF1	Median WTS(TPM) Expression	0	0	263.441	Mann-Whitney U	1.9991	0.9993	-	2011	12.1487	-	2005	6.0772
ARHGEF17	Median WTS(TPM) Expression	0	0	263.439	Mann-Whitney U	2.4263	1.2788	-	2011	19.0682	-	2005	7.859
PLA2G4A	Median WTS(TPM) Expression	0	0	263.429	Mann-Whitney U	4.0144	2.0052	-	2011	9.2993	-	2005	2.3165
LY96	Median WTS(TPM) Expression	0	0	263.368	Mann-Whitney U	3.4602	1.7909	-	2011	7.8073	-	2005	2.2563
TBC1D20	Median WTS(TPM) Expression	0	0	263.341	Mann-Whitney U	2.0126	1.009	-	2011	20.0398	-	2005	9.9573
CC2D1A	Median WTS(TPM) Expression	0	0	263.322	Mann-Whitney U	2.0088	1.0064	-	2011	10.5635	-	2005	5.2585
FBXW5	Median WTS(TPM) Expression	0	0	263.143	Mann-Whitney U	2.1621	1.1124	-	2011	79.1921	-	2005	36.6272
MXRA8	Median WTS(TPM) Expression	0	0	263.065	Mann-Whitney U	2.3826	1.2525	-	2011	30.6938	-	2005	12.8827
LZTS1	Median WTS(TPM) Expression	0	0	262.995	Mann-Whitney U	2.7343	1.4512	-	2011	2.4923	-	2005	0.9115
POLR3GL	Median WTS(TPM) Expression	0	0	262.988	Mann-Whitney U	2.1053	1.074	-	2011	10.0778	-	2005	4.7869
THBD	Median WTS(TPM) Expression	0	0	262.842	Mann-Whitney U	2.5794	1.367	-	2011	2.3287	-	2005	0.9028
C16orf7	Median WTS(TPM) Expression	0	0	262.818	Mann-Whitney U	2.3236	1.2163	-	2011	6.8106	-	2005	2.9311
AMPD3	Median WTS(TPM) Expression	0	0	262.766	Mann-Whitney U	3.1308	1.6465	-	2011	24.0117	-	2005	7.6695
KB-1896H10.1	Median WTS(TPM) Expression	0	0	262.714	Mann-Whitney U	3.0608	1.6139	-	2011	4.8163	-	2005	1.5735
CPNE5	Median WTS(TPM) Expression	0	0	262.711	Mann-Whitney U	3.2014	1.6787	-	2011	1.1006	-	2005	0.3438
PLEKHG3	Median WTS(TPM) Expression	0	0	262.679	Mann-Whitney U	2.3746	1.2477	-	2011	7.5671	-	2005	3.1868
C20orf112	Median WTS(TPM) Expression	0	0	262.67	Mann-Whitney U	2.3335	1.2225	-	2011	24.3272	-	2005	10.4252
C7orf49	Median WTS(TPM) Expression	0	0	262.634	Mann-Whitney U	1.85	0.8875	-	2011	19.834	-	2005	10.7211
VPS36	Median WTS(TPM) Expression	0	0	262.419	Mann-Whitney U	2.2194	1.1502	-	2011	33.1784	-	2005	14.9489
TRIM5	Median WTS(TPM) Expression	0	0	262.408	Mann-Whitney U	2.6182	1.3886	-	2011	33.4428	-	2005	12.773
MYADM	Median WTS(TPM) Expression	0	0	262.401	Mann-Whitney U	2.3019	1.2028	-	2011	79.8108	-	2005	34.6712
LAMB3	Median WTS(TPM) Expression	0	0	262.39	Mann-Whitney U	4.4126	2.1416	-	2011	2.5509	-	2005	0.5781
KIAA0494	Median WTS(TPM) Expression	0	0	262.312	Mann-Whitney U	2.0269	1.0193	-	2011	104.199	-	2005	51.4088
JOSD1	Median WTS(TPM) Expression	0	0	262.293	Mann-Whitney U	2.0143	1.0103	-	2011	26.7929	-	2005	13.3015
MYLIP	Median WTS(TPM) Expression	0	0	262.245	Mann-Whitney U	2.0734	1.052	-	2011	25.3345	-	2005	12.2189
TNF	Median WTS(TPM) Expression	0	0	262.23	Mann-Whitney U	4.1535	2.0543	-	2011	0.9049	-	2005	0.2179
CHTF8	Median WTS(TPM) Expression	0	0	262.141	Mann-Whitney U	1.9894	0.9923	-	2011	58.8665	-	2005	29.5899
KCNJ8	Median WTS(TPM) Expression	0	0	262.089	Mann-Whitney U	2.9372	1.5544	-	2011	26.1204	-	2005	8.893
VSTM4	Median WTS(TPM) Expression	0	0	262.076	Mann-Whitney U	2.8618	1.5169	-	2011	3.8706	-	2005	1.3525
CAST	Median WTS(TPM) Expression	0	0	261.905	Mann-Whitney U	2.0949	1.0669	-	2011	117.81	-	2005	56.2354
HOPX	Median WTS(TPM) Expression	0	0	261.651	Mann-Whitney U	3.3836	1.7586	-	2011	10.4931	-	2005	3.1012
NR2F1	Median WTS(TPM) Expression	0	0	261.566	Mann-Whitney U	5.0762	2.3438	-	2011	34.5431	-	2005	6.8049
BCAR1	Median WTS(TPM) Expression	0	0	261.545	Mann-Whitney U	2.1422	1.0991	-	2011	31.6797	-	2005	14.7886
MYO1D	Median WTS(TPM) Expression	0	0	261.464	Mann-Whitney U	2.1248	1.0874	-	2011	49.9201	-	2005	23.4936
FAM53B	Median WTS(TPM) Expression	0	0	261.421	Mann-Whitney U	2.0895	1.0631	-	2011	13.449	-	2005	6.4366
ZBTB38	Median WTS(TPM) Expression	0	0	261.413	Mann-Whitney U	2.1144	1.0802	-	2011	64.3644	-	2005	30.4415
PTGDS	Median WTS(TPM) Expression	0	0	261.284	Mann-Whitney U	6.6152	2.7258	-	2011	38.977	-	2005	5.892
CHFR	Median WTS(TPM) Expression	0	0	261.208	Mann-Whitney U	2.0855	1.0604	-	2011	42.7922	-	2005	20.5187
STXBP2	Median WTS(TPM) Expression	0	0	261.175	Mann-Whitney U	2.0011	1.0008	-	2011	28.3125	-	2005	14.1484
MESDC2	Median WTS(TPM) Expression	0	0	261.153	Mann-Whitney U	1.9547	0.9669	-	2011	18.8927	-	2005	9.6653
SRF	Median WTS(TPM) Expression	0	0	261.139	Mann-Whitney U	1.9869	0.9906	-	2011	47.0026	-	2005	23.6557
MUL1	Median WTS(TPM) Expression	0	0	261.121	Mann-Whitney U	1.894	0.9214	-	2011	5.9352	-	2005	3.1337
CFL1	Median WTS(TPM) Expression	0	0	261.092	Mann-Whitney U	2.1258	1.088	-	2011	378.39	-	2005	177.997
SNX21	Median WTS(TPM) Expression	0	0	261.073	Mann-Whitney U	2.0945	1.0666	-	2011	13.024	-	2005	6.2183
ACOT9	Median WTS(TPM) Expression	0	0	261.039	Mann-Whitney U	2.3849	1.2539	-	2011	29.7817	-	2005	12.4876
BATF3	Median WTS(TPM) Expression	0	0	261.019	Mann-Whitney U	3.4592	1.7905	-	2011	0.6869	-	2005	0.1986
IGFBP3	Median WTS(TPM) Expression	0	0	261.014	Mann-Whitney U	2.8879	1.53	-	2011	55.0701	-	2005	19.0694
SNX6	Median WTS(TPM) Expression	0	0	260.911	Mann-Whitney U	2.0483	1.0344	-	2011	85.9205	-	2005	41.9474
KLRG1	Median WTS(TPM) Expression	0	0	260.906	Mann-Whitney U	3.9178	1.9701	-	2011	2.959	-	2005	0.7553
SIRT6	Median WTS(TPM) Expression	0	0	260.792	Mann-Whitney U	2.075	1.0531	-	2011	4.8026	-	2005	2.3145
SNX9	Median WTS(TPM) Expression	0	0	260.791	Mann-Whitney U	2.0867	1.0613	-	2011	41.6351	-	2005	19.9522
MBD1	Median WTS(TPM) Expression	0	0	260.769	Mann-Whitney U	2.0288	1.0207	-	2011	15.5497	-	2005	7.6643
PPP4C	Median WTS(TPM) Expression	0	0	260.634	Mann-Whitney U	1.9019	0.9274	-	2011	28.6202	-	2005	15.0482
DERL3	Median WTS(TPM) Expression	0	0	260.63	Mann-Whitney U	3.6151	1.854	-	2011	5.9224	-	2005	1.6382
EPS8	Median WTS(TPM) Expression	0	0	260.627	Mann-Whitney U	2.2579	1.175	-	2011	45.3553	-	2005	20.0871
RAB32	Median WTS(TPM) Expression	0	0	260.491	Mann-Whitney U	2.439	1.2863	-	2011	5.3996	-	2005	2.2139
ALS2CL	Median WTS(TPM) Expression	0	0	260.425	Mann-Whitney U	3.0154	1.5923	-	2011	1.9314	-	2005	0.6405
BRD4	Median WTS(TPM) Expression	0	0	260.381	Mann-Whitney U	1.9992	0.9994	-	2011	67.6547	-	2005	33.8407
SORT1	Median WTS(TPM) Expression	0	0	260.334	Mann-Whitney U	2.2576	1.1748	-	2011	34.1763	-	2005	15.1381
REXO1	Median WTS(TPM) Expression	0	0	260.33	Mann-Whitney U	2.0345	1.0247	-	2011	14.4826	-	2005	7.1185
MAP1S	Median WTS(TPM) Expression	0	0	260.287	Mann-Whitney U	1.9982	0.9987	-	2011	15.1691	-	2005	7.5914
SLC1A3	Median WTS(TPM) Expression	0	0	260.257	Mann-Whitney U	3.0168	1.593	-	2011	15.9482	-	2005	5.2864
LCAT	Median WTS(TPM) Expression	0	0	260.235	Mann-Whitney U	2.2995	1.2013	-	2011	27.4186	-	2005	11.9238
PITPNM1	Median WTS(TPM) Expression	0	0	260.204	Mann-Whitney U	2.5261	1.3369	-	2011	18.0196	-	2005	7.1334
HMG20A	Median WTS(TPM) Expression	0	0	260.195	Mann-Whitney U	2.1925	1.1326	-	2011	18.1343	-	2005	8.2709
CEP85L	Median WTS(TPM) Expression	0	0	260.129	Mann-Whitney U	2.5592	1.3557	-	2011	19.3841	-	2005	7.5743
SLC24A3	Median WTS(TPM) Expression	0	0	260.117	Mann-Whitney U	3.764	1.9123	-	2011	2.5254	-	2005	0.6709
OTUD1	Median WTS(TPM) Expression	0	0	260.104	Mann-Whitney U	2.128	1.0895	-	2011	6.5216	-	2005	3.0647
FAM96B	Median WTS(TPM) Expression	0	0	260.063	Mann-Whitney U	1.9738	0.981	-	2011	28.2244	-	2005	14.2996
PICALM	Median WTS(TPM) Expression	0	0	260.041	Mann-Whitney U	2.0325	1.0233	-	2011	265.482	-	2005	130.619
ZNF592	Median WTS(TPM) Expression	0	0	260.036	Mann-Whitney U	1.9552	0.9673	-	2011	27.0966	-	2005	13.8589
PPP1R3B	Median WTS(TPM) Expression	0	0	260.03	Mann-Whitney U	2.3782	1.2499	-	2011	9.6209	-	2005	4.0454
WDR91	Median WTS(TPM) Expression	0	0	259.889	Mann-Whitney U	2.1582	1.1098	-	2011	14.5249	-	2005	6.7302
TLCD2	Median WTS(TPM) Expression	0	0	259.857	Mann-Whitney U	2.8524	1.5122	-	2011	1.2118	-	2005	0.4248
HEYL	Median WTS(TPM) Expression	0	0	259.81	Mann-Whitney U	2.8324	1.502	-	2011	16.324	-	2005	5.7633
ASB2	Median WTS(TPM) Expression	0	0	259.793	Mann-Whitney U	5.0525	2.337	-	2011	5.4333	-	2005	1.0754
ASPHD2	Median WTS(TPM) Expression	0	0	259.77	Mann-Whitney U	2.9839	1.5772	-	2011	0.941	-	2005	0.3154
TNC	Median WTS(TPM) Expression	0	0	259.764	Mann-Whitney U	3.4815	1.7997	-	2011	57.2433	-	2005	16.4419
ARHGEF11	Median WTS(TPM) Expression	0	0	259.711	Mann-Whitney U	2.019	1.0137	-	2011	33.4798	-	2005	16.5822
GNB5	Median WTS(TPM) Expression	0	0	259.709	Mann-Whitney U	2.4064	1.2669	-	2011	13.5647	-	2005	5.6369
TINF2	Median WTS(TPM) Expression	0	0	259.706	Mann-Whitney U	2.1242	1.0869	-	2011	58.1837	-	2005	27.3907
SNX12	Median WTS(TPM) Expression	0	0	259.67	Mann-Whitney U	2.0647	1.0459	-	2011	42.0042	-	2005	20.3443
FLII	Median WTS(TPM) Expression	0	0	259.642	Mann-Whitney U	2.0284	1.0204	-	2011	61.4236	-	2005	30.2816
BATF	Median WTS(TPM) Expression	0	0	259.568	Mann-Whitney U	4.0845	2.0302	-	2011	1.287	-	2005	0.3151
VASN	Median WTS(TPM) Expression	0	0	259.491	Mann-Whitney U	2.367	1.2431	-	2011	10.8726	-	2005	4.5934
LDB1	Median WTS(TPM) Expression	0	0	259.459	Mann-Whitney U	2.059	1.042	-	2011	38.0558	-	2005	18.4824
LEPRE1	Median WTS(TPM) Expression	0	0	259.335	Mann-Whitney U	1.9995	0.9996	-	2011	17.3637	-	2005	8.6841
EPS15	Median WTS(TPM) Expression	0	0	259.298	Mann-Whitney U	2.0592	1.0421	-	2011	91.673	-	2005	44.5193
CHST12	Median WTS(TPM) Expression	0	0	259.269	Mann-Whitney U	2.1225	1.0858	-	2011	14.0021	-	2005	6.597
ZBTB7A	Median WTS(TPM) Expression	0	0	259.244	Mann-Whitney U	1.9772	0.9835	-	2011	16.9896	-	2005	8.5928
MCOLN1	Median WTS(TPM) Expression	0	0	259.212	Mann-Whitney U	1.9404	0.9564	-	2011	7.7175	-	2005	3.9772
GNA11	Median WTS(TPM) Expression	0	0	259.166	Mann-Whitney U	1.9488	0.9626	-	2011	32.3517	-	2005	16.601
ARNTL2	Median WTS(TPM) Expression	0	0	259.163	Mann-Whitney U	3.3324	1.7366	-	2011	2.7615	-	2005	0.8287
BNC2	Median WTS(TPM) Expression	0	0	259.155	Mann-Whitney U	3.5508	1.8281	-	2011	17.7637	-	2005	5.0027
HHIPL1	Median WTS(TPM) Expression	0	0	259.037	Mann-Whitney U	2.9571	1.5642	-	2011	1.6166	-	2005	0.5467
STARD5	Median WTS(TPM) Expression	0	0	259.034	Mann-Whitney U	2.3806	1.2513	-	2011	4.0221	-	2005	1.6895
ZFYVE1	Median WTS(TPM) Expression	0	0	258.989	Mann-Whitney U	2.0405	1.0289	-	2011	9.3827	-	2005	4.5983
GFI1	Median WTS(TPM) Expression	0	0	258.986	Mann-Whitney U	3.82	1.9336	-	2011	0.9909	-	2005	0.2594
LYN	Median WTS(TPM) Expression	0	0	258.833	Mann-Whitney U	2.2812	1.1898	-	2011	17.2905	-	2005	7.5795
ADAMDEC1	Median WTS(TPM) Expression	0	0	258.818	Mann-Whitney U	4.635	2.2126	-	2011	2.2032	-	2005	0.4753
CHPF	Median WTS(TPM) Expression	0	0	258.785	Mann-Whitney U	2.213	1.146	-	2011	32.3284	-	2005	14.6082
MCTP1	Median WTS(TPM) Expression	0	0	258.769	Mann-Whitney U	2.8127	1.4919	-	2011	25.51	-	2005	9.0696
NINJ1	Median WTS(TPM) Expression	0	0	258.674	Mann-Whitney U	2.157	1.109	-	2011	27.4484	-	2005	12.7251
PHF19	Median WTS(TPM) Expression	0	0	258.661	Mann-Whitney U	2.4056	1.2664	-	2011	10.5914	-	2005	4.4027
AK1	Median WTS(TPM) Expression	0	0	258.602	Mann-Whitney U	2.3522	1.234	-	2011	16.5987	-	2005	7.0566
CREG1	Median WTS(TPM) Expression	0	0	258.586	Mann-Whitney U	1.9761	0.9827	-	2011	13.4145	-	2005	6.7883
ACTR1A	Median WTS(TPM) Expression	0	0	258.567	Mann-Whitney U	1.9995	0.9996	-	2011	30.5658	-	2005	15.2869
FZD7	Median WTS(TPM) Expression	0	0	258.44	Mann-Whitney U	2.8788	1.5255	-	2011	5.2084	-	2005	1.8092
FAM113B	Median WTS(TPM) Expression	0	0	258.409	Mann-Whitney U	3.0785	1.6222	-	2011	6.2598	-	2005	2.0334
SAP30BP	Median WTS(TPM) Expression	0	0	258.239	Mann-Whitney U	1.9887	0.9918	-	2011	28.753	-	2005	14.458
LIX1L	Median WTS(TPM) Expression	0	0	258.134	Mann-Whitney U	1.8257	0.8685	-	2011	4.01	-	2005	2.1964
VWA1	Median WTS(TPM) Expression	0	0	257.945	Mann-Whitney U	2.3328	1.2221	-	2011	19.4598	-	2005	8.3418
ABCD4	Median WTS(TPM) Expression	0	0	257.878	Mann-Whitney U	2.0301	1.0216	-	2011	25.996	-	2005	12.8053
CDC42EP1	Median WTS(TPM) Expression	0	0	257.868	Mann-Whitney U	2.2965	1.1995	-	2011	9.9468	-	2005	4.3312
ARRB1	Median WTS(TPM) Expression	0	0	257.86	Mann-Whitney U	2.3606	1.2391	-	2011	56.9631	-	2005	24.131
RNASET2	Median WTS(TPM) Expression	0	0	257.811	Mann-Whitney U	2.0727	1.0515	-	2011	42.9126	-	2005	20.7042
TMEM219	Median WTS(TPM) Expression	0	0	257.787	Mann-Whitney U	2.0806	1.057	-	2011	42.7677	-	2005	20.5556
ZNF101	Median WTS(TPM) Expression	0	0	257.741	Mann-Whitney U	2.1895	1.1306	-	2011	10.0243	-	2005	4.5783
TPM2	Median WTS(TPM) Expression	0	0	257.62	Mann-Whitney U	4.5065	2.172	-	2011	78.0048	-	2005	17.3093
FGD6	Median WTS(TPM) Expression	0	0	257.554	Mann-Whitney U	2.3984	1.2621	-	2011	31.366	-	2005	13.078
ZNF267	Median WTS(TPM) Expression	0	0	257.496	Mann-Whitney U	2.167	1.1157	-	2011	12.196	-	2005	5.6281
MAFK	Median WTS(TPM) Expression	0	0	257.49	Mann-Whitney U	2.2936	1.1976	-	2011	11.3842	-	2005	4.9634
AC013461.1	Median WTS(TPM) Expression	0	0	257.426	Mann-Whitney U	2.845	1.5084	-	2011	28.3467	-	2005	9.9636
TLR7	Median WTS(TPM) Expression	0	0	257.39	Mann-Whitney U	3.0558	1.6115	-	2011	3.5392	-	2005	1.1582
DDX26B	Median WTS(TPM) Expression	0	0	257.383	Mann-Whitney U	2.8824	1.5273	-	2011	5.5361	-	2005	1.9207
INO80D	Median WTS(TPM) Expression	0	0	257.216	Mann-Whitney U	2.0858	1.0606	-	2011	31.6608	-	2005	15.1795
PLVAP	Median WTS(TPM) Expression	0	0	257.203	Mann-Whitney U	2.2084	1.143	-	2011	20.0451	-	2005	9.077
ITSN2	Median WTS(TPM) Expression	0	0	257.108	Mann-Whitney U	2.0531	1.0378	-	2011	50.1013	-	2005	24.4026
MED15	Median WTS(TPM) Expression	0	0	257.077	Mann-Whitney U	1.9002	0.9262	-	2011	30.4092	-	2005	16.0032
DCPS	Median WTS(TPM) Expression	0	0	257.065	Mann-Whitney U	1.9867	0.9904	-	2011	9.8443	-	2005	4.9551
ZBTB40	Median WTS(TPM) Expression	0	0	256.992	Mann-Whitney U	2.0651	1.0462	-	2011	17.7847	-	2005	8.6121
RP11-330L19.4	Median WTS(TPM) Expression	0	0	256.962	Mann-Whitney U	2.5449	1.3476	-	2011	11.4081	-	2005	4.4827
ENC1	Median WTS(TPM) Expression	0	0	256.961	Mann-Whitney U	2.7575	1.4634	-	2011	146.469	-	2005	53.116
MPPE1	Median WTS(TPM) Expression	0	0	256.943	Mann-Whitney U	1.9694	0.9777	-	2011	5.9163	-	2005	3.0042
TMEM204	Median WTS(TPM) Expression	0	0	256.838	Mann-Whitney U	2.3796	1.2507	-	2011	4.5558	-	2005	1.9145
IFNGR2	Median WTS(TPM) Expression	0	0	256.837	Mann-Whitney U	2.1011	1.0711	-	2011	93.6321	-	2005	44.5643
YAP1	Median WTS(TPM) Expression	0	0	256.804	Mann-Whitney U	2.3448	1.2295	-	2011	62.8938	-	2005	26.8229
GAS5	Median WTS(TPM) Expression	0	0	256.794	Mann-Whitney U	0.2416	-2.049	-	2011	2.2648	-	2005	9.3722
GPR34	Median WTS(TPM) Expression	0	0	256.775	Mann-Whitney U	2.5496	1.3503	-	2011	29.1246	-	2005	11.4233
APOE	Median WTS(TPM) Expression	0	0	256.727	Mann-Whitney U	2.8338	1.5027	-	2011	46.3997	-	2005	16.3738
LRCH1	Median WTS(TPM) Expression	0	0	256.695	Mann-Whitney U	2.5193	1.333	-	2011	21.8715	-	2005	8.6816
RHOC	Median WTS(TPM) Expression	0	0	256.671	Mann-Whitney U	2.1412	1.0984	-	2011	141.213	-	2005	65.9496
FZD2	Median WTS(TPM) Expression	0	0	256.558	Mann-Whitney U	3.1111	1.6374	-	2011	3.2583	-	2005	1.0473
CCDC97	Median WTS(TPM) Expression	0	0	256.541	Mann-Whitney U	1.7098	0.7738	-	2011	5.3673	-	2005	3.1392
ADAMTSL2	Median WTS(TPM) Expression	0	0	256.515	Mann-Whitney U	2.8925	1.5323	-	2011	3.9335	-	2005	1.3599
FNBP1	Median WTS(TPM) Expression	0	0	256.461	Mann-Whitney U	2.1233	1.0863	-	2011	111.233	-	2005	52.3882
PRKY	Median WTS(TPM) Expression	0	0	256.368	Mann-Whitney U	3.2235	1.6886	-	2011	22.1757	-	2005	6.8793
FOXC1	Median WTS(TPM) Expression	0	0	256.2	Mann-Whitney U	3.5451	1.8258	-	2011	14.6942	-	2005	4.145
XAB2	Median WTS(TPM) Expression	0	0	256.052	Mann-Whitney U	2.0429	1.0307	-	2011	23.9901	-	2005	11.7429
NUDCD3	Median WTS(TPM) Expression	0	0	256.019	Mann-Whitney U	1.9341	0.9517	-	2011	51.9294	-	2005	26.8493
CCDC71L	Median WTS(TPM) Expression	0	0	255.968	Mann-Whitney U	2.1906	1.1313	-	2011	1.8274	-	2005	0.8342
SHE	Median WTS(TPM) Expression	0	0	255.887	Mann-Whitney U	2.3514	1.2335	-	2011	1.5157	-	2005	0.6446
C17orf61-PLSCR3	Median WTS(TPM) Expression	0	0	255.821	Mann-Whitney U	6.3981	2.6776	-	2011	2.4956	-	2005	0.3901
GOLGA3	Median WTS(TPM) Expression	0	0	255.785	Mann-Whitney U	1.9837	0.9882	-	2011	43.6702	-	2005	22.0145
TRAT1	Median WTS(TPM) Expression	0	0	255.722	Mann-Whitney U	5.8578	2.5504	-	2011	1.3868	-	2005	0.2367
ECM2	Median WTS(TPM) Expression	0	0	255.683	Mann-Whitney U	2.6639	1.4135	-	2011	18.0915	-	2005	6.7914
TMED9	Median WTS(TPM) Expression	0	0	255.675	Mann-Whitney U	2.0639	1.0454	-	2011	67.5487	-	2005	32.7283
HERPUD2	Median WTS(TPM) Expression	0	0	255.603	Mann-Whitney U	1.9899	0.9927	-	2011	43.8752	-	2005	22.0493
C6orf106	Median WTS(TPM) Expression	0	0	255.495	Mann-Whitney U	1.9775	0.9837	-	2011	61.1062	-	2005	30.9008
RIT1	Median WTS(TPM) Expression	0	0	255.421	Mann-Whitney U	2.1155	1.081	-	2011	33.7342	-	2005	15.9463
GALM	Median WTS(TPM) Expression	0	0	255.39	Mann-Whitney U	3.1336	1.6478	-	2011	9.0295	-	2005	2.8815
CYB5R1	Median WTS(TPM) Expression	0	0	255.324	Mann-Whitney U	1.9825	0.9874	-	2011	33.2494	-	2005	16.7711
TRBV20-1	Median WTS(TPM) Expression	0	0	255.322	Mann-Whitney U	6.4664	2.693	-	2011	3.0298	-	2005	0.4686
IP6K1	Median WTS(TPM) Expression	0	0	255.312	Mann-Whitney U	1.9509	0.9641	-	2011	49.1836	-	2005	25.2108
KCNN3	Median WTS(TPM) Expression	0	0	255.3	Mann-Whitney U	2.8895	1.5308	-	2011	3.1779	-	2005	1.0998
TRAF3IP2	Median WTS(TPM) Expression	0	0	255.285	Mann-Whitney U	2.4336	1.2831	-	2011	16.9277	-	2005	6.9559
RAB43P1	Median WTS(TPM) Expression	0	0	255.271	Mann-Whitney U	2.3555	1.236	-	2011	20.1189	-	2005	8.5414
NADK	Median WTS(TPM) Expression	0	0	255.242	Mann-Whitney U	2.0257	1.0184	-	2011	40.1526	-	2005	19.8217
ASXL2	Median WTS(TPM) Expression	0	0	255.209	Mann-Whitney U	2.0878	1.062	-	2011	57.911	-	2005	27.7382
EPHB2	Median WTS(TPM) Expression	0	0	255.195	Mann-Whitney U	3.0608	1.6139	-	2011	6.4657	-	2005	2.1125
CD151	Median WTS(TPM) Expression	0	0	255.186	Mann-Whitney U	1.877	0.9084	-	2011	29.7879	-	2005	15.8699
J01415.4	Median WTS(TPM) Expression	0	0	255.107	Mann-Whitney U	0.237	-2.077	-	2011	597.372	-	2005	2520.55
PODNL1	Median WTS(TPM) Expression	0	0	255.066	Mann-Whitney U	3.6789	1.8793	-	2011	2.2313	-	2005	0.6065
LPAR5	Median WTS(TPM) Expression	0	0	254.977	Mann-Whitney U	3.1898	1.6735	-	2011	1.8791	-	2005	0.5891
TMEM63A	Median WTS(TPM) Expression	0	0	254.956	Mann-Whitney U	2.5131	1.3295	-	2011	75.8167	-	2005	30.169
TP53I13	Median WTS(TPM) Expression	0	0	254.929	Mann-Whitney U	1.9724	0.9799	-	2011	4.5116	-	2005	2.2874
GPR133	Median WTS(TPM) Expression	0	0	254.882	Mann-Whitney U	4.0042	2.0015	-	2011	12.0746	-	2005	3.0155
PARP15	Median WTS(TPM) Expression	0	0	254.863	Mann-Whitney U	2.9972	1.5836	-	2011	4.9982	-	2005	1.6676
PINK1	Median WTS(TPM) Expression	0	0	254.847	Mann-Whitney U	1.9784	0.9843	-	2011	21.9364	-	2005	11.0881
FMNL2	Median WTS(TPM) Expression	0	0	254.837	Mann-Whitney U	2.3316	1.2213	-	2011	17.1606	-	2005	7.36
IGHV3-30	Median WTS(TPM) Expression	0	0	254.773	Mann-Whitney U	9.9739	3.3182	-	2011	100.267	-	2005	10.053
ETV5	Median WTS(TPM) Expression	0	0	254.707	Mann-Whitney U	3.0921	1.6286	-	2011	11.9651	-	2005	3.8696
IRAK4	Median WTS(TPM) Expression	0	0	254.693	Mann-Whitney U	2.2259	1.1544	-	2011	12.8638	-	2005	5.7791
EGFLAM	Median WTS(TPM) Expression	0	0	254.648	Mann-Whitney U	3.1144	1.639	-	2011	5.5471	-	2005	1.7811
EML2	Median WTS(TPM) Expression	0	0	254.602	Mann-Whitney U	2.072	1.051	-	2011	12.9477	-	2005	6.2489
SYK	Median WTS(TPM) Expression	0	0	254.594	Mann-Whitney U	2.5052	1.3249	-	2011	4.1152	-	2005	1.6426
CRTAP	Median WTS(TPM) Expression	0	0	254.469	Mann-Whitney U	2.1229	1.086	-	2011	92.7416	-	2005	43.6871
SMTNL1	Median WTS(TPM) Expression	0	0	254.174	Mann-Whitney U	3.7886	1.9217	-	2011	1.0709	-	2005	0.2827
SYMPK	Median WTS(TPM) Expression	0	0	254.091	Mann-Whitney U	2.0357	1.0255	-	2011	28.0381	-	2005	13.7734
NFKBID	Median WTS(TPM) Expression	0	0	254.035	Mann-Whitney U	2.3204	1.2144	-	2011	1.1817	-	2005	0.5093
HAUS7	Median WTS(TPM) Expression	0	0	254.012	Mann-Whitney U	2.1247	1.0873	-	2011	15.0052	-	2005	7.0622
CCDC94	Median WTS(TPM) Expression	0	0	253.962	Mann-Whitney U	1.9755	0.9822	-	2011	7.2794	-	2005	3.6848
WTIP	Median WTS(TPM) Expression	0	0	253.96	Mann-Whitney U	2.4699	1.3044	-	2011	2.4047	-	2005	0.9736
LIMK2	Median WTS(TPM) Expression	0	0	253.955	Mann-Whitney U	2.1026	1.0722	-	2011	21.3474	-	2005	10.1527
SLC39A1	Median WTS(TPM) Expression	0	0	253.885	Mann-Whitney U	2.0854	1.0603	-	2011	23.2861	-	2005	11.1662
EPB41L1	Median WTS(TPM) Expression	0	0	253.85	Mann-Whitney U	2.1642	1.1138	-	2011	24.1801	-	2005	11.1728
PIEZO2	Median WTS(TPM) Expression	0	0	253.79	Mann-Whitney U	3.1689	1.664	-	2011	5.7922	-	2005	1.8278
MAP3K2	Median WTS(TPM) Expression	0	0	253.774	Mann-Whitney U	2.0479	1.0342	-	2011	50.39	-	2005	24.6054
CCDC8	Median WTS(TPM) Expression	0	0	253.737	Mann-Whitney U	3.6151	1.854	-	2011	2.4114	-	2005	0.667
TMEM119	Median WTS(TPM) Expression	0	0	253.73	Mann-Whitney U	3.5943	1.8457	-	2011	6.8567	-	2005	1.9076
HRH1	Median WTS(TPM) Expression	0	0	253.73	Mann-Whitney U	2.8469	1.5094	-	2011	2.3271	-	2005	0.8174
ADAMTSL4	Median WTS(TPM) Expression	0	0	253.615	Mann-Whitney U	2.384	1.2534	-	2011	6.5732	-	2005	2.7573
IGLV2-14	Median WTS(TPM) Expression	0	0	253.611	Mann-Whitney U	8.9587	3.1633	-	2011	62.7581	-	2005	7.0052
RBCK1	Median WTS(TPM) Expression	0	0	253.591	Mann-Whitney U	1.9266	0.9461	-	2011	28.0338	-	2005	14.5507
MAP4	Median WTS(TPM) Expression	0	0	253.581	Mann-Whitney U	1.9924	0.9945	-	2011	166.575	-	2005	83.6045
FASLG	Median WTS(TPM) Expression	0	0	253.554	Mann-Whitney U	4.4588	2.1566	-	2011	0.6101	-	2005	0.1368
E2F4	Median WTS(TPM) Expression	0	0	253.537	Mann-Whitney U	1.9696	0.9779	-	2011	30.172	-	2005	15.3189
HIPK3	Median WTS(TPM) Expression	0	0	253.495	Mann-Whitney U	2.08	1.0566	-	2011	101.772	-	2005	48.9301
ZFYVE28	Median WTS(TPM) Expression	0	0	253.447	Mann-Whitney U	2.2507	1.1704	-	2011	5.4391	-	2005	2.4166
SS18	Median WTS(TPM) Expression	0	0	253.408	Mann-Whitney U	2.1007	1.0709	-	2011	88.0238	-	2005	41.902
SSH1	Median WTS(TPM) Expression	0	0	253.399	Mann-Whitney U	2.0119	1.0086	-	2011	22.2695	-	2005	11.0689
KIAA1967	Median WTS(TPM) Expression	0	0	253.343	Mann-Whitney U	1.9879	0.9912	-	2011	49.6494	-	2005	24.976
CTDNEP1	Median WTS(TPM) Expression	0	0	253.332	Mann-Whitney U	2.0181	1.013	-	2011	63.8236	-	2005	31.6252
C17orf76-AS1	Median WTS(TPM) Expression	0	0	253.306	Mann-Whitney U	0.248	-2.0113	-	2011	4.0193	-	2005	16.2039
OAZ1	Median WTS(TPM) Expression	0	0	253.294	Mann-Whitney U	1.8622	0.897	-	2011	157.801	-	2005	84.7384
SPARC	Median WTS(TPM) Expression	0	0	253.24	Mann-Whitney U	2.4206	1.2754	-	2011	643.71	-	2005	265.93
CBFA2T3	Median WTS(TPM) Expression	0	0	253.233	Mann-Whitney U	3.5673	1.8348	-	2011	10.6528	-	2005	2.9862
FEZ2	Median WTS(TPM) Expression	0	0	253.185	Mann-Whitney U	2.0405	1.0289	-	2011	39.565	-	2005	19.3897
SLC12A6	Median WTS(TPM) Expression	0	0	253.175	Mann-Whitney U	2.2436	1.1658	-	2011	18.8069	-	2005	8.3825
C17orf49	Median WTS(TPM) Expression	0	0	253.07	Mann-Whitney U	1.8994	0.9255	-	2011	15.4332	-	2005	8.1253
SAMD4A	Median WTS(TPM) Expression	0	0	252.812	Mann-Whitney U	2.6496	1.4058	-	2011	26.1265	-	2005	9.8605
C18orf8	Median WTS(TPM) Expression	0	0	252.733	Mann-Whitney U	2.0795	1.0562	-	2011	14.8738	-	2005	7.1527
NAV2	Median WTS(TPM) Expression	0	0	252.718	Mann-Whitney U	3.3391	1.7395	-	2011	10.1499	-	2005	3.0397
SLC25A28	Median WTS(TPM) Expression	0	0	252.694	Mann-Whitney U	2.0941	1.0663	-	2011	38.5815	-	2005	18.424
PQLC3	Median WTS(TPM) Expression	0	0	252.665	Mann-Whitney U	2.3291	1.2198	-	2011	13.2951	-	2005	5.7083
BID	Median WTS(TPM) Expression	0	0	252.577	Mann-Whitney U	2.3869	1.2552	-	2011	11.5881	-	2005	4.8548
TYK2	Median WTS(TPM) Expression	0	0	252.553	Mann-Whitney U	2.0337	1.0241	-	2011	47.0791	-	2005	23.1493
GJA1	Median WTS(TPM) Expression	0	0	252.551	Mann-Whitney U	2.9517	1.5615	-	2011	21.2602	-	2005	7.2028
PLCD3	Median WTS(TPM) Expression	0	0	252.401	Mann-Whitney U	2.8899	1.531	-	2011	12.681	-	2005	4.3881
ACTR1B	Median WTS(TPM) Expression	0	0	252.363	Mann-Whitney U	1.8969	0.9236	-	2011	21.0467	-	2005	11.0954
DARC	Median WTS(TPM) Expression	0	0	252.362	Mann-Whitney U	5.0037	2.323	-	2011	5.6246	-	2005	1.1241
CSNK2A2	Median WTS(TPM) Expression	0	0	252.36	Mann-Whitney U	2.0263	1.0189	-	2011	41.5757	-	2005	20.5179
UBTD1	Median WTS(TPM) Expression	0	0	252.315	Mann-Whitney U	2.3375	1.2249	-	2011	1.4502	-	2005	0.6204
RBMS3	Median WTS(TPM) Expression	0	0	252.299	Mann-Whitney U	2.9909	1.5806	-	2011	28.4712	-	2005	9.5192
RGS9	Median WTS(TPM) Expression	0	0	252.056	Mann-Whitney U	4.3994	2.1373	-	2011	1.4341	-	2005	0.326
SLC2A3	Median WTS(TPM) Expression	0	0	252.055	Mann-Whitney U	2.8763	1.5242	-	2011	14.5538	-	2005	5.0599
CARHSP1	Median WTS(TPM) Expression	0	0	252.052	Mann-Whitney U	1.9882	0.9914	-	2011	25.3424	-	2005	12.7466
SLC29A1	Median WTS(TPM) Expression	0	0	252.007	Mann-Whitney U	2.218	1.1492	-	2011	15.2893	-	2005	6.8934
GPX7	Median WTS(TPM) Expression	0	0	252.006	Mann-Whitney U	2.9942	1.5822	-	2011	3.0106	-	2005	1.0055
POLR2C	Median WTS(TPM) Expression	0	0	251.982	Mann-Whitney U	2.0388	1.0278	-	2011	34.3931	-	2005	16.8689
TSPAN9	Median WTS(TPM) Expression	0	0	251.962	Mann-Whitney U	2.1911	1.1317	-	2011	29.6533	-	2005	13.5334
FAM126A	Median WTS(TPM) Expression	0	0	251.939	Mann-Whitney U	2.426	1.2786	-	2011	41.6032	-	2005	17.1487
DAPK2	Median WTS(TPM) Expression	0	0	251.899	Mann-Whitney U	2.8548	1.5134	-	2011	6.9297	-	2005	2.4274
S1PR4	Median WTS(TPM) Expression	0	0	251.877	Mann-Whitney U	4.1398	2.0496	-	2011	0.8318	-	2005	0.2009
EOMES	Median WTS(TPM) Expression	0	0	251.847	Mann-Whitney U	4.4585	2.1566	-	2011	2.6254	-	2005	0.5888
TREM2	Median WTS(TPM) Expression	0	0	251.76	Mann-Whitney U	2.8022	1.4865	-	2011	3.3733	-	2005	1.2038
GJD3	Median WTS(TPM) Expression	0	0	251.758	Mann-Whitney U	2.6767	1.4205	-	2011	5.0789	-	2005	1.8974
SHROOM4	Median WTS(TPM) Expression	0	0	251.749	Mann-Whitney U	2.4362	1.2846	-	2011	4.4117	-	2005	1.8109
C19orf12	Median WTS(TPM) Expression	0	0	251.709	Mann-Whitney U	2.1168	1.0819	-	2011	6.1133	-	2005	2.888
CD300C	Median WTS(TPM) Expression	0	0	251.694	Mann-Whitney U	3.4631	1.7921	-	2011	0.7861	-	2005	0.227
DNPEP	Median WTS(TPM) Expression	0	0	251.609	Mann-Whitney U	2.0322	1.0231	-	2011	55.5143	-	2005	27.317
GLS	Median WTS(TPM) Expression	0	0	251.457	Mann-Whitney U	2.2577	1.1749	-	2011	84.475	-	2005	37.4159
LRRC18	Median WTS(TPM) Expression	0	0	251.447	Mann-Whitney U	4.0536	2.0192	-	2011	1.9271	-	2005	0.4754
HSH2D	Median WTS(TPM) Expression	0	0	251.311	Mann-Whitney U	2.7751	1.4725	-	2011	4.3819	-	2005	1.579
[truncated: 49,265 more rows]
