# Supplementary material for: HLA class I expression shapes the tumor immune microenvironment and influences prognosis in prostate cancer
Source: Prostate Cancer Prostatic Dis. 2025 Oct 25;29(2):425–34. doi: 10.1038/s41391-025-01045-9 (PMC12980528; doi:10.1038/s41391-025-01045-9)
Supplement: Supplementary file 5 — Supplementary Table 9 [file 41391_2025_1045_MOESM5_ESM.xlsx]

## Sheet: Sheet
Supplementary Table 9 -HLA-C Volcano plot Raw data
Feature	Unit	q-value	p-value	Log10 p-value	Statistic used	Fold Change	Log2 Fold Change	Positive N in PC_C>75	Total N - PC_C>75	Value/Prevalence in PC_C>75	Positive N in PC_C<25	Total N - PC_C<25	Value/Prevalence in PC_C<25
GIT2	Median WTS(TPM) Expression	0	0	null	Mann-Whitney U	2.0843	1.0596	-	2009	48.6729	-	2005	23.3519
GNPTG	Median WTS(TPM) Expression	0	0	null	Mann-Whitney U	2.0469	1.0335	-	2009	28.2605	-	2005	13.8062
GNAI2	Median WTS(TPM) Expression	0	0	null	Mann-Whitney U	2.6609	1.4119	-	2009	82.402	-	2005	30.9672
IFITM3	Median WTS(TPM) Expression	0	0	null	Mann-Whitney U	3.2053	1.6805	-	2009	174.552	-	2005	54.4564
ZBTB4	Median WTS(TPM) Expression	0	0	null	Mann-Whitney U	2.3912	1.2578	-	2009	24.1312	-	2005	10.0915
LAMP1	Median WTS(TPM) Expression	0	0	null	Mann-Whitney U	2.3449	1.2295	-	2009	87.54	-	2005	37.3327
OS9	Median WTS(TPM) Expression	0	0	null	Mann-Whitney U	2.5757	1.365	-	2009	115.476	-	2005	44.8328
CXCL10	Median WTS(TPM) Expression	0	0	null	Mann-Whitney U	6.2125	2.6352	-	2009	7.048	-	2005	1.1345
ACTR1B	Median WTS(TPM) Expression	0	0	null	Mann-Whitney U	2.0456	1.0326	-	2009	21.7824	-	2005	10.6482
LAMB2	Median WTS(TPM) Expression	0	0	null	Mann-Whitney U	2.7013	1.4336	-	2009	99.8962	-	2005	36.9814
IGFBP5	Median WTS(TPM) Expression	0	0	null	Mann-Whitney U	4.277	2.0966	-	2009	160.513	-	2005	37.5295
ARL4C	Median WTS(TPM) Expression	0	0	null	Mann-Whitney U	2.9038	1.5379	-	2009	3.4025	-	2005	1.1717
IFITM1	Median WTS(TPM) Expression	0	0	null	Mann-Whitney U	4.3623	2.1251	-	2009	59.4763	-	2005	13.634
ACTR1A	Median WTS(TPM) Expression	0	0	null	Mann-Whitney U	2.1535	1.1067	-	2009	31.8278	-	2005	14.7793
LAIR1	Median WTS(TPM) Expression	0	0	null	Mann-Whitney U	3.1846	1.6711	-	2009	11.93	-	2005	3.7461
DENND1C	Median WTS(TPM) Expression	0	0	null	Mann-Whitney U	2.78	1.4751	-	2009	7.6407	-	2005	2.7484
HLA-DRB1	Median WTS(TPM) Expression	0	0	null	Mann-Whitney U	4.4684	2.1598	-	2009	118.042	-	2005	26.4172
JAK1	Median WTS(TPM) Expression	0	0	null	Mann-Whitney U	2.5041	1.3243	-	2009	65.902	-	2005	26.3173
JAZF1	Median WTS(TPM) Expression	0	0	null	Mann-Whitney U	3.5991	1.8476	-	2009	31.8908	-	2005	8.8608
PGM1	Median WTS(TPM) Expression	0	0	null	Mann-Whitney U	2.4725	1.3059	-	2009	24.9227	-	2005	10.0801
TGFB1	Median WTS(TPM) Expression	0	0	null	Mann-Whitney U	3.4583	1.7901	-	2009	32.828	-	2005	9.4925
IFIT5	Median WTS(TPM) Expression	0	0	null	Mann-Whitney U	2.8534	1.5127	-	2009	15.8438	-	2005	5.5526
GOLGA3	Median WTS(TPM) Expression	0	0	null	Mann-Whitney U	2.1887	1.1301	-	2009	45.5792	-	2005	20.8247
TGFBI	Median WTS(TPM) Expression	0	0	null	Mann-Whitney U	3.0076	1.5886	-	2009	47.9682	-	2005	15.949
C6orf106	Median WTS(TPM) Expression	0	0	null	Mann-Whitney U	2.2548	1.173	-	2009	64.5697	-	2005	28.6367
ACTN4	Median WTS(TPM) Expression	0	0	null	Mann-Whitney U	2.6786	1.4215	-	2009	276.151	-	2005	103.095
TGM2	Median WTS(TPM) Expression	0	0	null	Mann-Whitney U	4.4221	2.1447	-	2009	128.467	-	2005	29.0513
TGOLN2	Median WTS(TPM) Expression	0	0	null	Mann-Whitney U	2.6621	1.4125	-	2009	148.377	-	2005	55.7374
PSAP	Median WTS(TPM) Expression	0	0	null	Mann-Whitney U	2.6	1.3785	-	2009	399.623	-	2005	153.7
LRP1	Median WTS(TPM) Expression	0	0	null	Mann-Whitney U	2.955	1.5632	-	2009	118.184	-	2005	39.9942
LAMP3	Median WTS(TPM) Expression	0	0	null	Mann-Whitney U	5.7174	2.5154	-	2009	15.4725	-	2005	2.7062
LAP3	Median WTS(TPM) Expression	0	0	null	Mann-Whitney U	2.3885	1.2561	-	2009	36.7693	-	2005	15.3941
NAGK	Median WTS(TPM) Expression	0	0	null	Mann-Whitney U	2.3544	1.2354	-	2009	38.855	-	2005	16.5031
IGFLR1	Median WTS(TPM) Expression	0	0	null	Mann-Whitney U	2.6639	1.4135	-	2009	4.1294	-	2005	1.5501
ZC3HAV1	Median WTS(TPM) Expression	0	0	null	Mann-Whitney U	2.2483	1.1689	-	2009	52.1109	-	2005	23.1776
LCP2	Median WTS(TPM) Expression	0	0	null	Mann-Whitney U	3.3528	1.7454	-	2009	30.0167	-	2005	8.9527
TSPAN4	Median WTS(TPM) Expression	0	0	null	Mann-Whitney U	2.5106	1.328	-	2009	13.9743	-	2005	5.5662
CDR2	Median WTS(TPM) Expression	0	0	null	Mann-Whitney U	2.4654	1.3018	-	2009	21.7746	-	2005	8.8321
ZC3H4	Median WTS(TPM) Expression	0	0	null	Mann-Whitney U	2.1241	1.0868	-	2009	16.1061	-	2005	7.5827
HLA-A	Median WTS(TPM) Expression	0	0	null	Mann-Whitney U	4.7173	2.238	-	2009	171.472	-	2005	36.3493
GMFG	Median WTS(TPM) Expression	0	0	null	Mann-Whitney U	2.9589	1.565	-	2009	6.0845	-	2005	2.0564
HLA-B	Median WTS(TPM) Expression	0	0	null	Mann-Whitney U	5.88	2.5558	-	2009	230.874	-	2005	39.264
GMIP	Median WTS(TPM) Expression	0	0	null	Mann-Whitney U	2.7209	1.4441	-	2009	6.0547	-	2005	2.2253
HLA-C	Median WTS(TPM) Expression	0	0	null	Mann-Whitney U	6.1564	2.6221	-	2009	265.69	-	2005	43.1568
CLTB	Median WTS(TPM) Expression	0	0	null	Mann-Whitney U	2.2675	1.1811	-	2009	15.8938	-	2005	7.0092
TEAD3	Median WTS(TPM) Expression	0	0	null	Mann-Whitney U	2.6346	1.3976	-	2009	25.8426	-	2005	9.809
RAC2	Median WTS(TPM) Expression	0	0	null	Mann-Whitney U	4.281	2.0979	-	2009	12.6036	-	2005	2.9441
PHC2	Median WTS(TPM) Expression	0	0	null	Mann-Whitney U	2.5173	1.3319	-	2009	56.0755	-	2005	22.2756
IFNGR1	Median WTS(TPM) Expression	0	0	null	Mann-Whitney U	2.4089	1.2684	-	2009	84.7035	-	2005	35.162
HLA-DPA1	Median WTS(TPM) Expression	0	0	null	Mann-Whitney U	4.1498	2.053	-	2009	187.542	-	2005	45.1929
LASP1	Median WTS(TPM) Expression	0	0	null	Mann-Whitney U	2.9854	1.5779	-	2009	48.3187	-	2005	16.185
CLSTN3	Median WTS(TPM) Expression	0	0	null	Mann-Whitney U	2.9772	1.5739	-	2009	43.321	-	2005	14.551
NAGLU	Median WTS(TPM) Expression	0	0	null	Mann-Whitney U	2.3596	1.2385	-	2009	9.5191	-	2005	4.0343
HLA-DPB1	Median WTS(TPM) Expression	0	0	null	Mann-Whitney U	3.9489	1.9815	-	2009	103.733	-	2005	26.2687
TEP1	Median WTS(TPM) Expression	0	0	null	Mann-Whitney U	2.5193	1.333	-	2009	58.1163	-	2005	23.0687
AC069368.3	Median WTS(TPM) Expression	0	0	null	Mann-Whitney U	3.7637	1.9122	-	2009	7.7238	-	2005	2.0522
ZBTB7A	Median WTS(TPM) Expression	0	0	null	Mann-Whitney U	2.2291	1.1564	-	2009	18.0936	-	2005	8.117
IGFBP7	Median WTS(TPM) Expression	0	0	null	Mann-Whitney U	3.3108	1.7272	-	2009	160.168	-	2005	48.3777
LAPTM5	Median WTS(TPM) Expression	0	0	null	Mann-Whitney U	3.1232	1.643	-	2009	37.5699	-	2005	12.0295
IGFBP4	Median WTS(TPM) Expression	0	0	null	Mann-Whitney U	3.7112	1.8919	-	2009	33.8172	-	2005	9.1121
GNA11	Median WTS(TPM) Expression	0	0	null	Mann-Whitney U	2.1412	1.0984	-	2009	33.9057	-	2005	15.8349
AP3D1	Median WTS(TPM) Expression	0	0	null	Mann-Whitney U	2.1527	1.1061	-	2009	60.5845	-	2005	28.1437
ZBED1	Median WTS(TPM) Expression	0	0	null	Mann-Whitney U	2.5056	1.3251	-	2009	35.1035	-	2005	14.0101
THAP11	Median WTS(TPM) Expression	0	0	null	Mann-Whitney U	2.1571	1.1091	-	2009	5.3421	-	2005	2.4766
SCAMP2	Median WTS(TPM) Expression	0	0	null	Mann-Whitney U	2.6321	1.3962	-	2009	126.144	-	2005	47.9253
IFIH1	Median WTS(TPM) Expression	0	0	null	Mann-Whitney U	2.9545	1.5629	-	2009	18.0529	-	2005	6.1104
SAMSN1	Median WTS(TPM) Expression	0	0	null	Mann-Whitney U	3.1155	1.6394	-	2009	8.0022	-	2005	2.5685
SAMHD1	Median WTS(TPM) Expression	0	0	null	Mann-Whitney U	3.0871	1.6262	-	2009	40.7399	-	2005	13.1969
PEPD	Median WTS(TPM) Expression	0	0	null	Mann-Whitney U	2.7303	1.449	-	2009	13.9016	-	2005	5.0917
SAMD9L	Median WTS(TPM) Expression	0	0	null	Mann-Whitney U	3.4882	1.8025	-	2009	26.1515	-	2005	7.4971
ACP2	Median WTS(TPM) Expression	0	0	null	Mann-Whitney U	2.6872	1.4261	-	2009	43.0501	-	2005	16.0203
SAMD9	Median WTS(TPM) Expression	0	0	null	Mann-Whitney U	3.3924	1.7623	-	2009	15.2299	-	2005	4.4894
TLN1	Median WTS(TPM) Expression	0	0	null	Mann-Whitney U	2.5982	1.3775	-	2009	137.079	-	2005	52.7603
PSMB10	Median WTS(TPM) Expression	0	0	null	Mann-Whitney U	2.6964	1.431	-	2009	18.0169	-	2005	6.6818
CADM4	Median WTS(TPM) Expression	0	0	null	Mann-Whitney U	2.4258	1.2785	-	2009	9.3006	-	2005	3.834
NR3C1	Median WTS(TPM) Expression	0	0	null	Mann-Whitney U	3.0816	1.6237	-	2009	70.1771	-	2005	22.7729
RALB	Median WTS(TPM) Expression	0	0	null	Mann-Whitney U	2.5163	1.3313	-	2009	34.4535	-	2005	13.6923
CELF2	Median WTS(TPM) Expression	0	0	null	Mann-Whitney U	3.608	1.8512	-	2009	9.2559	-	2005	2.5654
CLIC1	Median WTS(TPM) Expression	0	0	null	Mann-Whitney U	2.3269	1.2184	-	2009	165.119	-	2005	70.9606
KLHL36	Median WTS(TPM) Expression	0	0	null	Mann-Whitney U	2.3119	1.2091	-	2009	18.682	-	2005	8.0809
TRPV2	Median WTS(TPM) Expression	0	0	null	Mann-Whitney U	3.2684	1.7086	-	2009	5.2592	-	2005	1.6091
GRB2	Median WTS(TPM) Expression	0	0	null	Mann-Whitney U	2.4399	1.2868	-	2009	63.7402	-	2005	26.1242
TMC6	Median WTS(TPM) Expression	0	0	null	Mann-Whitney U	2.729	1.4484	-	2009	15.8137	-	2005	5.7948
CLEC2B	Median WTS(TPM) Expression	0	0	null	Mann-Whitney U	3.0089	1.5892	-	2009	13.2251	-	2005	4.3954
GRK5	Median WTS(TPM) Expression	0	0	null	Mann-Whitney U	2.6734	1.4187	-	2009	8.6744	-	2005	3.2447
IFI6	Median WTS(TPM) Expression	0	0	null	Mann-Whitney U	4.2899	2.1009	-	2009	20.4816	-	2005	4.7744
GRN	Median WTS(TPM) Expression	0	0	null	Mann-Whitney U	2.6321	1.3962	-	2009	92.3271	-	2005	35.0773
ACOT9	Median WTS(TPM) Expression	0	0	null	Mann-Whitney U	2.5618	1.3572	-	2009	31.4959	-	2005	12.2943
PDXK	Median WTS(TPM) Expression	0	0	null	Mann-Whitney U	2.4125	1.2705	-	2009	67.0309	-	2005	27.7849
ARID5A	Median WTS(TPM) Expression	0	0	null	Mann-Whitney U	2.9192	1.5456	-	2009	6.6047	-	2005	2.2625
KLHL21	Median WTS(TPM) Expression	0	0	null	Mann-Whitney U	2.5022	1.3232	-	2009	14.3273	-	2005	5.7259
NUMBL	Median WTS(TPM) Expression	0	0	null	Mann-Whitney U	2.5882	1.3719	-	2009	12.3432	-	2005	4.7691
TMED1	Median WTS(TPM) Expression	0	0	null	Mann-Whitney U	2.2372	1.1617	-	2009	9.3538	-	2005	4.1811
TMED10	Median WTS(TPM) Expression	0	0	null	Mann-Whitney U	2.353	1.2345	-	2009	309.535	-	2005	131.552
GPX1	Median WTS(TPM) Expression	0	0	null	Mann-Whitney U	2.2678	1.1813	-	2009	73.9244	-	2005	32.5973
GPSM3	Median WTS(TPM) Expression	0	0	null	Mann-Whitney U	3.4584	1.7901	-	2009	5.0846	-	2005	1.4702
TINF2	Median WTS(TPM) Expression	0	0	null	Mann-Whitney U	2.2934	1.1975	-	2009	60.2447	-	2005	26.2685
CLIC4	Median WTS(TPM) Expression	0	0	null	Mann-Whitney U	2.5416	1.3457	-	2009	38.3548	-	2005	15.0911
RCBTB2	Median WTS(TPM) Expression	0	0	null	Mann-Whitney U	2.6998	1.4329	-	2009	12.3641	-	2005	4.5797
CTD-2207O23.3	Median WTS(TPM) Expression	0	0	null	Mann-Whitney U	2.6146	1.3866	-	2009	7.7674	-	2005	2.9708
DENND2D	Median WTS(TPM) Expression	0	0	null	Mann-Whitney U	3.0954	1.6301	-	2009	16.7236	-	2005	5.4027
CEBPD	Median WTS(TPM) Expression	0	0	null	Mann-Whitney U	2.7961	1.4834	-	2009	19.8953	-	2005	7.1153
CLIP3	Median WTS(TPM) Expression	0	0	null	Mann-Whitney U	2.9538	1.5626	-	2009	8.4665	-	2005	2.8663
ANKRD44	Median WTS(TPM) Expression	0	0	null	Mann-Whitney U	2.7027	1.4344	-	2009	45.1614	-	2005	16.7096
SBNO2	Median WTS(TPM) Expression	0	0	null	Mann-Whitney U	2.7834	1.4768	-	2009	22.4263	-	2005	8.0572
GPKOW	Median WTS(TPM) Expression	0	0	null	Mann-Whitney U	2.3255	1.2175	-	2009	12.0619	-	2005	5.1869
GPR108	Median WTS(TPM) Expression	0	0	null	Mann-Whitney U	2.1635	1.1134	-	2009	37.9862	-	2005	17.5578
PFN1	Median WTS(TPM) Expression	0	0	null	Mann-Whitney U	2.5064	1.3256	-	2009	237.039	-	2005	94.5728
IFIT3	Median WTS(TPM) Expression	0	0	null	Mann-Whitney U	3.4771	1.7979	-	2009	8.0297	-	2005	2.3093
PFKL	Median WTS(TPM) Expression	0	0	null	Mann-Whitney U	2.3273	1.2187	-	2009	84.7818	-	2005	36.4288
MYH9	Median WTS(TPM) Expression	0	0	null	Mann-Whitney U	2.5884	1.3721	-	2009	354.257	-	2005	136.862
SASH3	Median WTS(TPM) Expression	0	0	null	Mann-Whitney U	3.267	1.7079	-	2009	2.6581	-	2005	0.8136
CECR1	Median WTS(TPM) Expression	0	0	null	Mann-Whitney U	3.1851	1.6713	-	2009	16.7194	-	2005	5.2492
YWHAH	Median WTS(TPM) Expression	0	0	null	Mann-Whitney U	2.4364	1.2847	-	2009	55.4476	-	2005	22.758
NOTCH1	Median WTS(TPM) Expression	0	0	null	Mann-Whitney U	2.6827	1.4237	-	2009	17.2246	-	2005	6.4206
SAP30BP	Median WTS(TPM) Expression	0	0	null	Mann-Whitney U	2.168	1.1164	-	2009	29.6692	-	2005	13.685
IFIT2	Median WTS(TPM) Expression	0	0	null	Mann-Whitney U	3.0208	1.595	-	2009	3.669	-	2005	1.2146
TIMP1	Median WTS(TPM) Expression	0	0	null	Mann-Whitney U	3.4329	1.7794	-	2009	224.215	-	2005	65.3138
YTHDF1	Median WTS(TPM) Expression	0	0	null	Mann-Whitney U	2.1405	1.098	-	2009	45.0316	-	2005	21.0375
ACSL4	Median WTS(TPM) Expression	0	0	null	Mann-Whitney U	3.2869	1.7167	-	2009	42.5271	-	2005	12.9385
TIMP2	Median WTS(TPM) Expression	0	0	null	Mann-Whitney U	3.7632	1.912	-	2009	73.8813	-	2005	19.6324
CLINT1	Median WTS(TPM) Expression	0	0	null	Mann-Whitney U	2.1032	1.0726	-	2009	87.3303	-	2005	41.5221
TIMP3	Median WTS(TPM) Expression	0	0	null	Mann-Whitney U	3.1294	1.6459	-	2009	62.7786	-	2005	20.0608
GPRIN3	Median WTS(TPM) Expression	0	0	null	Mann-Whitney U	3.1628	1.6612	-	2009	4.6468	-	2005	1.4692
YPEL3	Median WTS(TPM) Expression	0	0	null	Mann-Whitney U	2.4205	1.2753	-	2009	25.487	-	2005	10.5298
CD2BP2	Median WTS(TPM) Expression	0	0	null	Mann-Whitney U	2.2717	1.1838	-	2009	35.0285	-	2005	15.4196
GLUL	Median WTS(TPM) Expression	0	0	null	Mann-Whitney U	2.5005	1.3222	-	2009	166.798	-	2005	66.705
GALNT10	Median WTS(TPM) Expression	0	0	null	Mann-Whitney U	2.9075	1.5398	-	2009	53.967	-	2005	18.5611
TAP2	Median WTS(TPM) Expression	0	0	null	Mann-Whitney U	4.0878	2.0313	-	2009	39.6888	-	2005	9.7092
DDX58	Median WTS(TPM) Expression	0	0	null	Mann-Whitney U	3.0267	1.5977	-	2009	32.2768	-	2005	10.664
GBP3	Median WTS(TPM) Expression	0	0	null	Mann-Whitney U	4.3151	2.1094	-	2009	30.3189	-	2005	7.0263
CNPY3	Median WTS(TPM) Expression	0	0	null	Mann-Whitney U	2.1472	1.1025	-	2009	14.5299	-	2005	6.7668
USF1	Median WTS(TPM) Expression	0	0	null	Mann-Whitney U	2.3712	1.2456	-	2009	36.4664	-	2005	15.3791
ADD1	Median WTS(TPM) Expression	0	0	null	Mann-Whitney U	2.2401	1.1636	-	2009	177.744	-	2005	79.345
GBP4	Median WTS(TPM) Expression	0	0	null	Mann-Whitney U	4.3576	2.1235	-	2009	8.0414	-	2005	1.8454
GBP5	Median WTS(TPM) Expression	0	0	null	Mann-Whitney U	4.8034	2.2641	-	2009	9.4204	-	2005	1.9612
SDF4	Median WTS(TPM) Expression	0	0	null	Mann-Whitney U	2.4727	1.3061	-	2009	97.6218	-	2005	39.48
C1R	Median WTS(TPM) Expression	0	0	null	Mann-Whitney U	4.7071	2.2348	-	2009	100.693	-	2005	21.3917
C1RL	Median WTS(TPM) Expression	0	0	null	Mann-Whitney U	3.1305	1.6464	-	2009	32.974	-	2005	10.5331
TAP1	Median WTS(TPM) Expression	0	0	null	Mann-Whitney U	4.0437	2.0157	-	2009	23.8747	-	2005	5.9042
ADCY7	Median WTS(TPM) Expression	0	0	null	Mann-Whitney U	3.0465	1.6071	-	2009	7.2617	-	2005	2.3836
CNP	Median WTS(TPM) Expression	0	0	null	Mann-Whitney U	2.5224	1.3348	-	2009	46.8046	-	2005	18.5552
TAPBP	Median WTS(TPM) Expression	0	0	null	Mann-Whitney U	3.141	1.6512	-	2009	95.6872	-	2005	30.4643
KANK2	Median WTS(TPM) Expression	0	0	null	Mann-Whitney U	3.0153	1.5923	-	2009	19.3365	-	2005	6.4128
TAPBPL	Median WTS(TPM) Expression	0	0	null	Mann-Whitney U	3.0082	1.5889	-	2009	15.8082	-	2005	5.2551
PICALM	Median WTS(TPM) Expression	0	0	null	Mann-Whitney U	2.1288	1.09	-	2009	271.61	-	2005	127.589
RELL1	Median WTS(TPM) Expression	0	0	null	Mann-Whitney U	2.5172	1.3318	-	2009	21.1456	-	2005	8.4004
CD74	Median WTS(TPM) Expression	0	0	null	Mann-Whitney U	3.9265	1.9732	-	2009	611.705	-	2005	155.79
C1S	Median WTS(TPM) Expression	0	0	null	Mann-Whitney U	4.2778	2.0969	-	2009	124.799	-	2005	29.174
ARPC2	Median WTS(TPM) Expression	0	0	null	Mann-Whitney U	2.0676	1.048	-	2009	156.395	-	2005	75.6397
SDC3	Median WTS(TPM) Expression	0	0	null	Mann-Whitney U	2.8441	1.508	-	2009	17.0257	-	2005	5.9864
PI4K2A	Median WTS(TPM) Expression	0	0	null	Mann-Whitney U	2.3169	1.2122	-	2009	6.6999	-	2005	2.8918
DDX60	Median WTS(TPM) Expression	0	0	null	Mann-Whitney U	3.6793	1.8794	-	2009	38.6846	-	2005	10.5141
ARPC1B	Median WTS(TPM) Expression	0	0	null	Mann-Whitney U	3.0251	1.597	-	2009	54.1329	-	2005	17.8945
RELB	Median WTS(TPM) Expression	0	0	null	Mann-Whitney U	3.0348	1.6016	-	2009	6.3022	-	2005	2.0766
C1orf198	Median WTS(TPM) Expression	0	0	null	Mann-Whitney U	2.382	1.2522	-	2009	21.9743	-	2005	9.2249
ANKFY1	Median WTS(TPM) Expression	0	0	null	Mann-Whitney U	2.2566	1.1742	-	2009	40.4552	-	2005	17.9272
MYOF	Median WTS(TPM) Expression	0	0	null	Mann-Whitney U	3.3218	1.732	-	2009	46.8414	-	2005	14.1011
IL15RA	Median WTS(TPM) Expression	0	0	null	Mann-Whitney U	3.8996	1.9633	-	2009	15.9938	-	2005	4.1014
RP11-216M21.7	Median WTS(TPM) Expression	0	0	null	Mann-Whitney U	0.1606	-2.6383	-	2009	0.0752	-	2005	0.468
MYO1F	Median WTS(TPM) Expression	0	0	null	Mann-Whitney U	3.3142	1.7286	-	2009	8.1279	-	2005	2.4525
RFFL	Median WTS(TPM) Expression	0	0	null	Mann-Whitney U	2.2465	1.1677	-	2009	24.47	-	2005	10.8926
SEC13	Median WTS(TPM) Expression	0	0	null	Mann-Whitney U	2.0327	1.0234	-	2009	78.9946	-	2005	38.8615
ARRB1	Median WTS(TPM) Expression	0	0	null	Mann-Whitney U	2.6408	1.401	-	2009	60.0604	-	2005	22.7428
MYO1C	Median WTS(TPM) Expression	0	0	null	Mann-Whitney U	2.6432	1.4023	-	2009	127.869	-	2005	48.3759
LMAN2	Median WTS(TPM) Expression	0	0	null	Mann-Whitney U	2.5598	1.356	-	2009	270.006	-	2005	105.48
SYTL3	Median WTS(TPM) Expression	0	0	null	Mann-Whitney U	2.7615	1.4654	-	2009	5.6123	-	2005	2.0324
OTUD5	Median WTS(TPM) Expression	0	0	null	Mann-Whitney U	2.1542	1.1071	-	2009	41.1262	-	2005	19.0913
ARPC5	Median WTS(TPM) Expression	0	0	null	Mann-Whitney U	2.5399	1.3448	-	2009	68.4181	-	2005	26.9374
GAS5	Median WTS(TPM) Expression	0	0	null	Mann-Whitney U	0.1962	-2.3498	-	2009	1.8938	-	2005	9.6536
GAS6	Median WTS(TPM) Expression	0	0	null	Mann-Whitney U	3.3881	1.7605	-	2009	33.0976	-	2005	9.7689
GAS7	Median WTS(TPM) Expression	0	0	null	Mann-Whitney U	3.9378	1.9774	-	2009	9.499	-	2005	2.4123
C1QA	Median WTS(TPM) Expression	0	0	null	Mann-Whitney U	3.4086	1.7692	-	2009	51.2528	-	2005	15.0364
JUNB	Median WTS(TPM) Expression	0	0	null	Mann-Whitney U	2.9303	1.551	-	2009	36.3792	-	2005	12.415
MYO1G	Median WTS(TPM) Expression	0	0	null	Mann-Whitney U	3.6698	1.8757	-	2009	5.396	-	2005	1.4704
MYO9B	Median WTS(TPM) Expression	0	0	null	Mann-Whitney U	2.4955	1.3194	-	2009	23.8485	-	2005	9.5564
IL16	Median WTS(TPM) Expression	0	0	null	Mann-Whitney U	3.343	1.7412	-	2009	12.2411	-	2005	3.6617
BIRC3	Median WTS(TPM) Expression	0	0	null	Mann-Whitney U	4.012	2.0043	-	2009	12.4067	-	2005	3.0924
C1QB	Median WTS(TPM) Expression	0	0	null	Mann-Whitney U	2.9693	1.5701	-	2009	63.6987	-	2005	21.4521
C1QC	Median WTS(TPM) Expression	0	0	null	Mann-Whitney U	2.9852	1.5778	-	2009	75.1326	-	2005	25.1681
LITAF	Median WTS(TPM) Expression	0	0	null	Mann-Whitney U	2.6985	1.4321	-	2009	112.563	-	2005	41.7135
BRD4	Median WTS(TPM) Expression	0	0	null	Mann-Whitney U	2.213	1.146	-	2009	70.219	-	2005	31.7306
ARPC4	Median WTS(TPM) Expression	0	0	null	Mann-Whitney U	2.1122	1.0787	-	2009	68.496	-	2005	32.4288
GBP1	Median WTS(TPM) Expression	0	0	null	Mann-Whitney U	3.8657	1.9507	-	2009	36.341	-	2005	9.4009
CCND3	Median WTS(TPM) Expression	0	0	null	Mann-Whitney U	2.5595	1.3559	-	2009	16.954	-	2005	6.624
GBP2	Median WTS(TPM) Expression	0	0	null	Mann-Whitney U	4.6062	2.2036	-	2009	54.4273	-	2005	11.8162
CD63	Median WTS(TPM) Expression	0	0	null	Mann-Whitney U	2.3873	1.2554	-	2009	338.118	-	2005	141.63
TAGAP	Median WTS(TPM) Expression	0	0	null	Mann-Whitney U	4.0413	2.0148	-	2009	6.1819	-	2005	1.5297
TAGLN2	Median WTS(TPM) Expression	0	0	null	Mann-Whitney U	2.9543	1.5628	-	2009	78.5595	-	2005	26.5913
ADCK4	Median WTS(TPM) Expression	0	0	null	Mann-Whitney U	2.3045	1.2045	-	2009	5.2575	-	2005	2.2814
ZFP36L2	Median WTS(TPM) Expression	0	0	null	Mann-Whitney U	2.9572	1.5642	-	2009	40.9945	-	2005	13.8627
ZFP36L1	Median WTS(TPM) Expression	0	0	null	Mann-Whitney U	3.2762	1.712	-	2009	235.391	-	2005	71.8485
NAGA	Median WTS(TPM) Expression	0	0	null	Mann-Whitney U	2.3986	1.2622	-	2009	20.3704	-	2005	8.4926
C20orf43	Median WTS(TPM) Expression	0	0	null	Mann-Whitney U	2.122	1.0854	-	2009	43.7379	-	2005	20.6119
TSPYL1	Median WTS(TPM) Expression	0	0	null	Mann-Whitney U	2.2553	1.1733	-	2009	51.3131	-	2005	22.7527
ADAM19	Median WTS(TPM) Expression	0	0	null	Mann-Whitney U	3.4654	1.793	-	2009	8.7753	-	2005	2.5323
ANKRD11	Median WTS(TPM) Expression	0	0	null	Mann-Whitney U	2.2516	1.171	-	2009	79.2787	-	2005	35.2097
GLB1	Median WTS(TPM) Expression	0	0	null	Mann-Whitney U	2.2127	1.1458	-	2009	58.1354	-	2005	26.2735
GLG1	Median WTS(TPM) Expression	0	0	null	Mann-Whitney U	2.4856	1.3136	-	2009	101.972	-	2005	41.0245
LGMN	Median WTS(TPM) Expression	0	0	null	Mann-Whitney U	2.3024	1.2031	-	2009	62.3964	-	2005	27.1009
LGALS9	Median WTS(TPM) Expression	0	0	null	Mann-Whitney U	3.1674	1.6633	-	2009	22.1639	-	2005	6.9976
LGALS3BP	Median WTS(TPM) Expression	0	0	null	Mann-Whitney U	5.2025	2.3792	-	2009	65.0459	-	2005	12.5029
LGALS3	Median WTS(TPM) Expression	0	0	null	Mann-Whitney U	3.3528	1.7454	-	2009	60.7347	-	2005	18.1145
ETV6	Median WTS(TPM) Expression	0	0	null	Mann-Whitney U	2.3681	1.2437	-	2009	25.1723	-	2005	10.6298
GLIPR1	Median WTS(TPM) Expression	0	0	null	Mann-Whitney U	3.2111	1.6831	-	2009	25.9977	-	2005	8.0961
LGALS1	Median WTS(TPM) Expression	0	0	null	Mann-Whitney U	3.166	1.6627	-	2009	98.1056	-	2005	30.987
C22orf13	Median WTS(TPM) Expression	0	0	null	Mann-Whitney U	2.4228	1.2767	-	2009	44.7127	-	2005	18.455
TAX1BP3	Median WTS(TPM) Expression	0	0	null	Mann-Whitney U	2.716	1.4415	-	2009	14.7947	-	2005	5.4473
DEF8	Median WTS(TPM) Expression	0	0	null	Mann-Whitney U	2.5009	1.3224	-	2009	19.9098	-	2005	7.9612
GLRX	Median WTS(TPM) Expression	0	0	null	Mann-Whitney U	2.703	1.4345	-	2009	11.4598	-	2005	4.2397
CMPK2	Median WTS(TPM) Expression	0	0	null	Mann-Whitney U	3.5832	1.8412	-	2009	5.9147	-	2005	1.6507
FLI1	Median WTS(TPM) Expression	0	0	null	Mann-Whitney U	2.8847	1.5284	-	2009	15.3992	-	2005	5.3382
LENG1	Median WTS(TPM) Expression	0	0	null	Mann-Whitney U	2.2515	1.1709	-	2009	7.395	-	2005	3.2844
IKZF1	Median WTS(TPM) Expression	0	0	null	Mann-Whitney U	3.7791	1.918	-	2009	11.2229	-	2005	2.9697
TCF25	Median WTS(TPM) Expression	0	0	null	Mann-Whitney U	2.4356	1.2843	-	2009	140.447	-	2005	57.6637
ZCCHC24	Median WTS(TPM) Expression	0	0	null	Mann-Whitney U	3.2634	1.7064	-	2009	24.4013	-	2005	7.4773
TSPAN9	Median WTS(TPM) Expression	0	0	null	Mann-Whitney U	2.3845	1.2537	-	2009	31.5322	-	2005	13.224
FOXO1	Median WTS(TPM) Expression	0	0	null	Mann-Whitney U	2.6166	1.3877	-	2009	8.0486	-	2005	3.0759
PHF15	Median WTS(TPM) Expression	0	0	null	Mann-Whitney U	2.7548	1.462	-	2009	21.8158	-	2005	7.9192
C22orf25	Median WTS(TPM) Expression	0	0	null	Mann-Whitney U	2.5254	1.3365	-	2009	14.2302	-	2005	5.6349
C22orf28	Median WTS(TPM) Expression	0	0	null	Mann-Whitney U	2.1476	1.1027	-	2009	46.4206	-	2005	21.6149
RCN3	Median WTS(TPM) Expression	0	0	null	Mann-Whitney U	2.8592	1.5156	-	2009	10.0113	-	2005	3.5014
CUEDC1	Median WTS(TPM) Expression	0	0	null	Mann-Whitney U	2.7898	1.4802	-	2009	9.1563	-	2005	3.282
LILRB4	Median WTS(TPM) Expression	0	0	null	Mann-Whitney U	2.9956	1.5829	-	2009	9.1304	-	2005	3.0479
RCSD1	Median WTS(TPM) Expression	0	0	null	Mann-Whitney U	3.1614	1.6606	-	2009	5.182	-	2005	1.6391
TBC1D10A	Median WTS(TPM) Expression	0	0	null	Mann-Whitney U	2.5052	1.3249	-	2009	16.805	-	2005	6.708
USF2	Median WTS(TPM) Expression	0	0	null	Mann-Whitney U	2.131	1.0916	-	2009	43.3828	-	2005	20.3576
IL12RB1	Median WTS(TPM) Expression	0	0	null	Mann-Whitney U	3.6518	1.8686	-	2009	1.5367	-	2005	0.4208
ADAR	Median WTS(TPM) Expression	0	0	null	Mann-Whitney U	2.3486	1.2318	-	2009	209.595	-	2005	89.2431
RP3-412A9.11	Median WTS(TPM) Expression	0	0	null	Mann-Whitney U	3.4782	1.7983	-	2009	51.8384	-	2005	14.9039
TBC1D20	Median WTS(TPM) Expression	0	0	null	Mann-Whitney U	2.136	1.0949	-	2009	20.5353	-	2005	9.6138
TBC1D22A	Median WTS(TPM) Expression	0	0	null	Mann-Whitney U	2.227	1.1551	-	2009	27.4852	-	2005	12.3421
CSF1	Median WTS(TPM) Expression	0	0	null	Mann-Whitney U	3.2932	1.7195	-	2009	12.5419	-	2005	3.8084
NACC2	Median WTS(TPM) Expression	0	0	null	Mann-Whitney U	2.5536	1.3525	-	2009	11.2408	-	2005	4.4019
CTDSP2	Median WTS(TPM) Expression	0	0	null	Mann-Whitney U	1.9933	0.9952	-	2009	35.6615	-	2005	17.8906
SCRN1	Median WTS(TPM) Expression	0	0	null	Mann-Whitney U	3.6909	1.884	-	2009	36.8749	-	2005	9.9908
IL10RA	Median WTS(TPM) Expression	0	0	null	Mann-Whitney U	3.4722	1.7958	-	2009	18.0314	-	2005	5.1931
GGA3	Median WTS(TPM) Expression	0	0	null	Mann-Whitney U	2.2214	1.1514	-	2009	18.0227	-	2005	8.1134
SCPEP1	Median WTS(TPM) Expression	0	0	null	Mann-Whitney U	2.3896	1.2567	-	2009	36.4329	-	2005	15.2466
CNN2	Median WTS(TPM) Expression	0	0	null	Mann-Whitney U	3.281	1.7142	-	2009	33.7589	-	2005	10.2891
GIMAP4	Median WTS(TPM) Expression	0	0	null	Mann-Whitney U	3.127	1.6448	-	2009	19.36	-	2005	6.1913
GIMAP5	Median WTS(TPM) Expression	0	0	null	Mann-Whitney U	3.4617	1.7915	-	2009	10.3003	-	2005	2.9755
SCO2	Median WTS(TPM) Expression	0	0	null	Mann-Whitney U	2.38	1.2509	-	2009	12.5582	-	2005	5.2766
GIMAP6	Median WTS(TPM) Expression	0	0	null	Mann-Whitney U	3.2292	1.6912	-	2009	5.6363	-	2005	1.7454
GIMAP7	Median WTS(TPM) Expression	0	0	null	Mann-Whitney U	3.3699	1.7527	-	2009	8.9131	-	2005	2.645
GIMAP8	Median WTS(TPM) Expression	0	0	null	Mann-Whitney U	2.774	1.472	-	2009	3.6183	-	2005	1.3043
GIPC1	Median WTS(TPM) Expression	0	0	null	Mann-Whitney U	2.4976	1.3205	-	2009	19.065	-	2005	7.6334
IKZF3	Median WTS(TPM) Expression	0	0	null	Mann-Whitney U	3.7327	1.9002	-	2009	10.0597	-	2005	2.6951
LIMA1	Median WTS(TPM) Expression	0	0	null	Mann-Whitney U	2.3438	1.2289	-	2009	89.0176	-	2005	37.9799
DEF6	Median WTS(TPM) Expression	0	0	null	Mann-Whitney U	2.8873	1.5297	-	2009	8.5459	-	2005	2.9598
ZDHHC7	Median WTS(TPM) Expression	0	0	null	Mann-Whitney U	2.2426	1.1652	-	2009	42.0181	-	2005	18.7365
NADK	Median WTS(TPM) Expression	0	0	null	Mann-Whitney U	2.199	1.1368	-	2009	41.1401	-	2005	18.7086
IFI35	Median WTS(TPM) Expression	0	0	null	Mann-Whitney U	3.6818	1.8804	-	2009	17.4868	-	2005	4.7495
PSMB8	Median WTS(TPM) Expression	0	0	null	Mann-Whitney U	5.0756	2.3436	-	2009	33.2629	-	2005	6.5535
TMED9	Median WTS(TPM) Expression	0	0	null	Mann-Whitney U	2.4608	1.2991	-	2009	73.6202	-	2005	29.9169
PTAFR	Median WTS(TPM) Expression	0	0	null	Mann-Whitney U	2.9464	1.5589	-	2009	6.3838	-	2005	2.1667
WDFY1	Median WTS(TPM) Expression	0	0	null	Mann-Whitney U	2.3772	1.2493	-	2009	53.2274	-	2005	22.3908
NMI	Median WTS(TPM) Expression	0	0	null	Mann-Whitney U	3.5641	1.8335	-	2009	11.1207	-	2005	3.1202
PSTPIP1	Median WTS(TPM) Expression	0	0	null	Mann-Whitney U	3.6938	1.8851	-	2009	6.1426	-	2005	1.6629
HMHA1	Median WTS(TPM) Expression	0	0	null	Mann-Whitney U	3.2123	1.6836	-	2009	4.3487	-	2005	1.3538
AP1M1	Median WTS(TPM) Expression	0	0	null	Mann-Whitney U	2.1823	1.1258	-	2009	12.408	-	2005	5.6858
PBXIP1	Median WTS(TPM) Expression	0	0	null	Mann-Whitney U	3.2304	1.6917	-	2009	29.2656	-	2005	9.0594
WBP2	Median WTS(TPM) Expression	0	0	null	Mann-Whitney U	2.2273	1.1553	-	2009	61.6088	-	2005	27.6603
NMT1	Median WTS(TPM) Expression	0	0	null	Mann-Whitney U	2.1507	1.1048	-	2009	17.1554	-	2005	7.9767
CCDC107	Median WTS(TPM) Expression	0	0	null	Mann-Whitney U	2.3626	1.2404	-	2009	8.8967	-	2005	3.7657
HNRNPH2	Median WTS(TPM) Expression	0	0	null	Mann-Whitney U	2.1734	1.12	-	2009	39.9788	-	2005	18.3943
VCL	Median WTS(TPM) Expression	0	0	null	Mann-Whitney U	3.0393	1.6038	-	2009	74.5402	-	2005	24.5251
IDH2	Median WTS(TPM) Expression	0	0	null	Mann-Whitney U	2.4589	1.298	-	2009	94.0116	-	2005	38.2326
RRBP1	Median WTS(TPM) Expression	0	0	null	Mann-Whitney U	2.6133	1.3859	-	2009	121.698	-	2005	46.5681
RRAS	Median WTS(TPM) Expression	0	0	null	Mann-Whitney U	3.1095	1.6367	-	2009	12.2736	-	2005	3.9471
TRIM38	Median WTS(TPM) Expression	0	0	null	Mann-Whitney U	3.2205	1.6873	-	2009	15.6441	-	2005	4.8577
WASF2	Median WTS(TPM) Expression	0	0	null	Mann-Whitney U	2.145	1.101	-	2009	72.5447	-	2005	33.8203
PARVG	Median WTS(TPM) Expression	0	0	null	Mann-Whitney U	3.205	1.6803	-	2009	5.5493	-	2005	1.7314
ARHGEF1	Median WTS(TPM) Expression	0	0	null	Mann-Whitney U	2.3418	1.2276	-	2009	16.1407	-	2005	6.8925
PARVA	Median WTS(TPM) Expression	0	0	null	Mann-Whitney U	2.3971	1.2613	-	2009	29.6159	-	2005	12.3549
WARS	Median WTS(TPM) Expression	0	0	null	Mann-Whitney U	2.4489	1.2921	-	2009	69.8569	-	2005	28.5259
PARP9	Median WTS(TPM) Expression	0	0	null	Mann-Whitney U	2.8574	1.5147	-	2009	57.4665	-	2005	20.1112
TPM4	Median WTS(TPM) Expression	0	0	null	Mann-Whitney U	2.1845	1.1273	-	2009	46.9533	-	2005	21.4935
ARHGDIB	Median WTS(TPM) Expression	0	0	null	Mann-Whitney U	3.1713	1.6651	-	2009	86.0674	-	2005	27.1392
DHX58	Median WTS(TPM) Expression	0	0	null	Mann-Whitney U	3.0435	1.6057	-	2009	10.839	-	2005	3.5614
TPP1	Median WTS(TPM) Expression	0	0	null	Mann-Whitney U	3.2442	1.6979	-	2009	115.711	-	2005	35.6668
PARP4	Median WTS(TPM) Expression	0	0	null	Mann-Whitney U	2.2386	1.1626	-	2009	32.5055	-	2005	14.5207
TPRG1L	Median WTS(TPM) Expression	0	0	null	Mann-Whitney U	2.4199	1.275	-	2009	28.8425	-	2005	11.9187
AC004917.1	Median WTS(TPM) Expression	0	0	null	Mann-Whitney U	3.6252	1.858	-	2009	5.167	-	2005	1.4253
PCBP1	Median WTS(TPM) Expression	0	0	null	Mann-Whitney U	2.2046	1.1405	-	2009	94.8709	-	2005	43.0329
CC2D1A	Median WTS(TPM) Expression	0	0	null	Mann-Whitney U	2.2212	1.1514	-	2009	11.0685	-	2005	4.983
GSN	Median WTS(TPM) Expression	0	0	null	Mann-Whitney U	3.794	1.9237	-	2009	134.979	-	2005	35.5774
KIAA2013	Median WTS(TPM) Expression	0	0	null	Mann-Whitney U	2.0714	1.0506	-	2009	13.5677	-	2005	6.55
HLA-DMA	Median WTS(TPM) Expression	0	0	null	Mann-Whitney U	3.2118	1.6834	-	2009	41.6582	-	2005	12.9703
KIF1C	Median WTS(TPM) Expression	0	0	null	Mann-Whitney U	2.4812	1.3111	-	2009	103.521	-	2005	41.7218
CHMP1A	Median WTS(TPM) Expression	0	0	null	Mann-Whitney U	2.6582	1.4104	-	2009	42.2015	-	2005	15.876
CYTH1	Median WTS(TPM) Expression	0	0	null	Mann-Whitney U	2.3987	1.2622	-	2009	44.0765	-	2005	18.3754
PTPN6	Median WTS(TPM) Expression	0	0	null	Mann-Whitney U	2.2789	1.1883	-	2009	15.8492	-	2005	6.9548
TNIP1	Median WTS(TPM) Expression	0	0	null	Mann-Whitney U	2.581	1.368	-	2009	40.533	-	2005	15.7041
TNIP2	Median WTS(TPM) Expression	0	0	null	Mann-Whitney U	2.4947	1.3189	-	2009	17.3774	-	2005	6.9656
HLA-DMB	Median WTS(TPM) Expression	0	0	null	Mann-Whitney U	3.3826	1.7581	-	2009	51.8606	-	2005	15.3314
HLA-DOA	Median WTS(TPM) Expression	0	0	null	Mann-Whitney U	3.559	1.8315	-	2009	9.8638	-	2005	2.7715
ANXA7	Median WTS(TPM) Expression	0	0	null	Mann-Whitney U	2.266	1.1801	-	2009	109.663	-	2005	48.3959
HLA-DRA	Median WTS(TPM) Expression	0	0	null	Mann-Whitney U	3.9099	1.9671	-	2009	231.224	-	2005	59.1389
TNKS1BP1	Median WTS(TPM) Expression	0	0	null	Mann-Whitney U	2.4365	1.2848	-	2009	69.1921	-	2005	28.398
HLA-E	Median WTS(TPM) Expression	0	0	null	Mann-Whitney U	4.8939	2.291	-	2009	121.478	-	2005	24.8224
HLA-F	Median WTS(TPM) Expression	0	0	null	Mann-Whitney U	5.0243	2.3289	-	2009	35.1977	-	2005	7.0055
CBX7	Median WTS(TPM) Expression	0	0	null	Mann-Whitney U	3.2261	1.6898	-	2009	19.1173	-	2005	5.9259
VASP	Median WTS(TPM) Expression	0	0	null	Mann-Whitney U	2.4627	1.3003	-	2009	12.9104	-	2005	5.2423
CBFB	Median WTS(TPM) Expression	0	0	null	Mann-Whitney U	2.3173	1.2124	-	2009	45.9211	-	2005	19.8168
VAT1	Median WTS(TPM) Expression	0	0	null	Mann-Whitney U	2.8152	1.4933	-	2009	31.3973	-	2005	11.1526
TNRC18	Median WTS(TPM) Expression	0	0	null	Mann-Whitney U	2.2727	1.1844	-	2009	150.369	-	2005	66.1628
CBR1	Median WTS(TPM) Expression	0	0	null	Mann-Whitney U	2.714	1.4404	-	2009	30.5597	-	2005	11.2599
NLRC5	Median WTS(TPM) Expression	0	0	null	Mann-Whitney U	3.8824	1.957	-	2009	18.7862	-	2005	4.8387
RBCK1	Median WTS(TPM) Expression	0	0	null	Mann-Whitney U	2.1079	1.0758	-	2009	29.3606	-	2005	13.9289
NLRP1	Median WTS(TPM) Expression	0	0	null	Mann-Whitney U	3.181	1.6695	-	2009	12.7236	-	2005	3.9999
VAV1	Median WTS(TPM) Expression	0	0	null	Mann-Whitney U	3.615	1.854	-	2009	3.0444	-	2005	0.8422
AARS	Median WTS(TPM) Expression	0	0	null	Mann-Whitney U	2.2588	1.1756	-	2009	66.8059	-	2005	29.5758
TOM1	Median WTS(TPM) Expression	0	0	null	Mann-Whitney U	2.2647	1.1793	-	2009	33.6845	-	2005	14.8736
WDR1	Median WTS(TPM) Expression	0	0	null	Mann-Whitney U	2.9588	1.565	-	2009	345.723	-	2005	116.847
DGCR14	Median WTS(TPM) Expression	0	0	null	Mann-Whitney U	2.2549	1.173	-	2009	5.7111	-	2005	2.5328
PARP14	Median WTS(TPM) Expression	0	0	null	Mann-Whitney U	3.1104	1.6371	-	2009	63.9269	-	2005	20.5528
CYTH4	Median WTS(TPM) Expression	0	0	null	Mann-Whitney U	3.6974	1.8865	-	2009	10.9441	-	2005	2.96
PARP12	Median WTS(TPM) Expression	0	0	null	Mann-Whitney U	2.7078	1.4371	-	2009	35.956	-	2005	13.2789
KEAP1	Median WTS(TPM) Expression	0	0	null	Mann-Whitney U	2.1663	1.1152	-	2009	26.0243	-	2005	12.0132
VPS18	Median WTS(TPM) Expression	0	0	null	Mann-Whitney U	2.1967	1.1353	-	2009	9.0105	-	2005	4.1019
CCDC88B	Median WTS(TPM) Expression	0	0	null	Mann-Whitney U	3.0361	1.6022	-	2009	4.2116	-	2005	1.3872
TRBC1	Median WTS(TPM) Expression	0	0	null	Mann-Whitney U	5.2891	2.403	-	2009	8.9067	-	2005	1.684
VPS13C	Median WTS(TPM) Expression	0	0	null	Mann-Whitney U	2.3955	1.2603	-	2009	174.903	-	2005	73.0136
TRBC2	Median WTS(TPM) Expression	0	0	null	Mann-Whitney U	5.0959	2.3493	-	2009	18.856	-	2005	3.7002
NPC2	Median WTS(TPM) Expression	0	0	null	Mann-Whitney U	3.0009	1.5854	-	2009	212.573	-	2005	70.8358
PAF1	Median WTS(TPM) Expression	0	0	null	Mann-Whitney U	2.125	1.0874	-	2009	36.5393	-	2005	17.1953
RASAL3	Median WTS(TPM) Expression	0	0	null	Mann-Whitney U	3.9317	1.9752	-	2009	3.0704	-	2005	0.7809
ARHGAP25	Median WTS(TPM) Expression	0	0	null	Mann-Whitney U	2.7677	1.4687	-	2009	5.4839	-	2005	1.9814
RASA3	Median WTS(TPM) Expression	0	0	null	Mann-Whitney U	3.3431	1.7412	-	2009	13.9383	-	2005	4.1692
PACSIN2	Median WTS(TPM) Expression	0	0	null	Mann-Whitney U	2.5202	1.3335	-	2009	87.3999	-	2005	34.6795
CCDC9	Median WTS(TPM) Expression	0	0	null	Mann-Whitney U	2.2105	1.1444	-	2009	7.6521	-	2005	3.4617
AC003070.1	Median WTS(TPM) Expression	0	0	null	Mann-Whitney U	3.1722	1.6655	-	2009	4.7344	-	2005	1.4925
TRIM22	Median WTS(TPM) Expression	0	0	null	Mann-Whitney U	2.8294	1.5005	-	2009	42.7772	-	2005	15.1186
ARHGAP9	Median WTS(TPM) Expression	0	0	null	Mann-Whitney U	3.5897	1.8439	-	2009	11.611	-	2005	3.2345
TRIM21	Median WTS(TPM) Expression	0	0	null	Mann-Whitney U	3.2214	1.6877	-	2009	14.4365	-	2005	4.4815
KHNYN	Median WTS(TPM) Expression	0	0	null	Mann-Whitney U	2.21	1.144	-	2009	16.3981	-	2005	7.4201
KIAA0513	Median WTS(TPM) Expression	0	0	null	Mann-Whitney U	3.5417	1.8244	-	2009	9.8384	-	2005	2.7779
KIAA0494	Median WTS(TPM) Expression	0	0	null	Mann-Whitney U	2.1925	1.1326	-	2009	107.984	-	2005	49.252
CCDC94	Median WTS(TPM) Expression	0	0	null	Mann-Whitney U	2.2145	1.147	-	2009	7.6629	-	2005	3.4603
OSTF1	Median WTS(TPM) Expression	0	0	null	Mann-Whitney U	2.3296	1.2201	-	2009	28.2112	-	2005	12.1097
CCL5	Median WTS(TPM) Expression	0	0	null	Mann-Whitney U	4.0782	2.0279	-	2009	13.533	-	2005	3.3184
RARRES3	Median WTS(TPM) Expression	0	0	null	Mann-Whitney U	5.9813	2.5805	-	2009	26.5502	-	2005	4.4388
KIAA0247	Median WTS(TPM) Expression	0	0	null	Mann-Whitney U	2.4218	1.2761	-	2009	25.9703	-	2005	10.7235
OSTM1	Median WTS(TPM) Expression	0	0	null	Mann-Whitney U	2.4029	1.2648	-	2009	26.0645	-	2005	10.8473
CCND2	Median WTS(TPM) Expression	0	0	null	Mann-Whitney U	4.0962	2.0343	-	2009	17.6492	-	2005	4.3087
ICAM1	Median WTS(TPM) Expression	0	0	null	Mann-Whitney U	4.1135	2.0404	-	2009	8.5769	-	2005	2.085
RARRES2	Median WTS(TPM) Expression	0	0	null	Mann-Whitney U	4.5572	2.1882	-	2009	18.5459	-	2005	4.0695
DCAF11	Median WTS(TPM) Expression	0	0	null	Mann-Whitney U	2.2515	1.1709	-	2009	66.4561	-	2005	29.5161
PTGFRN	Median WTS(TPM) Expression	0	0	null	Mann-Whitney U	2.5779	1.3662	-	2009	34.3704	-	2005	13.3327
PALLD	Median WTS(TPM) Expression	0	0	null	Mann-Whitney U	3.0108	1.5901	-	2009	172.746	-	2005	57.3753
ARHGAP30	Median WTS(TPM) Expression	0	0	null	Mann-Whitney U	2.9599	1.5655	-	2009	9.4314	-	2005	3.1864
CYTIP	Median WTS(TPM) Expression	0	0	null	Mann-Whitney U	4.2227	2.0782	-	2009	7.7069	-	2005	1.8251
RAVER1	Median WTS(TPM) Expression	0	0	null	Mann-Whitney U	2.3102	1.208	-	2009	16.5607	-	2005	7.1685
PARP10	Median WTS(TPM) Expression	0	0	null	Mann-Whitney U	3.1041	1.6342	-	2009	35.4453	-	2005	11.4191
TRAC	Median WTS(TPM) Expression	0	0	null	Mann-Whitney U	4.6085	2.2043	-	2009	8.478	-	2005	1.8396
CCPG1	Median WTS(TPM) Expression	0	0	null	Mann-Whitney U	2.5558	1.3538	-	2009	105.025	-	2005	41.0923
NOSIP	Median WTS(TPM) Expression	0	0	null	Mann-Whitney U	2.3039	1.2041	-	2009	19.6364	-	2005	8.5232
CFLAR	Median WTS(TPM) Expression	0	0	null	Mann-Whitney U	2.354	1.2351	-	2009	110.817	-	2005	47.0765
ARHGAP1	Median WTS(TPM) Expression	0	0	null	Mann-Whitney U	2.5649	1.3589	-	2009	46.9977	-	2005	18.3231
RASSF4	Median WTS(TPM) Expression	0	0	null	Mann-Whitney U	3.2154	1.685	-	2009	11.2237	-	2005	3.4906
RASSF2	Median WTS(TPM) Expression	0	0	null	Mann-Whitney U	2.4355	1.2842	-	2009	3.693	-	2005	1.5163
ABHD16A	Median WTS(TPM) Expression	0	0	null	Mann-Whitney U	2.1817	1.1255	-	2009	22.5686	-	2005	10.3444
ARHGAP4	Median WTS(TPM) Expression	0	0	null	Mann-Whitney U	3.231	1.692	-	2009	14.1852	-	2005	4.3903
ABHD4	Median WTS(TPM) Expression	0	0	null	Mann-Whitney U	2.6988	1.4323	-	2009	21.8895	-	2005	8.1109
TRANK1	Median WTS(TPM) Expression	0	0	null	Mann-Whitney U	3.2858	1.7162	-	2009	41.8375	-	2005	12.7329
RPS6KA1	Median WTS(TPM) Expression	0	0	null	Mann-Whitney U	2.2165	1.1483	-	2009	23.6894	-	2005	10.6878
VPS4A	Median WTS(TPM) Expression	0	0	null	Mann-Whitney U	2.168	1.1163	-	2009	29.1455	-	2005	13.4437
RASSF1	Median WTS(TPM) Expression	0	0	null	Mann-Whitney U	2.1319	1.0921	-	2009	7.7632	-	2005	3.6414
CCDC69	Median WTS(TPM) Expression	0	0	null	Mann-Whitney U	3.7641	1.9123	-	2009	8.9475	-	2005	2.3771
VPS39	Median WTS(TPM) Expression	0	0	null	Mann-Whitney U	2.253	1.1718	-	2009	68.6225	-	2005	30.4582
ABI1	Median WTS(TPM) Expression	0	0	null	Mann-Whitney U	2.2976	1.2001	-	2009	56.6413	-	2005	24.6527
NPTN	Median WTS(TPM) Expression	0	0	null	Mann-Whitney U	2.4191	1.2745	-	2009	81.8965	-	2005	33.854
CXCL16	Median WTS(TPM) Expression	0	0	null	Mann-Whitney U	2.7483	1.4585	-	2009	29.3111	-	2005	10.6653
TRIM26	Median WTS(TPM) Expression	0	0	null	Mann-Whitney U	2.3244	1.2169	-	2009	24.2082	-	2005	10.4148
RARA	Median WTS(TPM) Expression	0	0	null	Mann-Whitney U	2.532	1.3403	-	2009	14.7161	-	2005	5.812
CFL1	Median WTS(TPM) Expression	0	0	null	Mann-Whitney U	2.3853	1.2541	-	2009	395.617	-	2005	165.859
TRIM25	Median WTS(TPM) Expression	0	0	null	Mann-Whitney U	2.2487	1.1691	-	2009	62.8524	-	2005	27.9505
PAM	Median WTS(TPM) Expression	0	0	null	Mann-Whitney U	3.5674	1.8349	-	2009	95.2173	-	2005	26.6911
HK1	Median WTS(TPM) Expression	0	0	null	Mann-Whitney U	2.2654	1.1798	-	2009	67.8134	-	2005	29.9338
TNFSF13	Median WTS(TPM) Expression	0	0	null	Mann-Whitney U	2.5904	1.3731	-	2009	20.8009	-	2005	8.0301
TNFSF12	Median WTS(TPM) Expression	0	0	null	Mann-Whitney U	2.5815	1.3682	-	2009	12.5189	-	2005	4.8495
RAP1B	Median WTS(TPM) Expression	0	0	null	Mann-Whitney U	2.3711	1.2455	-	2009	201.221	-	2005	84.8652
CAPG	Median WTS(TPM) Expression	0	0	null	Mann-Whitney U	3.3474	1.743	-	2009	24.1752	-	2005	7.222
CIITA	Median WTS(TPM) Expression	0	0	null	Mann-Whitney U	3.5648	1.8338	-	2009	22.0391	-	2005	6.1824
TMEM173	Median WTS(TPM) Expression	0	0	null	Mann-Whitney U	3.389	1.7609	-	2009	17.5691	-	2005	5.1841
AC090699.1	Median WTS(TPM) Expression	0	0	null	Mann-Whitney U	0.2935	-1.7687	-	2009	0.6674	-	2005	2.2741
TMEM176B	Median WTS(TPM) Expression	0	0	null	Mann-Whitney U	3.3189	1.7307	-	2009	14.6542	-	2005	4.4154
CAPN1	Median WTS(TPM) Expression	0	0	null	Mann-Whitney U	2.7083	1.4374	-	2009	63.9969	-	2005	23.6299
RAP1A	Median WTS(TPM) Expression	0	0	null	Mann-Whitney U	2.3212	1.2149	-	2009	53.7254	-	2005	23.1454
CAPN2	Median WTS(TPM) Expression	0	0	null	Mann-Whitney U	2.5879	1.3718	-	2009	52.7852	-	2005	20.3965
RBM47	Median WTS(TPM) Expression	0	0	null	Mann-Whitney U	2.475	1.3074	-	2009	77.013	-	2005	31.1164
XAF1	Median WTS(TPM) Expression	0	0	null	Mann-Whitney U	3.7617	1.9114	-	2009	29.792	-	2005	7.9198
XAB2	Median WTS(TPM) Expression	0	0	null	Mann-Whitney U	2.278	1.1878	-	2009	25.3087	-	2005	11.1101
RBM42	Median WTS(TPM) Expression	0	0	null	Mann-Whitney U	2.2071	1.1421	-	2009	13.6297	-	2005	6.1754
H2AFY	Median WTS(TPM) Expression	0	0	null	Mann-Whitney U	2.1223	1.0856	-	2009	111.31	-	2005	52.4478
PSMC3	Median WTS(TPM) Expression	0	0	null	Mann-Whitney U	2.2842	1.1917	-	2009	58.7096	-	2005	25.7022
CAPZB	Median WTS(TPM) Expression	0	0	null	Mann-Whitney U	2.2738	1.1851	-	2009	122.76	-	2005	53.9902
PTPN7	Median WTS(TPM) Expression	0	0	null	Mann-Whitney U	3.7875	1.9213	-	2009	4.3627	-	2005	1.1519
WWC3	Median WTS(TPM) Expression	0	0	null	Mann-Whitney U	2.2809	1.1896	-	2009	14.3195	-	2005	6.2781
NECAP2	Median WTS(TPM) Expression	0	0	null	Mann-Whitney U	2.2243	1.1533	-	2009	16.8671	-	2005	7.5832
S100A13	Median WTS(TPM) Expression	0	0	null	Mann-Whitney U	2.6116	1.3849	-	2009	20.6987	-	2005	7.9257
PSMC4	Median WTS(TPM) Expression	0	0	null	Mann-Whitney U	2.171	1.1184	-	2009	30.6526	-	2005	14.1192
VAC14	Median WTS(TPM) Expression	0	0	null	Mann-Whitney U	2.2623	1.1778	-	2009	20.0518	-	2005	8.8636
VAMP1	Median WTS(TPM) Expression	0	0	null	Mann-Whitney U	3.1192	1.6412	-	2009	8.9733	-	2005	2.8768
RP4-697K14.7	Median WTS(TPM) Expression	0	0	null	Mann-Whitney U	2.5243	1.3359	-	2009	11.3866	-	2005	4.5108
KLF6	Median WTS(TPM) Expression	0	0	null	Mann-Whitney U	2.6281	1.394	-	2009	48.4768	-	2005	18.4455
PSMC5	Median WTS(TPM) Expression	0	0	null	Mann-Whitney U	2.1108	1.0778	-	2009	46.4493	-	2005	22.006
ACADVL	Median WTS(TPM) Expression	0	0	null	Mann-Whitney U	2.2974	1.2	-	2009	43.4227	-	2005	18.901
RXRB	Median WTS(TPM) Expression	0	0	null	Mann-Whitney U	2.0628	1.0446	-	2009	21.8218	-	2005	10.5789
VAMP3	Median WTS(TPM) Expression	0	0	null	Mann-Whitney U	2.4327	1.2826	-	2009	42.8523	-	2005	17.6149
S100A4	Median WTS(TPM) Expression	0	0	null	Mann-Whitney U	3.8619	1.9493	-	2009	27.4569	-	2005	7.1097
CAP1	Median WTS(TPM) Expression	0	0	null	Mann-Whitney U	2.5741	1.3641	-	2009	125.492	-	2005	48.7517
S100A6	Median WTS(TPM) Expression	0	0	null	Mann-Whitney U	4.2583	2.0903	-	2009	60.0199	-	2005	14.0948
GUK1	Median WTS(TPM) Expression	0	0	null	Mann-Whitney U	2.3287	1.2196	-	2009	96.2492	-	2005	41.3309
GSTK1	Median WTS(TPM) Expression	0	0	null	Mann-Whitney U	2.1474	1.1026	-	2009	38.334	-	2005	17.8515
PTPRE	Median WTS(TPM) Expression	0	0	null	Mann-Whitney U	2.9521	1.5617	-	2009	8.6686	-	2005	2.9364
PTPRCAP	Median WTS(TPM) Expression	0	0	null	Mann-Whitney U	2.9837	1.5771	-	2009	7.4101	-	2005	2.4836
OSBPL2	Median WTS(TPM) Expression	0	0	null	Mann-Whitney U	2.0941	1.0663	-	2009	47.4867	-	2005	22.6767
PDGFRB	Median WTS(TPM) Expression	0	0	null	Mann-Whitney U	2.7882	1.4794	-	2009	88.6035	-	2005	31.7775
KCTD10	Median WTS(TPM) Expression	0	0	null	Mann-Whitney U	2.6071	1.3825	-	2009	45.4827	-	2005	17.4455
NR1H2	Median WTS(TPM) Expression	0	0	null	Mann-Whitney U	2.281	1.1896	-	2009	19.651	-	2005	8.6153
ACO1	Median WTS(TPM) Expression	0	0	null	Mann-Whitney U	2.2937	1.1977	-	2009	19.0468	-	2005	8.3041
PDLIM7	Median WTS(TPM) Expression	0	0	null	Mann-Whitney U	3.2557	1.703	-	2009	58.8919	-	2005	18.0888
TMEM127	Median WTS(TPM) Expression	0	0	null	Mann-Whitney U	2.257	1.1744	-	2009	28.5318	-	2005	12.6414
PDLIM3	Median WTS(TPM) Expression	0	0	null	Mann-Whitney U	3.8281	1.9366	-	2009	95.5405	-	2005	24.9578
NDNL2	Median WTS(TPM) Expression	0	0	null	Mann-Whitney U	2.2685	1.1817	-	2009	14.3419	-	2005	6.3223
PDLIM2	Median WTS(TPM) Expression	0	0	null	Mann-Whitney U	2.8007	1.4858	-	2009	11.6615	-	2005	4.1637
CALR	Median WTS(TPM) Expression	0	0	null	Mann-Whitney U	2.1845	1.1273	-	2009	292.254	-	2005	133.786
CXCR3	Median WTS(TPM) Expression	0	0	null	Mann-Whitney U	4.2174	2.0764	-	2009	2.6234	-	2005	0.622
GTF2F1	Median WTS(TPM) Expression	0	0	null	Mann-Whitney U	2.3741	1.2474	-	2009	38.491	-	2005	16.2126
RANBP3	Median WTS(TPM) Expression	0	0	null	Mann-Whitney U	2.3798	1.2508	-	2009	48.0228	-	2005	20.1797
PDLIM1	Median WTS(TPM) Expression	0	0	null	Mann-Whitney U	2.8756	1.5239	-	2009	30.8977	-	2005	10.7446
CAMK2G	Median WTS(TPM) Expression	0	0	null	Mann-Whitney U	2.4083	1.268	-	2009	23.6655	-	2005	9.8268
XRCC1	Median WTS(TPM) Expression	0	0	null	Mann-Whitney U	2.2546	1.1729	-	2009	12.5831	-	2005	5.5811
DBNL	Median WTS(TPM) Expression	0	0	null	Mann-Whitney U	2.34	1.2265	-	2009	42.8765	-	2005	18.3235
CKAP4	Median WTS(TPM) Expression	0	0	null	Mann-Whitney U	2.27	1.1827	-	2009	50.1088	-	2005	22.0742
S1PR2	Median WTS(TPM) Expression	0	0	null	Mann-Whitney U	2.7971	1.4839	-	2009	3.5462	-	2005	1.2678
GTPBP1	Median WTS(TPM) Expression	0	0	null	Mann-Whitney U	2.3908	1.2575	-	2009	68.0733	-	2005	28.4728
IFI16	Median WTS(TPM) Expression	0	0	null	Mann-Whitney U	2.9521	1.5617	-	2009	32.4844	-	2005	11.0038
TRIP10	Median WTS(TPM) Expression	0	0	null	Mann-Whitney U	2.7236	1.4455	-	2009	24.5965	-	2005	9.0308
PSMB9	Median WTS(TPM) Expression	0	0	null	Mann-Whitney U	5.2286	2.3864	-	2009	51.1523	-	2005	9.7832
RELA	Median WTS(TPM) Expression	0	0	null	Mann-Whitney U	2.3458	1.2301	-	2009	82.9959	-	2005	35.3808
HAVCR2	Median WTS(TPM) Expression	0	0	null	Mann-Whitney U	2.9121	1.542	-	2009	12.8978	-	2005	4.4291
TNFRSF1B	Median WTS(TPM) Expression	0	0	null	Mann-Whitney U	3.2044	1.6801	-	2009	9.1079	-	2005	2.8423
RSU1	Median WTS(TPM) Expression	0	0	null	Mann-Whitney U	2.5458	1.3481	-	2009	39.2066	-	2005	15.4007
VOPP1	Median WTS(TPM) Expression	0	0	null	Mann-Whitney U	2.7059	1.4361	-	2009	32.1717	-	2005	11.8897
WDTC1	Median WTS(TPM) Expression	0	0	null	Mann-Whitney U	2.2744	1.1855	-	2009	21.0111	-	2005	9.2381
NFKB2	Median WTS(TPM) Expression	0	0	null	Mann-Whitney U	2.528	1.338	-	2009	19.3439	-	2005	7.6518
NFKBIA	Median WTS(TPM) Expression	0	0	null	Mann-Whitney U	2.3366	1.2244	-	2009	79.172	-	2005	33.8833
WWTR1	Median WTS(TPM) Expression	0	0	null	Mann-Whitney U	2.854	1.513	-	2009	74.1709	-	2005	25.9881
NFKBIB	Median WTS(TPM) Expression	0	0	null	Mann-Whitney U	2.184	1.127	-	2009	5.4027	-	2005	2.4737
ANXA4	Median WTS(TPM) Expression	0	0	null	Mann-Whitney U	2.6893	1.4272	-	2009	63.7476	-	2005	23.7045
NFKBIE	Median WTS(TPM) Expression	0	0	null	Mann-Whitney U	2.8487	1.5103	-	2009	3.3886	-	2005	1.1895
CHPF	Median WTS(TPM) Expression	0	0	null	Mann-Whitney U	2.5232	1.3352	-	2009	34.456	-	2005	13.6559
CASP4	Median WTS(TPM) Expression	0	0	null	Mann-Whitney U	2.8862	1.5292	-	2009	95.3368	-	2005	33.0323
HERC6	Median WTS(TPM) Expression	0	0	null	Mann-Whitney U	2.8241	1.4978	-	2009	27.6626	-	2005	9.7951
TRIM47	Median WTS(TPM) Expression	0	0	null	Mann-Whitney U	2.8567	1.5143	-	2009	4.9948	-	2005	1.7485
CASP7	Median WTS(TPM) Expression	0	0	null	Mann-Whitney U	2.6219	1.3906	-	2009	19.1113	-	2005	7.289
PSME2	Median WTS(TPM) Expression	0	0	null	Mann-Whitney U	2.2552	1.1732	-	2009	37.957	-	2005	16.8311
CHTF8	Median WTS(TPM) Expression	0	0	null	Mann-Whitney U	2.1497	1.1042	-	2009	59.767	-	2005	27.802
CASP8	Median WTS(TPM) Expression	0	0	null	Mann-Whitney U	2.509	1.3271	-	2009	21.0129	-	2005	8.3751
PCDHGC3	Median WTS(TPM) Expression	0	0	null	Mann-Whitney U	2.7913	1.481	-	2009	13.4626	-	2005	4.823
CHMP4B	Median WTS(TPM) Expression	0	0	null	Mann-Whitney U	2.311	1.2085	-	2009	37.2959	-	2005	16.1384
ARHGEF2	Median WTS(TPM) Expression	0	0	null	Mann-Whitney U	2.6956	1.4306	-	2009	32.1194	-	2005	11.9156
A2M	Median WTS(TPM) Expression	0	0	null	Mann-Whitney U	3.5646	1.8338	-	2009	373.666	-	2005	104.826
TNFAIP2	Median WTS(TPM) Expression	0	0	null	Mann-Whitney U	3.4022	1.7665	-	2009	29.4395	-	2005	8.653
ANXA5	Median WTS(TPM) Expression	0	0	null	Mann-Whitney U	2.5201	1.3335	-	2009	351.769	-	2005	139.588
ANXA6	Median WTS(TPM) Expression	0	0	null	Mann-Whitney U	3.3226	1.7323	-	2009	69.0415	-	2005	20.7791
TNFAIP3	Median WTS(TPM) Expression	0	0	null	Mann-Whitney U	3.2821	1.7146	-	2009	25.7098	-	2005	7.8333
TNFRSF14	Median WTS(TPM) Expression	0	0	null	Mann-Whitney U	3.1242	1.6435	-	2009	31.2419	-	2005	10
CAST	Median WTS(TPM) Expression	0	0	null	Mann-Whitney U	2.265	1.1795	-	2009	124.168	-	2005	54.8205
TNFRSF1A	Median WTS(TPM) Expression	0	0	null	Mann-Whitney U	2.6253	1.3925	-	2009	96.9762	-	2005	36.9395
CHMP2A	Median WTS(TPM) Expression	0	0	null	Mann-Whitney U	2.3908	1.2575	-	2009	70.2559	-	2005	29.3863
CASP1	Median WTS(TPM) Expression	0	0	null	Mann-Whitney U	3.593	1.8452	-	2009	30.5541	-	2005	8.5037
PSME1	Median WTS(TPM) Expression	0	0	null	Mann-Whitney U	2.2922	1.1967	-	2009	39.4268	-	2005	17.2003
HECTD3	Median WTS(TPM) Expression	0	0	null	Mann-Whitney U	2.1134	1.0795	-	2009	13.3404	-	2005	6.3124
AP2A1	Median WTS(TPM) Expression	0	0	null	Mann-Whitney U	2.1462	1.1018	-	2009	18.5692	-	2005	8.6523
CD14	Median WTS(TPM) Expression	0	0	null	Mann-Whitney U	3.1012	1.6328	-	2009	18.6711	-	2005	6.0206
VAMP5	Median WTS(TPM) Expression	0	0	null	Mann-Whitney U	2.9558	1.5636	-	2009	4.8492	-	2005	1.6406
TRIM56	Median WTS(TPM) Expression	0	0	null	Mann-Whitney U	2.4648	1.3015	-	2009	10.1998	-	2005	4.1382
ACAA1	Median WTS(TPM) Expression	0	0	null	Mann-Whitney U	2.3138	1.2103	-	2009	45.2523	-	2005	19.5575
KLF2	Median WTS(TPM) Expression	0	0	null	Mann-Whitney U	2.6289	1.3944	-	2009	10.7027	-	2005	4.0712
ANXA1	Median WTS(TPM) Expression	0	0	null	Mann-Whitney U	3.4581	1.79	-	2009	63.8775	-	2005	18.4721
CARD16	Median WTS(TPM) Expression	0	0	null	Mann-Whitney U	3.2495	1.7002	-	2009	25.3619	-	2005	7.805
ANXA11	Median WTS(TPM) Expression	0	0	null	Mann-Whitney U	2.4632	1.3006	-	2009	81.5857	-	2005	33.1212
ANXA2	Median WTS(TPM) Expression	0	0	null	Mann-Whitney U	3.0706	1.6185	-	2009	108.598	-	2005	35.3667
RBM23	Median WTS(TPM) Expression	0	0	null	Mann-Whitney U	2.2621	1.1777	-	2009	108.849	-	2005	48.1187
IDS	Median WTS(TPM) Expression	0	0	null	Mann-Whitney U	2.443	1.2886	-	2009	113.102	-	2005	46.2967
ARHGEF6	Median WTS(TPM) Expression	0	0	null	Mann-Whitney U	3.0604	1.6137	-	2009	16.161	-	2005	5.2806
HCK	Median WTS(TPM) Expression	0	0	null	Mann-Whitney U	3.1706	1.6648	-	2009	4.6397	-	2005	1.4634
HCLS1	Median WTS(TPM) Expression	0	0	null	Mann-Whitney U	3.3893	1.761	-	2009	28.1137	-	2005	8.2949
RUNX3	Median WTS(TPM) Expression	0	0	null	Mann-Whitney U	4.3572	2.1234	-	2009	9.1802	-	2005	2.1069
SS18	Median WTS(TPM) Expression	0	0	null	Mann-Whitney U	2.2762	1.1866	-	2009	91.5084	-	2005	40.2029
NFATC2	Median WTS(TPM) Expression	0	0	null	Mann-Whitney U	2.9607	1.566	-	2009	11.7685	-	2005	3.9748
RAP2C	Median WTS(TPM) Expression	0	0	null	Mann-Whitney U	2.3916	1.258	-	2009	19.3523	-	2005	8.0919
WIPF1	Median WTS(TPM) Expression	0	0	null	Mann-Whitney U	3.5198	1.8155	-	2009	51.074	-	2005	14.5105
RUNX1	Median WTS(TPM) Expression	0	0	null	Mann-Whitney U	3.7556	1.9091	-	2009	53.7271	-	2005	14.3057
CHST11	Median WTS(TPM) Expression	0	0	null	Mann-Whitney U	3.4921	1.8041	-	2009	6.8679	-	2005	1.9667
TFE3	Median WTS(TPM) Expression	0	0	null	Mann-Whitney U	2.5182	1.3324	-	2009	20.4093	-	2005	8.1049
DAB2IP	Median WTS(TPM) Expression	0	0	null	Mann-Whitney U	2.4773	1.3088	-	2009	29.3368	-	2005	11.8421
TMEM51	Median WTS(TPM) Expression	0	0	null	Mann-Whitney U	2.646	1.4038	-	2009	4.8679	-	2005	1.8397
RTP4	Median WTS(TPM) Expression	0	0	null	Mann-Whitney U	4.033	2.0119	-	2009	2.4105	-	2005	0.5977
NFE2L1	Median WTS(TPM) Expression	0	0	null	Mann-Whitney U	2.3972	1.2613	-	2009	60.1278	-	2005	25.0829
NFE2L2	Median WTS(TPM) Expression	0	0	null	Mann-Whitney U	2.393	1.2588	-	2009	113.379	-	2005	47.3788
GALNT2	Median WTS(TPM) Expression	0	0	null	Mann-Whitney U	2.3335	1.2225	-	2009	36.9684	-	2005	15.8427
TACC1	Median WTS(TPM) Expression	0	0	null	Mann-Whitney U	2.9577	1.5645	-	2009	64.4279	-	2005	21.7833
RFTN1	Median WTS(TPM) Expression	0	0	null	Mann-Whitney U	3.2074	1.6814	-	2009	49.7849	-	2005	15.522
DHRS4	Median WTS(TPM) Expression	0	0	null	Mann-Whitney U	2.2412	1.1642	-	2009	18.4866	-	2005	8.2487
SHB	Median WTS(TPM) Expression	0	0	null	Mann-Whitney U	3.2733	1.7108	-	2009	10.8336	-	2005	3.3097
MFGE8	Median WTS(TPM) Expression	0	0	null	Mann-Whitney U	3.8199	1.9335	-	2009	73.2184	-	2005	19.1678
CTSD	Median WTS(TPM) Expression	0	0	null	Mann-Whitney U	2.8971	1.5346	-	2009	500.236	-	2005	172.668
DPYSL3	Median WTS(TPM) Expression	0	0	null	Mann-Whitney U	3.9925	1.9973	-	2009	74.5481	-	2005	18.6721
IRF1	Median WTS(TPM) Expression	0	0	null	Mann-Whitney U	4.2038	2.0717	-	2009	35.5245	-	2005	8.4506
ITPKC	Median WTS(TPM) Expression	0	0	null	Mann-Whitney U	2.1784	1.1233	-	2009	6.641	-	2005	3.0485
POLR2E	Median WTS(TPM) Expression	0	0	null	Mann-Whitney U	2.0211	1.0152	-	2009	14.0567	-	2005	6.9549
AKR1A1	Median WTS(TPM) Expression	0	0	null	Mann-Whitney U	2.1133	1.0795	-	2009	67.2924	-	2005	31.8423
DPYSL2	Median WTS(TPM) Expression	0	0	null	Mann-Whitney U	2.9011	1.5366	-	2009	34.2806	-	2005	11.8164
SH3PXD2A	Median WTS(TPM) Expression	0	0	null	Mann-Whitney U	2.7491	1.459	-	2009	24.8269	-	2005	9.0309
CYB5R3	Median WTS(TPM) Expression	0	0	null	Mann-Whitney U	2.5324	1.3405	-	2009	83.8284	-	2005	33.1018
SH3KBP1	Median WTS(TPM) Expression	0	0	null	Mann-Whitney U	3.234	1.6933	-	2009	37.6985	-	2005	11.657
SH3GL1	Median WTS(TPM) Expression	0	0	null	Mann-Whitney U	2.171	1.1184	-	2009	22.7826	-	2005	10.4939
TYMP	Median WTS(TPM) Expression	0	0	null	Mann-Whitney U	3.2082	1.6818	-	2009	18.4015	-	2005	5.7357
ITPKB	Median WTS(TPM) Expression	0	0	null	Mann-Whitney U	2.4236	1.2772	-	2009	14.7321	-	2005	6.0786
SH3BP5	Median WTS(TPM) Expression	0	0	null	Mann-Whitney U	2.6911	1.4282	-	2009	13.4229	-	2005	4.9878
FAM192A	Median WTS(TPM) Expression	0	0	null	Mann-Whitney U	2.2204	1.1508	-	2009	46.865	-	2005	21.107
MESDC2	Median WTS(TPM) Expression	0	0	null	Mann-Whitney U	2.22	1.1506	-	2009	19.8517	-	2005	8.9422
CRISPLD2	Median WTS(TPM) Expression	0	0	null	Mann-Whitney U	3.8108	1.9301	-	2009	51.6235	-	2005	13.5467
SH3BGRL3	Median WTS(TPM) Expression	0	0	null	Mann-Whitney U	1.9868	0.9904	-	2009	24.6241	-	2005	12.3941
ZNF641	Median WTS(TPM) Expression	0	0	null	Mann-Whitney U	2.3027	1.2033	-	2009	17.085	-	2005	7.4195
SH3BGRL	Median WTS(TPM) Expression	0	0	null	Mann-Whitney U	3.0653	1.616	-	2009	19.5808	-	2005	6.3879
BSG	Median WTS(TPM) Expression	0	0	null	Mann-Whitney U	2.6149	1.3867	-	2009	142.827	-	2005	54.6213
CRIM1	Median WTS(TPM) Expression	0	0	null	Mann-Whitney U	2.8495	1.5107	-	2009	57.1275	-	2005	20.0484
BST2	Median WTS(TPM) Expression	0	0	null	Mann-Whitney U	4.7415	2.2453	-	2009	27.1904	-	2005	5.7346
MEF2D	Median WTS(TPM) Expression	0	0	null	Mann-Whitney U	2.2597	1.1761	-	2009	35.8745	-	2005	15.8757
AKNA	Median WTS(TPM) Expression	0	0	null	Mann-Whitney U	3.2437	1.6977	-	2009	26.3565	-	2005	8.1254
DPP9	Median WTS(TPM) Expression	0	0	null	Mann-Whitney U	2.2324	1.1586	-	2009	15.3721	-	2005	6.8858
SHC1	Median WTS(TPM) Expression	0	0	null	Mann-Whitney U	2.1665	1.1153	-	2009	59.1343	-	2005	27.2953
ALKBH5	Median WTS(TPM) Expression	0	0	null	Mann-Whitney U	2.3173	1.2124	-	2009	50.4675	-	2005	21.7789
TWF2	Median WTS(TPM) Expression	0	0	null	Mann-Whitney U	2.8718	1.522	-	2009	12.7197	-	2005	4.4292
F13A1	Median WTS(TPM) Expression	0	0	null	Mann-Whitney U	3.7724	1.9155	-	2009	42.1295	-	2005	11.1678
IRF5	Median WTS(TPM) Expression	0	0	null	Mann-Whitney U	2.7043	1.4352	-	2009	6.3967	-	2005	2.3654
SMG9	Median WTS(TPM) Expression	0	0	null	Mann-Whitney U	2.0771	1.0546	-	2009	11.0738	-	2005	5.3313
EXOC3	Median WTS(TPM) Expression	0	0	null	Mann-Whitney U	2.1253	1.0877	-	2009	27.9538	-	2005	13.1526
NUDCD3	Median WTS(TPM) Expression	0	0	null	Mann-Whitney U	2.1677	1.1161	-	2009	54.3527	-	2005	25.0744
BECN1	Median WTS(TPM) Expression	0	0	null	Mann-Whitney U	2.1295	1.0905	-	2009	33.3386	-	2005	15.6556
DLGAP4	Median WTS(TPM) Expression	0	0	null	Mann-Whitney U	2.5715	1.3626	-	2009	118.888	-	2005	46.2326
IRF3	Median WTS(TPM) Expression	0	0	null	Mann-Whitney U	2.3726	1.2465	-	2009	16.4117	-	2005	6.9172
CTSA	Median WTS(TPM) Expression	0	0	null	Mann-Whitney U	2.2695	1.1824	-	2009	54.4437	-	2005	23.9888
DTNBP1	Median WTS(TPM) Expression	0	0	null	Mann-Whitney U	2.245	1.1667	-	2009	17.2562	-	2005	7.6866
BIN1	Median WTS(TPM) Expression	0	0	null	Mann-Whitney U	2.9539	1.5626	-	2009	12.6636	-	2005	4.2871
BIN2	Median WTS(TPM) Expression	0	0	null	Mann-Whitney U	3.5748	1.8379	-	2009	6.7249	-	2005	1.8812
CTSB	Median WTS(TPM) Expression	0	0	null	Mann-Whitney U	3.2757	1.7118	-	2009	393.856	-	2005	120.236
EZR	Median WTS(TPM) Expression	0	0	null	Mann-Whitney U	2.3499	1.2326	-	2009	99.3538	-	2005	42.2795
BIN3	Median WTS(TPM) Expression	0	0	null	Mann-Whitney U	2.3171	1.2123	-	2009	12.2281	-	2005	5.2773
CTSC	Median WTS(TPM) Expression	0	0	null	Mann-Whitney U	3.2504	1.7006	-	2009	68.6396	-	2005	21.1175
FAM102A	Median WTS(TPM) Expression	0	0	null	Mann-Whitney U	2.3677	1.2435	-	2009	43.2426	-	2005	18.2636
MGAT1	Median WTS(TPM) Expression	0	0	null	Mann-Whitney U	2.4676	1.3031	-	2009	39.2365	-	2005	15.9009
BLVRB	Median WTS(TPM) Expression	0	0	null	Mann-Whitney U	2.7556	1.4624	-	2009	41.8935	-	2005	15.203
ATL3	Median WTS(TPM) Expression	0	0	null	Mann-Whitney U	2.3471	1.2309	-	2009	54.8127	-	2005	23.3536
IRF2BPL	Median WTS(TPM) Expression	0	0	null	Mann-Whitney U	2.2496	1.1697	-	2009	27.7689	-	2005	12.3437
APOBEC3G	Median WTS(TPM) Expression	0	0	null	Mann-Whitney U	3.8828	1.9571	-	2009	8.8094	-	2005	2.2688
SHKBP1	Median WTS(TPM) Expression	0	0	null	Mann-Whitney U	2.6236	1.3916	-	2009	8.4561	-	2005	3.223
TYROBP	Median WTS(TPM) Expression	0	0	null	Mann-Whitney U	2.8335	1.5026	-	2009	66.5091	-	2005	23.4728
DSCR3	Median WTS(TPM) Expression	0	0	null	Mann-Whitney U	2.1496	1.1041	-	2009	41.9332	-	2005	19.5074
IRF2	Median WTS(TPM) Expression	0	0	null	Mann-Whitney U	2.6606	1.4117	-	2009	47.4887	-	2005	17.849
SHISA5	Median WTS(TPM) Expression	0	0	null	Mann-Whitney U	2.4705	1.3048	-	2009	98.9014	-	2005	40.0324
FAM114A1	Median WTS(TPM) Expression	0	0	null	Mann-Whitney U	2.5185	1.3326	-	2009	52.2261	-	2005	20.737
MFNG	Median WTS(TPM) Expression	0	0	null	Mann-Whitney U	3.2707	1.7096	-	2009	5.376	-	2005	1.6437
MPEG1	Median WTS(TPM) Expression	0	0	null	Mann-Whitney U	3.2164	1.6854	-	2009	13.7942	-	2005	4.2887
CYBA	Median WTS(TPM) Expression	0	0	null	Mann-Whitney U	3.652	1.8687	-	2009	21.2054	-	2005	5.8066
BTN2A1	Median WTS(TPM) Expression	0	0	null	Mann-Whitney U	2.4486	1.292	-	2009	17.5681	-	2005	7.1747
UBXN6	Median WTS(TPM) Expression	0	0	null	Mann-Whitney U	2.2561	1.1738	-	2009	40.8974	-	2005	18.1276
SNX8	Median WTS(TPM) Expression	0	0	null	Mann-Whitney U	2.2762	1.1866	-	2009	34.27	-	2005	15.0556
SNX9	Median WTS(TPM) Expression	0	0	null	Mann-Whitney U	2.362	1.24	-	2009	44.2182	-	2005	18.7209
RAB20	Median WTS(TPM) Expression	0	0	null	Mann-Whitney U	2.4458	1.2903	-	2009	4.7569	-	2005	1.9449
PLTP	Median WTS(TPM) Expression	0	0	null	Mann-Whitney U	3.0982	1.6314	-	2009	21.2595	-	2005	6.862
MCL1	Median WTS(TPM) Expression	0	0	null	Mann-Whitney U	2.3062	1.2055	-	2009	123.135	-	2005	53.394
DOCK2	Median WTS(TPM) Expression	0	0	null	Mann-Whitney U	3.1527	1.6566	-	2009	13.3736	-	2005	4.242
SOD2	Median WTS(TPM) Expression	0	0	null	Mann-Whitney U	2.9276	1.5497	-	2009	365.07	-	2005	124.701
DOCK11	Median WTS(TPM) Expression	0	0	null	Mann-Whitney U	2.8711	1.5216	-	2009	8.2026	-	2005	2.857
PLSCR1	Median WTS(TPM) Expression	0	0	null	Mann-Whitney U	3.6224	1.8569	-	2009	59.7576	-	2005	16.4968
NUDT18	Median WTS(TPM) Expression	0	0	null	Mann-Whitney U	2.524	1.3357	-	2009	2.4393	-	2005	0.9664
APOBEC3D	Median WTS(TPM) Expression	0	0	null	Mann-Whitney U	4.1136	2.0404	-	2009	4.7935	-	2005	1.1653
TXLNA	Median WTS(TPM) Expression	0	0	null	Mann-Whitney U	1.8376	0.8778	-	2009	8.1779	-	2005	4.4503
C10orf54	Median WTS(TPM) Expression	0	0	null	Mann-Whitney U	3.8567	1.9474	-	2009	14.7444	-	2005	3.8231
DDX24	Median WTS(TPM) Expression	0	0	null	Mann-Whitney U	2.343	1.2283	-	2009	111.699	-	2005	47.6742
MS4A6A	Median WTS(TPM) Expression	0	0	null	Mann-Whitney U	2.9808	1.5757	-	2009	62.5734	-	2005	20.9925
APOBEC3C	Median WTS(TPM) Expression	0	0	null	Mann-Whitney U	3.3524	1.7452	-	2009	6.4489	-	2005	1.9237
CTSO	Median WTS(TPM) Expression	0	0	null	Mann-Whitney U	2.4768	1.3085	-	2009	14.7623	-	2005	5.9603
MT-ND4	Median WTS(TPM) Expression	0	0	null	Mann-Whitney U	0.1878	-2.4124	-	2009	115.936	-	2005	617.215
SF3A1	Median WTS(TPM) Expression	0	0	null	Mann-Whitney U	2.2434	1.1657	-	2009	141.444	-	2005	63.0503
DAZAP2	Median WTS(TPM) Expression	0	0	null	Mann-Whitney U	2.2067	1.1419	-	2009	171.582	-	2005	77.7541
AQP1	Median WTS(TPM) Expression	0	0	null	Mann-Whitney U	3.0009	1.5854	-	2009	28.203	-	2005	9.3983
GALNS	Median WTS(TPM) Expression	0	0	null	Mann-Whitney U	2.3958	1.2605	-	2009	16.2077	-	2005	6.7652
SP110	Median WTS(TPM) Expression	0	0	null	Mann-Whitney U	2.7936	1.4821	-	2009	46.6585	-	2005	16.7018
PLIN3	Median WTS(TPM) Expression	0	0	null	Mann-Whitney U	2.6302	1.3952	-	2009	13.5741	-	2005	5.1609
MBNL1	Median WTS(TPM) Expression	0	0	null	Mann-Whitney U	2.3837	1.2532	-	2009	110.514	-	2005	46.3618
CDC42EP3	Median WTS(TPM) Expression	0	0	null	Mann-Whitney U	2.6184	1.3887	-	2009	43.6617	-	2005	16.6748
CDC42EP4	Median WTS(TPM) Expression	0	0	null	Mann-Whitney U	2.4136	1.2712	-	2009	8.0903	-	2005	3.352
NUMB	Median WTS(TPM) Expression	0	0	null	Mann-Whitney U	2.1958	1.1348	-	2009	86.7658	-	2005	39.514
SNX3	Median WTS(TPM) Expression	0	0	null	Mann-Whitney U	2.4887	1.3154	-	2009	159.685	-	2005	64.1649
PLXDC2	Median WTS(TPM) Expression	0	0	null	Mann-Whitney U	3.1627	1.6612	-	2009	37.0499	-	2005	11.7145
DOCK6	Median WTS(TPM) Expression	0	0	null	Mann-Whitney U	2.3839	1.2533	-	2009	16.9393	-	2005	7.1057
PLXNB2	Median WTS(TPM) Expression	0	0	null	Mann-Whitney U	2.3571	1.237	-	2009	119.468	-	2005	50.6853
RP11-946L20.4	Median WTS(TPM) Expression	0	0	null	Mann-Whitney U	0.1219	-3.0362	-	2009	2.2937	-	2005	18.8161
CTSH	Median WTS(TPM) Expression	0	0	null	Mann-Whitney U	2.8496	1.5107	-	2009	133.692	-	2005	46.9167
APOL3	Median WTS(TPM) Expression	0	0	null	Mann-Whitney U	3.98	1.9928	-	2009	27.3244	-	2005	6.8654
PREX1	Median WTS(TPM) Expression	0	0	null	Mann-Whitney U	2.7886	1.4795	-	2009	10.7925	-	2005	3.8702
BTN3A1	Median WTS(TPM) Expression	0	0	null	Mann-Whitney U	3.1195	1.6413	-	2009	20.0398	-	2005	6.4241
CYBB	Median WTS(TPM) Expression	0	0	null	Mann-Whitney U	3.3616	1.7491	-	2009	23.235	-	2005	6.9119
PNPLA6	Median WTS(TPM) Expression	0	0	null	Mann-Whitney U	2.2354	1.1605	-	2009	10.6887	-	2005	4.7816
RNASET2	Median WTS(TPM) Expression	0	0	null	Mann-Whitney U	2.2369	1.1615	-	2009	43.877	-	2005	19.6147
RNASEL	Median WTS(TPM) Expression	0	0	null	Mann-Whitney U	2.8011	1.486	-	2009	12.0939	-	2005	4.3176
PRF1	Median WTS(TPM) Expression	0	0	null	Mann-Whitney U	3.8739	1.9538	-	2009	1.5084	-	2005	0.3894
MED16	Median WTS(TPM) Expression	0	0	null	Mann-Whitney U	2.2358	1.1608	-	2009	27.2319	-	2005	12.1801
FAM78A	Median WTS(TPM) Expression	0	0	null	Mann-Whitney U	3.317	1.7299	-	2009	5.1742	-	2005	1.5599
BTN3A2	Median WTS(TPM) Expression	0	0	null	Mann-Whitney U	3.3707	1.7531	-	2009	26.3418	-	2005	7.8149
BTN3A3	Median WTS(TPM) Expression	0	0	null	Mann-Whitney U	3.4641	1.7925	-	2009	31.7759	-	2005	9.1729
APOL6	Median WTS(TPM) Expression	0	0	null	Mann-Whitney U	3.8716	1.9529	-	2009	7.7532	-	2005	2.0025
TXNDC5	Median WTS(TPM) Expression	0	0	null	Mann-Whitney U	2.3518	1.2338	-	2009	80.9074	-	2005	34.4017
MECP2	Median WTS(TPM) Expression	0	0	null	Mann-Whitney U	2.2719	1.1839	-	2009	74.5026	-	2005	32.793
PML	Median WTS(TPM) Expression	0	0	null	Mann-Whitney U	2.6963	1.431	-	2009	30.3202	-	2005	11.245
SNX12	Median WTS(TPM) Expression	0	0	null	Mann-Whitney U	2.3133	1.21	-	2009	44.1423	-	2005	19.0818
SFXN3	Median WTS(TPM) Expression	0	0	null	Mann-Whitney U	2.7345	1.4513	-	2009	11.855	-	2005	4.3353
MSN	Median WTS(TPM) Expression	0	0	null	Mann-Whitney U	3.2296	1.6914	-	2009	70.4758	-	2005	21.8216
SNX18	Median WTS(TPM) Expression	0	0	null	Mann-Whitney U	2.4021	1.2643	-	2009	8.1821	-	2005	3.4062
MSRA	Median WTS(TPM) Expression	0	0	null	Mann-Whitney U	3.0347	1.6016	-	2009	10.452	-	2005	3.4442
DOK2	Median WTS(TPM) Expression	0	0	null	Mann-Whitney U	3.5352	1.8218	-	2009	3.421	-	2005	0.9677
CTSL1	Median WTS(TPM) Expression	0	0	null	Mann-Whitney U	2.3144	1.2106	-	2009	74.7703	-	2005	32.3072
SNX21	Median WTS(TPM) Expression	0	0	null	Mann-Whitney U	2.2966	1.1995	-	2009	13.8074	-	2005	6.012
IQSEC1	Median WTS(TPM) Expression	0	0	null	Mann-Whitney U	2.3905	1.2573	-	2009	55.7358	-	2005	23.3151
DTX3L	Median WTS(TPM) Expression	0	0	null	Mann-Whitney U	2.7852	1.4778	-	2009	46.6094	-	2005	16.7346
RNF166	Median WTS(TPM) Expression	0	0	null	Mann-Whitney U	2.7743	1.4721	-	2009	12.9135	-	2005	4.6546
ETV7	Median WTS(TPM) Expression	0	0	null	Mann-Whitney U	5.7331	2.5193	-	2009	2.2941	-	2005	0.4001
SLC39A1	Median WTS(TPM) Expression	0	0	null	Mann-Whitney U	2.2335	1.1593	-	2009	24.1971	-	2005	10.8336
MOB2	Median WTS(TPM) Expression	0	0	null	Mann-Whitney U	2.2505	1.1703	-	2009	25.2626	-	2005	11.2252
MOB1A	Median WTS(TPM) Expression	0	0	null	Mann-Whitney U	2.2816	1.19	-	2009	67.9519	-	2005	29.7831
ATP6V1B2	Median WTS(TPM) Expression	0	0	null	Mann-Whitney U	2.3258	1.2177	-	2009	43.8077	-	2005	18.8353
ELL	Median WTS(TPM) Expression	0	0	null	Mann-Whitney U	2.2778	1.1876	-	2009	5.6817	-	2005	2.4944
DDAH2	Median WTS(TPM) Expression	0	0	null	Mann-Whitney U	2.3716	1.2459	-	2009	23.9811	-	2005	10.1118
SLC12A7	Median WTS(TPM) Expression	0	0	null	Mann-Whitney U	2.4083	1.268	-	2009	54.5053	-	2005	22.6323
CTDP1	Median WTS(TPM) Expression	0	0	null	Mann-Whitney U	2.3194	1.2137	-	2009	5.3662	-	2005	2.3136
CD7	Median WTS(TPM) Expression	0	0	null	Mann-Whitney U	4.8094	2.2659	-	2009	2.2825	-	2005	0.4746
APOL1	Median WTS(TPM) Expression	0	0	null	Mann-Whitney U	5.177	2.3721	-	2009	28.3328	-	2005	5.4728
PPM1M	Median WTS(TPM) Expression	0	0	null	Mann-Whitney U	2.2549	1.1731	-	2009	5.8557	-	2005	2.5968
UBA7	Median WTS(TPM) Expression	0	0	null	Mann-Whitney U	3.9413	1.9787	-	2009	31.1912	-	2005	7.914
SLC12A4	Median WTS(TPM) Expression	0	0	null	Mann-Whitney U	3.1633	1.6614	-	2009	40.8151	-	2005	12.9029
ATP6V0D1	Median WTS(TPM) Expression	0	0	null	Mann-Whitney U	2.6864	1.4257	-	2009	74.2729	-	2005	27.6474
ZNFX1	Median WTS(TPM) Expression	0	0	null	Mann-Whitney U	2.5069	1.3259	-	2009	39.874	-	2005	15.9055
SLC10A3	Median WTS(TPM) Expression	0	0	null	Mann-Whitney U	2.4099	1.269	-	2009	13.6908	-	2005	5.681
MR1	Median WTS(TPM) Expression	0	0	null	Mann-Whitney U	3.3536	1.7457	-	2009	11.6513	-	2005	3.4743
BAG3	Median WTS(TPM) Expression	0	0	null	Mann-Whitney U	2.2412	1.1642	-	2009	19.6495	-	2005	8.7676
MRAS	Median WTS(TPM) Expression	0	0	null	Mann-Whitney U	2.9497	1.5606	-	2009	15.567	-	2005	5.2775
SLC39A7	Median WTS(TPM) Expression	0	0	null	Mann-Whitney U	2.1706	1.1181	-	2009	47.2246	-	2005	21.7568
IST1	Median WTS(TPM) Expression	0	0	null	Mann-Whitney U	2.0954	1.0672	-	2009	83.817	-	2005	40.0004
MRC2	Median WTS(TPM) Expression	0	0	null	Mann-Whitney U	3.7549	1.9088	-	2009	14.7471	-	2005	3.9274
MMP2	Median WTS(TPM) Expression	0	0	null	Mann-Whitney U	4.3561	2.123	-	2009	95.1397	-	2005	21.8408
CD97	Median WTS(TPM) Expression	0	0	null	Mann-Whitney U	3.0523	1.6099	-	2009	9.9882	-	2005	3.2723
MRFAP1	Median WTS(TPM) Expression	0	0	null	Mann-Whitney U	2.555	1.3533	-	2009	96.9764	-	2005	37.9554
MRFAP1L1	Median WTS(TPM) Expression	0	0	null	Mann-Whitney U	1.9871	0.9906	-	2009	19.0142	-	2005	9.569
DYNC1LI2	Median WTS(TPM) Expression	0	0	null	Mann-Whitney U	2.3076	1.2064	-	2009	147.703	-	2005	64.0073
EMILIN1	Median WTS(TPM) Expression	0	0	null	Mann-Whitney U	4.1966	2.0692	-	2009	16.0779	-	2005	3.8312
CST3	Median WTS(TPM) Expression	0	0	null	Mann-Whitney U	2.9366	1.5542	-	2009	254.592	-	2005	86.6957
ELF1	Median WTS(TPM) Expression	0	0	null	Mann-Whitney U	2.7975	1.4841	-	2009	40.6283	-	2005	14.5231
ELAVL1	Median WTS(TPM) Expression	0	0	null	Mann-Whitney U	2.1576	1.1094	-	2009	72.5729	-	2005	33.6362
MOB3A	Median WTS(TPM) Expression	0	0	null	Mann-Whitney U	2.1084	1.0762	-	2009	7.155	-	2005	3.3935
SLC15A3	Median WTS(TPM) Expression	0	0	null	Mann-Whitney U	3.0313	1.5999	-	2009	21.4083	-	2005	7.0625
EFHD2	Median WTS(TPM) Expression	0	0	null	Mann-Whitney U	2.6905	1.4279	-	2009	7.3424	-	2005	2.729
PPP1R9B	Median WTS(TPM) Expression	0	0	null	Mann-Whitney U	2.2893	1.1949	-	2009	16.8513	-	2005	7.3609
CD8A	Median WTS(TPM) Expression	0	0	null	Mann-Whitney U	4.7014	2.2331	-	2009	4.0362	-	2005	0.8585
EGLN2	Median WTS(TPM) Expression	0	0	null	Mann-Whitney U	2.3097	1.2077	-	2009	18.348	-	2005	7.9438
SLC24A6	Median WTS(TPM) Expression	0	0	null	Mann-Whitney U	2.3451	1.2296	-	2009	13.6496	-	2005	5.8206
ZYX	Median WTS(TPM) Expression	0	0	null	Mann-Whitney U	2.5004	1.3222	-	2009	58.8823	-	2005	23.5493
UBE2L6	Median WTS(TPM) Expression	0	0	null	Mann-Whitney U	4.5028	2.1708	-	2009	72.1106	-	2005	16.0145
EHBP1L1	Median WTS(TPM) Expression	0	0	null	Mann-Whitney U	2.7082	1.4374	-	2009	24.697	-	2005	9.1192
EHD1	Median WTS(TPM) Expression	0	0	null	Mann-Whitney U	2.7565	1.4628	-	2009	68.0188	-	2005	24.6758
EHD2	Median WTS(TPM) Expression	0	0	null	Mann-Whitney U	3.2504	1.7006	-	2009	15.5972	-	2005	4.7985
EHD4	Median WTS(TPM) Expression	0	0	null	Mann-Whitney U	2.3837	1.2532	-	2009	11.5782	-	2005	4.8572
EFEMP2	Median WTS(TPM) Expression	0	0	null	Mann-Whitney U	3.5067	1.8101	-	2009	43.1187	-	2005	12.296
B2M	Median WTS(TPM) Expression	0	0	null	Mann-Whitney U	2.9669	1.569	-	2009	1965.07	-	2005	662.326
ITGA3	Median WTS(TPM) Expression	0	0	null	Mann-Whitney U	3.113	1.6383	-	2009	25.5934	-	2005	8.2216
B3GALT4	Median WTS(TPM) Expression	0	0	null	Mann-Whitney U	2.9861	1.5782	-	2009	3.1358	-	2005	1.0501
CTIF	Median WTS(TPM) Expression	0	0	null	Mann-Whitney U	2.4969	1.3202	-	2009	6.3654	-	2005	2.5493
UBC	Median WTS(TPM) Expression	0	0	null	Mann-Whitney U	2.2695	1.1824	-	2009	1058.39	-	2005	466.358
MORF4L1	Median WTS(TPM) Expression	0	0	null	Mann-Whitney U	2.1894	1.1305	-	2009	172.428	-	2005	78.7556
PPP1R18	Median WTS(TPM) Expression	0	0	null	Mann-Whitney U	3.2101	1.6826	-	2009	14.7409	-	2005	4.5921
EDEM2	Median WTS(TPM) Expression	0	0	null	Mann-Whitney U	2.2722	1.1841	-	2009	20.1401	-	2005	8.8636
PPP1R15A	Median WTS(TPM) Expression	0	0	null	Mann-Whitney U	2.2905	1.1957	-	2009	18.9	-	2005	8.2513
CD81	Median WTS(TPM) Expression	0	0	null	Mann-Whitney U	2.3158	1.2115	-	2009	154.587	-	2005	66.7521
PPP1R13L	Median WTS(TPM) Expression	0	0	null	Mann-Whitney U	2.4654	1.3018	-	2009	12.9898	-	2005	5.2688
EIF3G	Median WTS(TPM) Expression	0	0	null	Mann-Whitney U	2.1346	1.094	-	2009	63.3573	-	2005	29.6813
PPP1R12C	Median WTS(TPM) Expression	0	0	null	Mann-Whitney U	2.4603	1.2988	-	2009	14.4906	-	2005	5.8898
RAB11B	Median WTS(TPM) Expression	0	0	null	Mann-Whitney U	2.0391	1.028	-	2009	33.5745	-	2005	16.4651
MOB3C	Median WTS(TPM) Expression	0	0	null	Mann-Whitney U	2.8094	1.4902	-	2009	8.4873	-	2005	3.0211
CSRP1	Median WTS(TPM) Expression	0	0	null	Mann-Whitney U	3.8059	1.9283	-	2009	124.556	-	2005	32.7268
EML2	Median WTS(TPM) Expression	0	0	null	Mann-Whitney U	2.3751	1.248	-	2009	13.7725	-	2005	5.7987
AC011498.1	Median WTS(TPM) Expression	0	0	null	Mann-Whitney U	2.1279	1.0894	-	2009	10.7936	-	2005	5.0724
IRF8	Median WTS(TPM) Expression	0	0	null	Mann-Whitney U	3.3412	1.7404	-	2009	11.5905	-	2005	3.469
ISCU	Median WTS(TPM) Expression	0	0	null	Mann-Whitney U	2.1175	1.0824	-	2009	44.7974	-	2005	21.1556
EPSTI1	Median WTS(TPM) Expression	0	0	null	Mann-Whitney U	3.5947	1.8459	-	2009	4.2994	-	2005	1.196
SLFN5	Median WTS(TPM) Expression	0	0	null	Mann-Whitney U	2.825	1.4983	-	2009	20.6066	-	2005	7.2943
ERAP1	Median WTS(TPM) Expression	0	0	null	Mann-Whitney U	3.0092	1.5894	-	2009	100.539	-	2005	33.4102
PPARD	Median WTS(TPM) Expression	0	0	null	Mann-Whitney U	2.4557	1.2961	-	2009	23.988	-	2005	9.7683
BCL2L1	Median WTS(TPM) Expression	0	0	null	Mann-Whitney U	2.2189	1.1499	-	2009	38.0114	-	2005	17.1306
RNF213	Median WTS(TPM) Expression	0	0	null	Mann-Whitney U	2.5683	1.3608	-	2009	212.906	-	2005	82.8965
CDC37	Median WTS(TPM) Expression	0	0	null	Mann-Whitney U	2.2854	1.1925	-	2009	66.9309	-	2005	29.2859
SIL1	Median WTS(TPM) Expression	0	0	null	Mann-Whitney U	2.2506	1.1703	-	2009	63.3979	-	2005	28.1692
RORA	Median WTS(TPM) Expression	0	0	null	Mann-Whitney U	2.6565	1.4095	-	2009	50.332	-	2005	18.9469
IRF9	Median WTS(TPM) Expression	0	0	null	Mann-Whitney U	3.5532	1.8291	-	2009	70.5572	-	2005	19.8575
ATP2A3	Median WTS(TPM) Expression	0	0	null	Mann-Whitney U	3.7241	1.8969	-	2009	18.509	-	2005	4.9701
SIK3	Median WTS(TPM) Expression	0	0	null	Mann-Whitney U	2.356	1.2363	-	2009	31.2631	-	2005	13.2695
IRF7	Median WTS(TPM) Expression	0	0	null	Mann-Whitney U	2.4413	1.2877	-	2009	25.6988	-	2005	10.5267
CD99	Median WTS(TPM) Expression	0	0	null	Mann-Whitney U	2.4045	1.2658	-	2009	262.771	-	2005	109.281
MIER2	Median WTS(TPM) Expression	0	0	null	Mann-Whitney U	2.2527	1.1716	-	2009	6.5953	-	2005	2.9278
PPP6R1	Median WTS(TPM) Expression	0	0	null	Mann-Whitney U	2.1058	1.0743	-	2009	10.7958	-	2005	5.1268
ITM2B	Median WTS(TPM) Expression	0	0	null	Mann-Whitney U	2.3808	1.2514	-	2009	264.7	-	2005	111.184
RNF19B	Median WTS(TPM) Expression	0	0	null	Mann-Whitney U	2.5326	1.3406	-	2009	22.5054	-	2005	8.8864
APOL2	Median WTS(TPM) Expression	0	0	null	Mann-Whitney U	3.0518	1.6096	-	2009	40.4912	-	2005	13.2681
SMAP2	Median WTS(TPM) Expression	0	0	null	Mann-Whitney U	2.2646	1.1792	-	2009	47.37	-	2005	20.918
ITM2C	Median WTS(TPM) Expression	0	0	null	Mann-Whitney U	3.4027	1.7667	-	2009	68.9568	-	2005	20.2654
ETS1	Median WTS(TPM) Expression	0	0	null	Mann-Whitney U	2.9631	1.5671	-	2009	43.4262	-	2005	14.6558
PPT1	Median WTS(TPM) Expression	0	0	null	Mann-Whitney U	2.5008	1.3224	-	2009	179.688	-	2005	71.8514
DLL1	Median WTS(TPM) Expression	0	0	null	Mann-Whitney U	3.1866	1.672	-	2009	3.4926	-	2005	1.096
CSF1R	Median WTS(TPM) Expression	0	0	null	Mann-Whitney U	3.6904	1.8838	-	2009	42.7586	-	2005	11.5863
NUCB1	Median WTS(TPM) Expression	0	0	null	Mann-Whitney U	2.6278	1.3939	-	2009	107.37	-	2005	40.8586
MICA	Median WTS(TPM) Expression	0	0	null	Mann-Whitney U	4.2659	2.0929	-	2009	23.9702	-	2005	5.619
SLCO2B1	Median WTS(TPM) Expression	0	0	null	Mann-Whitney U	2.9885	1.5794	-	2009	39.1196	-	2005	13.0902
BCAR1	Median WTS(TPM) Expression	0	0	null	Mann-Whitney U	2.3373	1.2249	-	2009	33.1162	-	2005	14.1683
DUSP22	Median WTS(TPM) Expression	0	0	null	Mann-Whitney U	2.2655	1.1798	-	2009	9.7743	-	2005	4.3144
SIRPA	Median WTS(TPM) Expression	0	0	null	Mann-Whitney U	2.7144	1.4406	-	2009	7.9416	-	2005	2.9258
RNH1	Median WTS(TPM) Expression	0	0	null	Mann-Whitney U	2.4615	1.2995	-	2009	40.3813	-	2005	16.4053
PPM1F	Median WTS(TPM) Expression	0	0	null	Mann-Whitney U	2.3512	1.2334	-	2009	21.0358	-	2005	8.947
RNF40	Median WTS(TPM) Expression	0	0	null	Mann-Whitney U	2.2099	1.144	-	2009	60.3554	-	2005	27.3119
EMP3	Median WTS(TPM) Expression	0	0	null	Mann-Whitney U	3.0294	1.599	-	2009	12.8079	-	2005	4.2279
EMR2	Median WTS(TPM) Expression	0	0	null	Mann-Whitney U	3.3595	1.7483	-	2009	5.5841	-	2005	1.6622
ENG	Median WTS(TPM) Expression	0	0	null	Mann-Whitney U	3.2298	1.6914	-	2009	61.6812	-	2005	19.0977
R3HDM4	Median WTS(TPM) Expression	0	0	null	Mann-Whitney U	1.9393	0.9555	-	2009	7.8406	-	2005	4.043
SLA	Median WTS(TPM) Expression	0	0	null	Mann-Whitney U	3.1293	1.6458	-	2009	10.7931	-	2005	3.449
ITGB2	Median WTS(TPM) Expression	0	0	null	Mann-Whitney U	3.8331	1.9385	-	2009	42.2649	-	2005	11.0262
EPAS1	Median WTS(TPM) Expression	0	0	null	Mann-Whitney U	2.6365	1.3986	-	2009	92.1101	-	2005	34.9359
CSNK1G2	Median WTS(TPM) Expression	0	0	null	Mann-Whitney U	2.1087	1.0763	-	2009	14.8429	-	2005	7.039
RNF220	Median WTS(TPM) Expression	0	0	null	Mann-Whitney U	2.1283	1.0897	-	2009	42.1755	-	2005	19.8167
EPB41L1	Median WTS(TPM) Expression	0	0	null	Mann-Whitney U	2.4002	1.2632	-	2009	25.4689	-	2005	10.611
EPB41L3	Median WTS(TPM) Expression	0	0	null	Mann-Whitney U	3.3829	1.7582	-	2009	14.8846	-	2005	4.4
MLKL	Median WTS(TPM) Expression	0	0	null	Mann-Whitney U	3.4483	1.7859	-	2009	6.7584	-	2005	1.9599
SKAP1	Median WTS(TPM) Expression	0	0	null	Mann-Whitney U	4.8446	2.2764	-	2009	3.5264	-	2005	0.7279
PPIC	Median WTS(TPM) Expression	0	0	null	Mann-Whitney U	3.1028	1.6336	-	2009	26.6071	-	2005	8.5751
PPP4C	Median WTS(TPM) Expression	0	0	null	Mann-Whitney U	2.0292	1.0209	-	2009	29.258	-	2005	14.4184
CD99L2	Median WTS(TPM) Expression	0	0	null	Mann-Whitney U	2.5514	1.3513	-	2009	15.7504	-	2005	6.1732
ITGB4	Median WTS(TPM) Expression	0	0	null	Mann-Whitney U	4.1612	2.057	-	2009	9.0424	-	2005	2.173
CSK	Median WTS(TPM) Expression	0	0	null	Mann-Whitney U	2.2571	1.1745	-	2009	37.1932	-	2005	16.4785
SIRT6	Median WTS(TPM) Expression	0	0	null	Mann-Whitney U	2.2354	1.1605	-	2009	4.9666	-	2005	2.2218
ISG20	Median WTS(TPM) Expression	0	0	null	Mann-Whitney U	4.1769	2.0624	-	2009	10.183	-	2005	2.4379
ISG15	Median WTS(TPM) Expression	0	0	null	Mann-Whitney U	4.5455	2.1844	-	2009	18.4059	-	2005	4.0493
SLC9A1	Median WTS(TPM) Expression	0	0	null	Mann-Whitney U	2.6356	1.3981	-	2009	26.6826	-	2005	10.1239
MKNK2	Median WTS(TPM) Expression	0	0	null	Mann-Whitney U	2.302	1.2029	-	2009	63.3565	-	2005	27.523
EPS15	Median WTS(TPM) Expression	0	0	null	Mann-Whitney U	2.2386	1.1626	-	2009	96.7384	-	2005	43.2129
MTCH1	Median WTS(TPM) Expression	0	0	null	Mann-Whitney U	2.2964	1.1994	-	2009	133.582	-	2005	58.1709
SP100	Median WTS(TPM) Expression	0	0	null	Mann-Whitney U	3.5623	1.8328	-	2009	61.8135	-	2005	17.3519
COTL1	Median WTS(TPM) Expression	0	0	null	Mann-Whitney U	2.959	1.5651	-	2009	26.2881	-	2005	8.884
STOM	Median WTS(TPM) Expression	0	0	null	Mann-Whitney U	3.3928	1.7625	-	2009	51.3635	-	2005	15.1391
LSP1	Median WTS(TPM) Expression	0	0	null	Mann-Whitney U	3.1183	1.6407	-	2009	9.2489	-	2005	2.966
COPE	Median WTS(TPM) Expression	0	0	null	Mann-Whitney U	2.4016	1.264	-	2009	76.5292	-	2005	31.8659
C17orf59	Median WTS(TPM) Expression	0	0	null	Mann-Whitney U	2.6402	1.4007	-	2009	3.2378	-	2005	1.2263
FTH1	Median WTS(TPM) Expression	0	0	null	Mann-Whitney U	2.0532	1.0379	-	2009	823.919	-	2005	401.276
TTC39B	Median WTS(TPM) Expression	0	0	null	Mann-Whitney U	2.7069	1.4366	-	2009	12.9547	-	2005	4.7858
PIP4K2A	Median WTS(TPM) Expression	0	0	null	Mann-Whitney U	2.7309	1.4494	-	2009	40.2335	-	2005	14.7328
FTSJ3	Median WTS(TPM) Expression	0	0	null	Mann-Whitney U	2.1203	1.0843	-	2009	14.0377	-	2005	6.6206
STRN4	Median WTS(TPM) Expression	0	0	null	Mann-Whitney U	2.1195	1.0837	-	2009	31.274	-	2005	14.7555
NSFL1C	Median WTS(TPM) Expression	0	0	null	Mann-Whitney U	2.2725	1.1843	-	2009	47.6737	-	2005	20.9781
C17orf62	Median WTS(TPM) Expression	0	0	null	Mann-Whitney U	2.3673	1.2432	-	2009	16	-	2005	6.7588
STX10	Median WTS(TPM) Expression	0	0	null	Mann-Whitney U	2.0772	1.0546	-	2009	22.2429	-	2005	10.7081
SELPLG	Median WTS(TPM) Expression	0	0	null	Mann-Whitney U	3.5439	1.8253	-	2009	7.762	-	2005	2.1902
RGS19	Median WTS(TPM) Expression	0	0	null	Mann-Whitney U	2.7079	1.4372	-	2009	3.9734	-	2005	1.4673
STX12	Median WTS(TPM) Expression	0	0	null	Mann-Whitney U	2.1829	1.1262	-	2009	30.3294	-	2005	13.8944
SEL1L3	Median WTS(TPM) Expression	0	0	null	Mann-Whitney U	2.7769	1.4735	-	2009	56.9268	-	2005	20.4998
RAB7A	Median WTS(TPM) Expression	0	0	null	Mann-Whitney U	2.1408	1.0981	-	2009	140.718	-	2005	65.7328
FUCA1	Median WTS(TPM) Expression	0	0	null	Mann-Whitney U	2.6249	1.3923	-	2009	38.5209	-	2005	14.6752
C17orf76-AS1	Median WTS(TPM) Expression	0	0	null	Mann-Whitney U	0.2044	-2.2905	-	2009	3.371	-	2005	16.4922
CD3D	Median WTS(TPM) Expression	0	0	null	Mann-Whitney U	5.6558	2.4997	-	2009	12.8685	-	2005	2.2753
STX4	Median WTS(TPM) Expression	0	0	null	Mann-Whitney U	2.1793	1.1239	-	2009	15.1942	-	2005	6.972
STX5	Median WTS(TPM) Expression	0	0	null	Mann-Whitney U	2.0799	1.0565	-	2009	29.7962	-	2005	14.3258
DANCR	Median WTS(TPM) Expression	0	0	null	Mann-Whitney U	0.1764	-2.5034	-	2009	0.6744	-	2005	3.8239
STX7	Median WTS(TPM) Expression	0	0	null	Mann-Whitney U	2.3815	1.2519	-	2009	41.0554	-	2005	17.2393
CD37	Median WTS(TPM) Expression	0	0	null	Mann-Whitney U	2.7459	1.4573	-	2009	11.4877	-	2005	4.1837
STXBP2	Median WTS(TPM) Expression	0	0	null	Mann-Whitney U	2.3409	1.2271	-	2009	30.6767	-	2005	13.1044
MUL1	Median WTS(TPM) Expression	0	0	null	Mann-Whitney U	2.0659	1.0468	-	2009	6.2131	-	2005	3.0075
AFAP1	Median WTS(TPM) Expression	0	0	null	Mann-Whitney U	2.4812	1.311	-	2009	12.0548	-	2005	4.8585
PIN1	Median WTS(TPM) Expression	0	0	null	Mann-Whitney U	2.1576	1.1094	-	2009	15.1383	-	2005	7.0164
ACTB	Median WTS(TPM) Expression	0	0	null	Mann-Whitney U	2.7507	1.4598	-	2009	1718.05	-	2005	624.577
UNC13D	Median WTS(TPM) Expression	0	0	null	Mann-Whitney U	3.0909	1.628	-	2009	2.7167	-	2005	0.8789
T-Cell Inflamed Score	Transcriptomic signatures - Biomarkers	0	0	null	Mann-Whitney U	10.5294	3.3964	-	2007	19	-	2004	-143
PKIG	Median WTS(TPM) Expression	0	0	null	Mann-Whitney U	3.19	1.6735	-	2009	44.8396	-	2005	14.0564
STK40	Median WTS(TPM) Expression	0	0	null	Mann-Whitney U	2.4252	1.2781	-	2009	21.9624	-	2005	9.0557
LYZ	Median WTS(TPM) Expression	0	0	null	Mann-Whitney U	4.1176	2.0418	-	2009	98.1495	-	2005	23.8364
FOXP3	Median WTS(TPM) Expression	0	0	null	Mann-Whitney U	3.19	1.6735	-	2009	2.7844	-	2005	0.8729
SEMA4C	Median WTS(TPM) Expression	0	0	null	Mann-Whitney U	2.3144	1.2107	-	2009	19.4416	-	2005	8.4002
CD59	Median WTS(TPM) Expression	0	0	null	Mann-Whitney U	2.8365	1.5041	-	2009	127.916	-	2005	45.0971
STAT1	Median WTS(TPM) Expression	0	0	null	Mann-Whitney U	3.5459	1.8261	-	2009	187.941	-	2005	53.0027
CORO1C	Median WTS(TPM) Expression	0	0	null	Mann-Whitney U	2.5681	1.3607	-	2009	101.814	-	2005	39.6458
CORO1B	Median WTS(TPM) Expression	0	0	null	Mann-Whitney U	2.5041	1.3243	-	2009	123.639	-	2005	49.3756
STAT2	Median WTS(TPM) Expression	0	0	null	Mann-Whitney U	2.5805	1.3677	-	2009	70.0462	-	2005	27.1442
STAT3	Median WTS(TPM) Expression	0	0	null	Mann-Whitney U	2.5882	1.3719	-	2009	97.9804	-	2005	37.8572
CORO1A	Median WTS(TPM) Expression	0	0	null	Mann-Whitney U	3.5091	1.8111	-	2009	11.6577	-	2005	3.3221
STAT5A	Median WTS(TPM) Expression	0	0	null	Mann-Whitney U	3.0585	1.6128	-	2009	13.2625	-	2005	4.3362
RAB43P1	Median WTS(TPM) Expression	0	0	null	Mann-Whitney U	2.703	1.4346	-	2009	21.368	-	2005	7.9053
RHOA	Median WTS(TPM) Expression	0	0	null	Mann-Whitney U	2.3497	1.2325	-	2009	268.773	-	2005	114.385
RAB4B	Median WTS(TPM) Expression	0	0	null	Mann-Whitney U	2.2347	1.1601	-	2009	3.8591	-	2005	1.7269
ARF3	Median WTS(TPM) Expression	0	0	null	Mann-Whitney U	2.3801	1.251	-	2009	102.467	-	2005	43.0519
STK10	Median WTS(TPM) Expression	0	0	null	Mann-Whitney U	2.9099	1.541	-	2009	22.4959	-	2005	7.7308
TTC7A	Median WTS(TPM) Expression	0	0	null	Mann-Whitney U	2.9255	1.5487	-	2009	7.7284	-	2005	2.6418
AMOTL2	Median WTS(TPM) Expression	0	0	null	Mann-Whitney U	2.8286	1.5001	-	2009	10.9556	-	2005	3.8732
STK11	Median WTS(TPM) Expression	0	0	null	Mann-Whitney U	2.2524	1.1715	-	2009	24.0976	-	2005	10.6987
JAK3	Median WTS(TPM) Expression	0	0	null	Mann-Whitney U	3.9072	1.9661	-	2009	5.7062	-	2005	1.4605
COPS7A	Median WTS(TPM) Expression	0	0	null	Mann-Whitney U	2.2218	1.1517	-	2009	24.2349	-	2005	10.9079
PIP5K1C	Median WTS(TPM) Expression	0	0	null	Mann-Whitney U	2.519	1.3329	-	2009	20.6173	-	2005	8.1846
DKK3	Median WTS(TPM) Expression	0	0	null	Mann-Whitney U	3.6815	1.8803	-	2009	59.114	-	2005	16.0572
STK38	Median WTS(TPM) Expression	0	0	null	Mann-Whitney U	2.1677	1.1162	-	2009	15.4274	-	2005	7.1168
STK4	Median WTS(TPM) Expression	0	0	null	Mann-Whitney U	2.2454	1.167	-	2009	40.763	-	2005	18.154
LTBP3	Median WTS(TPM) Expression	0	0	null	Mann-Whitney U	2.5971	1.3769	-	2009	85.6207	-	2005	32.9674
LTBP2	Median WTS(TPM) Expression	0	0	null	Mann-Whitney U	3.365	1.7506	-	2009	25.9189	-	2005	7.7025
RAB5C	Median WTS(TPM) Expression	0	0	null	Mann-Whitney U	2.538	1.3437	-	2009	116.877	-	2005	46.0509
LTB	Median WTS(TPM) Expression	0	0	null	Mann-Whitney U	4.898	2.2922	-	2009	10.0573	-	2005	2.0533
RGL1	Median WTS(TPM) Expression	0	0	null	Mann-Whitney U	3.055	1.6112	-	2009	15.336	-	2005	5.02
ACTN1	Median WTS(TPM) Expression	0	0	null	Mann-Whitney U	3.0205	1.5948	-	2009	104.88	-	2005	34.7221
FURIN	Median WTS(TPM) Expression	0	0	null	Mann-Whitney U	2.5539	1.3527	-	2009	48.804	-	2005	19.1095
PRPF6	Median WTS(TPM) Expression	0	0	null	Mann-Whitney U	2.1329	1.0928	-	2009	39.1293	-	2005	18.346
PTTG1IP	Median WTS(TPM) Expression	0	0	null	Mann-Whitney U	2.1904	1.1312	-	2009	46.5458	-	2005	21.2495
RABAC1	Median WTS(TPM) Expression	0	0	null	Mann-Whitney U	2.4628	1.3003	-	2009	18.7541	-	2005	7.6149
IL4R	Median WTS(TPM) Expression	0	0	null	Mann-Whitney U	2.6908	1.4281	-	2009	44.8102	-	2005	16.6528
GAB2	Median WTS(TPM) Expression	0	0	null	Mann-Whitney U	3.1928	1.6748	-	2009	27.4147	-	2005	8.5864
PIK3AP1	Median WTS(TPM) Expression	0	0	null	Mann-Whitney U	2.7713	1.4706	-	2009	19.8343	-	2005	7.1571
SEC22B	Median WTS(TPM) Expression	0	0	null	Mann-Whitney U	2.112	1.0786	-	2009	54.6192	-	2005	25.8608
SYMPK	Median WTS(TPM) Expression	0	0	null	Mann-Whitney U	2.2274	1.1553	-	2009	29.2627	-	2005	13.1378
LOXL1	Median WTS(TPM) Expression	0	0	null	Mann-Whitney U	3.1011	1.6328	-	2009	28.927	-	2005	9.3279
IL4I1	Median WTS(TPM) Expression	0	0	null	Mann-Whitney U	3.702	1.8883	-	2009	4.3044	-	2005	1.1627
ARRDC2	Median WTS(TPM) Expression	0	0	null	Mann-Whitney U	2.5327	1.3407	-	2009	3.6423	-	2005	1.4381
ARF6	Median WTS(TPM) Expression	0	0	null	Mann-Whitney U	2.1179	1.0827	-	2009	50.5159	-	2005	23.8516
IL32	Median WTS(TPM) Expression	0	0	null	Mann-Whitney U	4.5807	2.1956	-	2009	54.2051	-	2005	11.8333
IL2RG	Median WTS(TPM) Expression	0	0	null	Mann-Whitney U	4.7309	2.2421	-	2009	12.5255	-	2005	2.6476
MYL6	Median WTS(TPM) Expression	0	0	null	Mann-Whitney U	2.3415	1.2274	-	2009	383.274	-	2005	163.687
GABARAPL1	Median WTS(TPM) Expression	0	0	null	Mann-Whitney U	2.7	1.433	-	2009	47.6235	-	2005	17.638
ADRM1	Median WTS(TPM) Expression	0	0	null	Mann-Whitney U	2.3042	1.2043	-	2009	36.3499	-	2005	15.7753
IL2RB	Median WTS(TPM) Expression	0	0	null	Mann-Whitney U	5.0347	2.3319	-	2009	6.9152	-	2005	1.3735
PTRF	Median WTS(TPM) Expression	0	0	null	Mann-Whitney U	3.7416	1.9037	-	2009	32.2174	-	2005	8.6105
LMO4	Median WTS(TPM) Expression	0	0	null	Mann-Whitney U	2.9272	1.5495	-	2009	30.22	-	2005	10.3238
IL27RA	Median WTS(TPM) Expression	0	0	null	Mann-Whitney U	3.3854	1.7593	-	2009	1.0029	-	2005	0.2962
GADD45GIP1	Median WTS(TPM) Expression	0	0	null	Mann-Whitney U	2.2038	1.14	-	2009	19.0568	-	2005	8.6471
OPTN	Median WTS(TPM) Expression	0	0	null	Mann-Whitney U	3.1095	1.6367	-	2009	25.3509	-	2005	8.1528
GAK	Median WTS(TPM) Expression	0	0	null	Mann-Whitney U	2.1192	1.0835	-	2009	50.407	-	2005	23.7864
C19orf66	Median WTS(TPM) Expression	0	0	null	Mann-Whitney U	2.546	1.3482	-	2009	6.5063	-	2005	2.5555
LMNA	Median WTS(TPM) Expression	0	0	null	Mann-Whitney U	3.4161	1.7724	-	2009	85.3979	-	2005	24.9985
LMF2	Median WTS(TPM) Expression	0	0	null	Mann-Whitney U	2.4179	1.2737	-	2009	26.2072	-	2005	10.8389
AXL	Median WTS(TPM) Expression	0	0	null	Mann-Whitney U	3.0939	1.6294	-	2009	9.6076	-	2005	3.1054
APBB1IP	Median WTS(TPM) Expression	0	0	null	Mann-Whitney U	2.9811	1.5758	-	2009	6.1765	-	2005	2.0719
SEC14L1	Median WTS(TPM) Expression	0	0	null	Mann-Whitney U	2.2126	1.1457	-	2009	33.4413	-	2005	15.1143
G6PD	Median WTS(TPM) Expression	0	0	null	Mann-Whitney U	2.4144	1.2717	-	2009	31.8755	-	2005	13.2022
SWAP70	Median WTS(TPM) Expression	0	0	null	Mann-Whitney U	2.3985	1.2621	-	2009	17.5799	-	2005	7.3297
ILK	Median WTS(TPM) Expression	0	0	null	Mann-Whitney U	2.6595	1.4111	-	2009	51.4475	-	2005	19.3451
SUPT5H	Median WTS(TPM) Expression	0	0	null	Mann-Whitney U	2.1177	1.0825	-	2009	33.9783	-	2005	16.0449
ARSA	Median WTS(TPM) Expression	0	0	null	Mann-Whitney U	2.63	1.395	-	2009	19.9002	-	2005	7.5667
SULF2	Median WTS(TPM) Expression	0	0	null	Mann-Whitney U	3.2164	1.6855	-	2009	19.6983	-	2005	6.1243
RGAG4	Median WTS(TPM) Expression	0	0	null	Mann-Whitney U	2.9244	1.5481	-	2009	3.997	-	2005	1.3668
MVP	Median WTS(TPM) Expression	0	0	null	Mann-Whitney U	3.5644	1.8337	-	2009	66.59	-	2005	18.6818
MX1	Median WTS(TPM) Expression	0	0	null	Mann-Whitney U	3.5623	1.8328	-	2009	14.389	-	2005	4.0392
FXYD5	Median WTS(TPM) Expression	0	0	null	Mann-Whitney U	2.6131	1.3858	-	2009	25.4637	-	2005	9.7447
RP11-831H9.16	Median WTS(TPM) Expression	0	0	null	Mann-Whitney U	2.2989	1.2009	-	2009	49.0927	-	2005	21.355
SUMF2	Median WTS(TPM) Expression	0	0	null	Mann-Whitney U	2.3736	1.2471	-	2009	72.7001	-	2005	30.6288
SUN2	Median WTS(TPM) Expression	0	0	null	Mann-Whitney U	2.4751	1.3075	-	2009	77.02	-	2005	31.1173
FYB	Median WTS(TPM) Expression	0	0	null	Mann-Whitney U	3.8854	1.9581	-	2009	35.3629	-	2005	9.1014
LRPAP1	Median WTS(TPM) Expression	0	0	null	Mann-Whitney U	2.7249	1.4462	-	2009	69.2744	-	2005	25.4228
FYCO1	Median WTS(TPM) Expression	0	0	null	Mann-Whitney U	2.7518	1.4604	-	2009	35.4292	-	2005	12.8749
FYN	Median WTS(TPM) Expression	0	0	null	Mann-Whitney U	2.8901	1.5311	-	2009	53.9306	-	2005	18.6606
SUPT6H	Median WTS(TPM) Expression	0	0	null	Mann-Whitney U	2.1577	1.1095	-	2009	38.8743	-	2005	18.0166
PIK3CD	Median WTS(TPM) Expression	0	0	null	Mann-Whitney U	3.598	1.8472	-	2009	7.8168	-	2005	2.1726
LRP10	Median WTS(TPM) Expression	0	0	null	Mann-Whitney U	2.7479	1.4583	-	2009	50.3363	-	2005	18.3183
MYD88	Median WTS(TPM) Expression	0	0	null	Mann-Whitney U	2.6424	1.4018	-	2009	24.2505	-	2005	9.1776
UPF1	Median WTS(TPM) Expression	0	0	null	Mann-Whitney U	2.1099	1.0772	-	2009	24.0988	-	2005	11.4219
COL6A2	Median WTS(TPM) Expression	0	0	null	Mann-Whitney U	3.2487	1.6999	-	2009	142.224	-	2005	43.7786
COL6A1	Median WTS(TPM) Expression	0	0	null	Mann-Whitney U	3.3349	1.7377	-	2009	203.522	-	2005	61.0274
C19orf43	Median WTS(TPM) Expression	0	0	null	Mann-Whitney U	1.8636	0.8981	-	2009	55.0411	-	2005	29.5349
PIK3R5	Median WTS(TPM) Expression	0	0	null	Mann-Whitney U	2.9671	1.5691	-	2009	1.8661	-	2005	0.6289
PIK3IP1	Median WTS(TPM) Expression	0	0	null	Mann-Whitney U	2.9151	1.5436	-	2009	13.9457	-	2005	4.7839
LPIN2	Median WTS(TPM) Expression	0	0	null	Mann-Whitney U	2.2266	1.1549	-	2009	14.2896	-	2005	6.4176
RFX5	Median WTS(TPM) Expression	0	0	null	Mann-Whitney U	2.3341	1.2229	-	2009	28.2731	-	2005	12.1131
PIK3CG	Median WTS(TPM) Expression	0	0	null	Mann-Whitney U	3.1718	1.6653	-	2009	5.3832	-	2005	1.6972
JDP2	Median WTS(TPM) Expression	0	0	null	Mann-Whitney U	3.1056	1.6349	-	2009	6.028	-	2005	1.941
AES	Median WTS(TPM) Expression	0	0	null	Mann-Whitney U	2.0133	1.0096	-	2009	45.9552	-	2005	22.8259
RHOC	Median WTS(TPM) Expression	0	0	null	Mann-Whitney U	2.3829	1.2527	-	2009	147.29	-	2005	61.8112
ICAM3	Median WTS(TPM) Expression	0	0	null	Mann-Whitney U	2.377	1.2491	-	2009	10.1035	-	2005	4.2505
RHOF	Median WTS(TPM) Expression	0	0	null	Mann-Whitney U	3.8603	1.9487	-	2009	5.5723	-	2005	1.4435
FGD2	Median WTS(TPM) Expression	0	0	null	Mann-Whitney U	3.1448	1.6529	-	2009	3.8553	-	2005	1.226
PLD3	Median WTS(TPM) Expression	0	0	null	Mann-Whitney U	2.0522	1.0371	-	2009	51.3346	-	2005	25.0149
AIF1	Median WTS(TPM) Expression	0	0	null	Mann-Whitney U	3.021	1.595	-	2009	12.8677	-	2005	4.2594
RAB31	Median WTS(TPM) Expression	0	0	null	Mann-Whitney U	3.1012	1.6328	-	2009	24.2837	-	2005	7.8305
SERPINB1	Median WTS(TPM) Expression	0	0	null	Mann-Whitney U	3.1914	1.6742	-	2009	14.1736	-	2005	4.4412
SPRYD3	Median WTS(TPM) Expression	0	0	null	Mann-Whitney U	2.7244	1.446	-	2009	28.9416	-	2005	10.623
SPSB1	Median WTS(TPM) Expression	0	0	null	Mann-Whitney U	3.2514	1.7011	-	2009	15.612	-	2005	4.8016
SPTAN1	Median WTS(TPM) Expression	0	0	null	Mann-Whitney U	2.4115	1.2699	-	2009	140.256	-	2005	58.1611
CPVL	Median WTS(TPM) Expression	0	0	null	Mann-Whitney U	3.1832	1.6705	-	2009	25.1217	-	2005	7.8919
OAS2	Median WTS(TPM) Expression	0	0	null	Mann-Whitney U	4.795	2.2615	-	2009	24.4065	-	2005	5.09
SPTBN1	Median WTS(TPM) Expression	0	0	null	Mann-Whitney U	2.5078	1.3264	-	2009	176.142	-	2005	70.2363
MAP4K1	Median WTS(TPM) Expression	0	0	null	Mann-Whitney U	3.6926	1.8846	-	2009	2.8122	-	2005	0.7616
DHRS3	Median WTS(TPM) Expression	0	0	null	Mann-Whitney U	2.757	1.4631	-	2009	54.2585	-	2005	19.6804
ARAP1	Median WTS(TPM) Expression	0	0	null	Mann-Whitney U	2.374	1.2473	-	2009	34.2421	-	2005	14.424
SQRDL	Median WTS(TPM) Expression	0	0	null	Mann-Whitney U	3.2363	1.6943	-	2009	17.6157	-	2005	5.4432
AHDC1	Median WTS(TPM) Expression	0	0	null	Mann-Whitney U	2.4484	1.2918	-	2009	11.2754	-	2005	4.6052
SQSTM1	Median WTS(TPM) Expression	0	0	null	Mann-Whitney U	3.0534	1.6104	-	2009	157.899	-	2005	51.7123
RIPK1	Median WTS(TPM) Expression	0	0	null	Mann-Whitney U	2.4087	1.2683	-	2009	20.1564	-	2005	8.3681
SRA1	Median WTS(TPM) Expression	0	0	null	Mann-Whitney U	2.1129	1.0792	-	2009	14.5621	-	2005	6.892
AHNAK	Median WTS(TPM) Expression	0	0	null	Mann-Whitney U	2.6252	1.3924	-	2009	565.592	-	2005	215.45
C14orf43	Median WTS(TPM) Expression	0	0	null	Mann-Whitney U	2.2105	1.1444	-	2009	25.2222	-	2005	11.41
MAP3K6	Median WTS(TPM) Expression	0	0	null	Mann-Whitney U	2.5507	1.3509	-	2009	12.4075	-	2005	4.8643
MAP3K3	Median WTS(TPM) Expression	0	0	null	Mann-Whitney U	2.2081	1.1428	-	2009	8.7484	-	2005	3.962
FGL2	Median WTS(TPM) Expression	0	0	null	Mann-Whitney U	3.1959	1.6762	-	2009	15.6041	-	2005	4.8826
ARF1	Median WTS(TPM) Expression	0	0	null	Mann-Whitney U	2.1667	1.1155	-	2009	157.563	-	2005	72.7207
CPQ	Median WTS(TPM) Expression	0	0	null	Mann-Whitney U	2.8049	1.4879	-	2009	29.8889	-	2005	10.6561
RING1	Median WTS(TPM) Expression	0	0	null	Mann-Whitney U	1.9721	0.9797	-	2009	16.3464	-	2005	8.289
C14orf49	Median WTS(TPM) Expression	0	0	null	Mann-Whitney U	3.0564	1.6119	-	2009	3.0628	-	2005	1.0021
FHL2	Median WTS(TPM) Expression	0	0	null	Mann-Whitney U	3.8781	1.9553	-	2009	19.0666	-	2005	4.9165
TUBB6	Median WTS(TPM) Expression	0	0	null	Mann-Whitney U	3.2207	1.6874	-	2009	18.6328	-	2005	5.7854
SERPINB9	Median WTS(TPM) Expression	0	0	null	Mann-Whitney U	3.1985	1.6774	-	2009	3.4627	-	2005	1.0826
MAPK3	Median WTS(TPM) Expression	0	0	null	Mann-Whitney U	2.2648	1.1794	-	2009	51.5333	-	2005	22.7536
SPN	Median WTS(TPM) Expression	0	0	null	Mann-Whitney U	3.7209	1.8957	-	2009	6.5049	-	2005	1.7482
PYGB	Median WTS(TPM) Expression	0	0	null	Mann-Whitney U	2.7134	1.4401	-	2009	51.9585	-	2005	19.1486
DNM2	Median WTS(TPM) Expression	0	0	null	Mann-Whitney U	2.2201	1.1506	-	2009	52.1017	-	2005	23.4681
CTSS	Median WTS(TPM) Expression	0	0	null	Mann-Whitney U	3.4026	1.7666	-	2009	84.4618	-	2005	24.8229
MAX	Median WTS(TPM) Expression	0	0	null	Mann-Whitney U	2.1941	1.1336	-	2009	71.8683	-	2005	32.7552
PLEKHO2	Median WTS(TPM) Expression	0	0	null	Mann-Whitney U	2.6621	1.4126	-	2009	3.6211	-	2005	1.3603
PLEKHO1	Median WTS(TPM) Expression	0	0	null	Mann-Whitney U	2.8386	1.5052	-	2009	15.2824	-	2005	5.3837
ALOX5	Median WTS(TPM) Expression	0	0	null	Mann-Whitney U	3.2181	1.6862	-	2009	13.4403	-	2005	4.1765
PYCARD	Median WTS(TPM) Expression	0	0	null	Mann-Whitney U	3.1395	1.6505	-	2009	7.7792	-	2005	2.4779
DNASE2	Median WTS(TPM) Expression	0	0	null	Mann-Whitney U	2.6531	1.4077	-	2009	9.2749	-	2005	3.4959
ASXL2	Median WTS(TPM) Expression	0	0	null	Mann-Whitney U	2.2913	1.1962	-	2009	60.4566	-	2005	26.3851
PXN	Median WTS(TPM) Expression	0	0	null	Mann-Whitney U	2.4427	1.2885	-	2009	84.7457	-	2005	34.6933
FBXW5	Median WTS(TPM) Expression	0	0	null	Mann-Whitney U	2.4514	1.2936	-	2009	83.4349	-	2005	34.0353
SPATS2L	Median WTS(TPM) Expression	0	0	null	Mann-Whitney U	2.6318	1.396	-	2009	67.8665	-	2005	25.7873
SERPINH1	Median WTS(TPM) Expression	0	0	null	Mann-Whitney U	2.6019	1.3796	-	2009	83.3702	-	2005	32.0415
SERPING1	Median WTS(TPM) Expression	0	0	null	Mann-Whitney U	4.1712	2.0605	-	2009	192.211	-	2005	46.0808
PLEKHA4	Median WTS(TPM) Expression	0	0	null	Mann-Whitney U	2.8129	1.492	-	2009	4.3555	-	2005	1.5484
PRKCSH	Median WTS(TPM) Expression	0	0	null	Mann-Whitney U	2.0807	1.0571	-	2009	86.9809	-	2005	41.8031
PRKD2	Median WTS(TPM) Expression	0	0	null	Mann-Whitney U	2.5908	1.3734	-	2009	27.1546	-	2005	10.481
SPI1	Median WTS(TPM) Expression	0	0	null	Mann-Whitney U	3.0804	1.6231	-	2009	16.4543	-	2005	5.3416
2025-03-02	Median WTS(TPM) Expression	0	0	null	Mann-Whitney U	2.3361	1.2241	-	2009	9.3571	-	2005	4.0055
PLEKHA2	Median WTS(TPM) Expression	0	0	null	Mann-Whitney U	3.2205	1.6873	-	2009	25.9509	-	2005	8.058
MAPRE2	Median WTS(TPM) Expression	0	0	null	Mann-Whitney U	2.4476	1.2914	-	2009	6.6031	-	2005	2.6978
PLEC	Median WTS(TPM) Expression	0	0	null	Mann-Whitney U	2.5401	1.3449	-	2009	140.173	-	2005	55.1841
DAPK3	Median WTS(TPM) Expression	0	0	null	Mann-Whitney U	2.5589	1.3555	-	2009	23.1188	-	2005	9.0348
SPINT2	Median WTS(TPM) Expression	0	0	null	Mann-Whitney U	2.3767	1.2489	-	2009	70.8446	-	2005	29.8085
C12orf44	Median WTS(TPM) Expression	0	0	null	Mann-Whitney U	2.2132	1.1461	-	2009	17.0621	-	2005	7.7094
CD52	Median WTS(TPM) Expression	0	0	null	Mann-Whitney U	4.0723	2.0258	-	2009	21.5341	-	2005	5.288
MAP2K3	Median WTS(TPM) Expression	0	0	null	Mann-Whitney U	2.2353	1.1605	-	2009	27.9274	-	2005	12.4935
MAP3K14	Median WTS(TPM) Expression	0	0	null	Mann-Whitney U	2.5372	1.3432	-	2009	4.4613	-	2005	1.7584
FKBP9	Median WTS(TPM) Expression	0	0	null	Mann-Whitney U	2.4967	1.32	-	2009	88.7654	-	2005	35.5528
MAN2B2	Median WTS(TPM) Expression	0	0	null	Mann-Whitney U	2.652	1.4071	-	2009	21.0755	-	2005	7.9471
PLBD2	Median WTS(TPM) Expression	0	0	null	Mann-Whitney U	2.2234	1.1527	-	2009	20.6661	-	2005	9.295
RHOG	Median WTS(TPM) Expression	0	0	null	Mann-Whitney U	2.6021	1.3797	-	2009	32.6033	-	2005	12.5296
CD40	Median WTS(TPM) Expression	0	0	null	Mann-Whitney U	3.3141	1.7286	-	2009	5.0671	-	2005	1.529
FKBP8	Median WTS(TPM) Expression	0	0	null	Mann-Whitney U	2.3178	1.2127	-	2009	48.7469	-	2005	21.0319
RILPL2	Median WTS(TPM) Expression	0	0	null	Mann-Whitney U	2.849	1.5105	-	2009	10.4498	-	2005	3.6679
MAN1A1	Median WTS(TPM) Expression	0	0	null	Mann-Whitney U	3.0031	1.5865	-	2009	12.4457	-	2005	4.1442
C15orf57	Median WTS(TPM) Expression	0	0	null	Mann-Whitney U	2.4942	1.3186	-	2009	22.9911	-	2005	9.2178
CTSZ	Median WTS(TPM) Expression	0	0	null	Mann-Whitney U	2.5687	1.361	-	2009	120.952	-	2005	47.0867
CDK11B	Median WTS(TPM) Expression	0	0	null	Mann-Whitney U	2.4322	1.2823	-	2009	16.5118	-	2005	6.7888
PRMT2	Median WTS(TPM) Expression	0	0	null	Mann-Whitney U	2.2336	1.1594	-	2009	42.6045	-	2005	19.0741
MAF	Median WTS(TPM) Expression	0	0	null	Mann-Whitney U	3.1364	1.6491	-	2009	35.1623	-	2005	11.2111
ODF3B	Median WTS(TPM) Expression	0	0	null	Mann-Whitney U	3.1236	1.6432	-	2009	15.89	-	2005	5.0871
FLNA	Median WTS(TPM) Expression	0	0	null	Mann-Whitney U	4.7921	2.2607	-	2009	757.177	-	2005	158.006
FLOT1	Median WTS(TPM) Expression	0	0	null	Mann-Whitney U	2.2408	1.164	-	2009	133.112	-	2005	59.4037
FLOT2	Median WTS(TPM) Expression	0	0	null	Mann-Whitney U	2.2682	1.1815	-	2009	43.5469	-	2005	19.1989
FLT3LG	Median WTS(TPM) Expression	0	0	null	Mann-Whitney U	3.4988	1.8069	-	2009	4.8219	-	2005	1.3782
FMNL1	Median WTS(TPM) Expression	0	0	null	Mann-Whitney U	2.8665	1.5193	-	2009	5.9225	-	2005	2.0661
AMICA1	Median WTS(TPM) Expression	0	0	null	Mann-Whitney U	4.0744	2.0266	-	2009	10.7243	-	2005	2.6321
ST3GAL2	Median WTS(TPM) Expression	0	0	null	Mann-Whitney U	3.2053	1.6804	-	2009	19.6486	-	2005	6.1301
FMNL3	Median WTS(TPM) Expression	0	0	null	Mann-Whitney U	2.5511	1.3511	-	2009	15.8854	-	2005	6.227
OGDH	Median WTS(TPM) Expression	0	0	null	Mann-Whitney U	2.1942	1.1337	-	2009	74.1886	-	2005	33.8118
ST5	Median WTS(TPM) Expression	0	0	null	Mann-Whitney U	2.865	1.5185	-	2009	85.5887	-	2005	29.8742
MAFK	Median WTS(TPM) Expression	0	0	null	Mann-Whitney U	2.5132	1.3295	-	2009	11.8953	-	2005	4.7332
MAN2B1	Median WTS(TPM) Expression	0	0	null	Mann-Whitney U	2.6803	1.4224	-	2009	56.4058	-	2005	21.0447
PLBD1	Median WTS(TPM) Expression	0	0	null	Mann-Whitney U	3.3395	1.7396	-	2009	23.422	-	2005	7.0137
ST6GALNAC6	Median WTS(TPM) Expression	0	0	null	Mann-Whitney U	2.4897	1.316	-	2009	33.7926	-	2005	13.5731
OGFR	Median WTS(TPM) Expression	0	0	null	Mann-Whitney U	2.2843	1.1918	-	2009	16.4278	-	2005	7.1916
2025-09-09	Median WTS(TPM) Expression	0	0	null	Mann-Whitney U	2.627	1.3934	-	2009	78.5416	-	2005	29.8976
C15orf38-AP3S2	Median WTS(TPM) Expression	0	0	null	Mann-Whitney U	2.5221	1.3346	-	2009	48.2978	-	2005	19.1501
MAP1LC3B	Median WTS(TPM) Expression	0	0	null	Mann-Whitney U	2.3822	1.2523	-	2009	12.6751	-	2005	5.3208
2025-09-08	Median WTS(TPM) Expression	0	0	null	Mann-Whitney U	2.1716	1.1187	-	2009	22.6818	-	2005	10.4449
SRGN	Median WTS(TPM) Expression	0	0	null	Mann-Whitney U	3.0786	1.6223	-	2009	18.94	-	2005	6.1522
RAB35	Median WTS(TPM) Expression	0	0	null	Mann-Whitney U	2.4169	1.2732	-	2009	37.0988	-	2005	15.3498
CD48	Median WTS(TPM) Expression	0	0	null	Mann-Whitney U	3.8392	1.9408	-	2009	10.9967	-	2005	2.8643
PLCB2	Median WTS(TPM) Expression	0	0	null	Mann-Whitney U	3.2345	1.6935	-	2009	18.7029	-	2005	5.7823
AMFR	Median WTS(TPM) Expression	0	0	null	Mann-Whitney U	2.3867	1.255	-	2009	117.593	-	2005	49.2699
MAP2K2	Median WTS(TPM) Expression	0	0	null	Mann-Whitney U	2.1261	1.0882	-	2009	55.381	-	2005	26.0481
2025-09-06	Median WTS(TPM) Expression	0	0	null	Mann-Whitney U	2.8923	1.5322	-	2009	23.3296	-	2005	8.0661
OAZ1	Median WTS(TPM) Expression	0	0	null	Mann-Whitney U	2.0638	1.0453	-	2009	163.876	-	2005	79.4038
CD4	Median WTS(TPM) Expression	0	0	null	Mann-Whitney U	2.9351	1.5534	-	2009	6.3013	-	2005	2.1469
SRPR	Median WTS(TPM) Expression	0	0	null	Mann-Whitney U	2.5476	1.3491	-	2009	101.002	-	2005	39.6462
M6PR	Median WTS(TPM) Expression	0	0	null	Mann-Whitney U	2.3233	1.2162	-	2009	107.278	-	2005	46.1749
INPP5D	Median WTS(TPM) Expression	0	0	null	Mann-Whitney U	3.2601	1.7049	-	2009	20.0409	-	2005	6.1474
C16orf57	Median WTS(TPM) Expression	0	0	null	Mann-Whitney U	2.4889	1.3155	-	2009	13.831	-	2005	5.557
BCL9L	Median WTS(TPM) Expression	0	0	309.802	Mann-Whitney U	2.7002	1.4331	-	2009	169.087	-	2005	62.6194
PURA	Median WTS(TPM) Expression	0	0	309.699	Mann-Whitney U	2.1514	1.1053	-	2009	21.6331	-	2005	10.0555
PRICKLE2	Median WTS(TPM) Expression	0	0	309.651	Mann-Whitney U	3.8326	1.9383	-	2009	8.724	-	2005	2.2762
DAB2	Median WTS(TPM) Expression	0	0	309.625	Mann-Whitney U	2.6914	1.4284	-	2009	63.0954	-	2005	23.4434
IP6K1	Median WTS(TPM) Expression	0	0	309.543	Mann-Whitney U	2.1132	1.0795	-	2009	50.7975	-	2005	24.0378
SERTAD1	Median WTS(TPM) Expression	0	0	309.434	Mann-Whitney U	2.5083	1.3267	-	2009	2.1608	-	2005	0.8615
IFFO1	Median WTS(TPM) Expression	0	0	309.389	Mann-Whitney U	2.7156	1.4413	-	2009	2.9669	-	2005	1.0925
CRELD2	Median WTS(TPM) Expression	0	0	309.364	Mann-Whitney U	2.4383	1.2859	-	2009	41.2317	-	2005	16.9102
DMPK	Median WTS(TPM) Expression	0	0	309.34	Mann-Whitney U	2.3693	1.2444	-	2009	13.1999	-	2005	5.5713
J01415.4	Median WTS(TPM) Expression	0	0	309.138	Mann-Whitney U	0.2015	-2.3115	-	2009	527.324	-	2005	2617.58
TNS1	Median WTS(TPM) Expression	0	0	309.016	Mann-Whitney U	3.8677	1.9515	-	2009	165.093	-	2005	42.6852
ZNF319	Median WTS(TPM) Expression	0	0	308.89	Mann-Whitney U	2.6874	1.4262	-	2009	4.352	-	2005	1.6194
NRBP1	Median WTS(TPM) Expression	0	0	308.89	Mann-Whitney U	2.0219	1.0157	-	2009	49.0694	-	2005	24.2689
PDIA3	Median WTS(TPM) Expression	0	0	308.819	Mann-Whitney U	2.2732	1.1848	-	2009	537.398	-	2005	236.401
RBMS2	Median WTS(TPM) Expression	0	0	308.802	Mann-Whitney U	2.4403	1.2871	-	2009	41.467	-	2005	16.9923
BNIP3L	Median WTS(TPM) Expression	0	0	308.795	Mann-Whitney U	2.4442	1.2894	-	2009	63.4528	-	2005	25.9602
HAPLN3	Median WTS(TPM) Expression	0	0	308.681	Mann-Whitney U	3.9197	1.9707	-	2009	3.3416	-	2005	0.8525
IFI44	Median WTS(TPM) Expression	0	0	308.676	Mann-Whitney U	3.5833	1.8413	-	2009	28.9422	-	2005	8.077
ZBTB47	Median WTS(TPM) Expression	0	0	308.633	Mann-Whitney U	2.4715	1.3054	-	2009	8.944	-	2005	3.6188
CEBPB	Median WTS(TPM) Expression	0	0	308.613	Mann-Whitney U	2.2505	1.1702	-	2009	5.3507	-	2005	2.3776
YAP1	Median WTS(TPM) Expression	0	0	308.581	Mann-Whitney U	2.5634	1.3581	-	2009	65.6477	-	2005	25.6092
A4GALT	Median WTS(TPM) Expression	0	0	308.525	Mann-Whitney U	3.1111	1.6374	-	2009	9.34	-	2005	3.0021
SORT1	Median WTS(TPM) Expression	0	0	308.519	Mann-Whitney U	2.4093	1.2686	-	2009	35.9513	-	2005	14.9216
WLS	Median WTS(TPM) Expression	0	0	308.494	Mann-Whitney U	3.0377	1.603	-	2009	111.114	-	2005	36.5787
TRIM5	Median WTS(TPM) Expression	0	0	308.416	Mann-Whitney U	2.8969	1.5345	-	2009	34.6978	-	2005	11.9777
CSNK1D	Median WTS(TPM) Expression	0	0	308.334	Mann-Whitney U	2.1516	1.1054	-	2009	79.2512	-	2005	36.833
CNN3	Median WTS(TPM) Expression	0	0	308.257	Mann-Whitney U	2.8522	1.5121	-	2009	162.988	-	2005	57.1447
AURKAIP1	Median WTS(TPM) Expression	0	0	308.214	Mann-Whitney U	2.1311	1.0916	-	2009	37.6484	-	2005	17.6665
THAP7	Median WTS(TPM) Expression	0	0	308.141	Mann-Whitney U	2.1582	1.1098	-	2009	16.5589	-	2005	7.6727
NES	Median WTS(TPM) Expression	0	0	308.12	Mann-Whitney U	2.8877	1.5299	-	2009	12.0092	-	2005	4.1588
PHF11	Median WTS(TPM) Expression	0	0	307.994	Mann-Whitney U	2.4901	1.3162	-	2009	21.4532	-	2005	8.6154
PIGT	Median WTS(TPM) Expression	0	0	307.9	Mann-Whitney U	2.2829	1.1908	-	2009	73.594	-	2005	32.2376
GNA13	Median WTS(TPM) Expression	0	0	307.887	Mann-Whitney U	2.1963	1.1351	-	2009	40.7375	-	2005	18.5486
IL17RA	Median WTS(TPM) Expression	0	0	307.856	Mann-Whitney U	2.25	1.1699	-	2009	12.7799	-	2005	5.68
MTSS1L	Median WTS(TPM) Expression	0	0	307.807	Mann-Whitney U	2.5659	1.3595	-	2009	64.3404	-	2005	25.075
LONP1	Median WTS(TPM) Expression	0	0	307.8	Mann-Whitney U	2.146	1.1017	-	2009	31.9474	-	2005	14.8868
VIM	Median WTS(TPM) Expression	0	0	307.788	Mann-Whitney U	2.5704	1.362	-	2009	186.508	-	2005	72.5602
CARD11	Median WTS(TPM) Expression	0	0	307.677	Mann-Whitney U	3.724	1.8968	-	2009	4.2494	-	2005	1.1411
AL590867.1	Median WTS(TPM) Expression	0	0	307.659	Mann-Whitney U	0.1273	-2.9741	-	2009	0.7402	-	2005	5.8163
AC008394.1	Median WTS(TPM) Expression	0	0	307.559	Mann-Whitney U	0.1739	-2.5234	-	2009	0.1942	-	2005	1.1163
BTN2A2	Median WTS(TPM) Expression	0	0	307.548	Mann-Whitney U	2.6955	1.4306	-	2009	9.0638	-	2005	3.3626
KSR1	Median WTS(TPM) Expression	0	0	307.463	Mann-Whitney U	2.9866	1.5785	-	2009	6.8556	-	2005	2.2954
SLFN11	Median WTS(TPM) Expression	0	0	307.421	Mann-Whitney U	3.0333	1.6009	-	2009	13.4004	-	2005	4.4177
COL6A3	Median WTS(TPM) Expression	0	0	307.26	Mann-Whitney U	2.9351	1.5534	-	2009	105.003	-	2005	35.7746
NCK2	Median WTS(TPM) Expression	0	0	307.252	Mann-Whitney U	2.3076	1.2064	-	2009	23.9712	-	2005	10.388
GORASP1	Median WTS(TPM) Expression	0	0	307.234	Mann-Whitney U	2.1997	1.1373	-	2009	31.0352	-	2005	14.1089
PBX2	Median WTS(TPM) Expression	0	0	307.219	Mann-Whitney U	1.9473	0.9615	-	2009	39.9452	-	2005	20.5133
ACVRL1	Median WTS(TPM) Expression	0	0	307.123	Mann-Whitney U	2.6107	1.3844	-	2009	9.1991	-	2005	3.5236
PCSK7	Median WTS(TPM) Expression	0	0	307.03	Mann-Whitney U	2.2116	1.1451	-	2009	23.8555	-	2005	10.7867
LTBP1	Median WTS(TPM) Expression	0	0	306.989	Mann-Whitney U	3.2881	1.7173	-	2009	62.9891	-	2005	19.1565
CSF2RB	Median WTS(TPM) Expression	0	0	306.891	Mann-Whitney U	3.3012	1.723	-	2009	2.5414	-	2005	0.7698
RNF181	Median WTS(TPM) Expression	0	0	306.86	Mann-Whitney U	2.1571	1.1091	-	2009	53.0532	-	2005	24.5942
DUSP3	Median WTS(TPM) Expression	0	0	306.854	Mann-Whitney U	2.0989	1.0696	-	2009	10.1626	-	2005	4.8419
MAP2K1	Median WTS(TPM) Expression	0	0	306.822	Mann-Whitney U	2.1064	1.0748	-	2009	21.0099	-	2005	9.9744
FCGRT	Median WTS(TPM) Expression	0	0	306.809	Mann-Whitney U	2.2934	1.1975	-	2009	16.688	-	2005	7.2765
EFR3A	Median WTS(TPM) Expression	0	0	306.703	Mann-Whitney U	2.4078	1.2677	-	2009	82.7274	-	2005	34.3584
ARFGAP1	Median WTS(TPM) Expression	0	0	306.697	Mann-Whitney U	2.1593	1.1105	-	2009	45.3271	-	2005	20.992
RP4-697K14.12	Median WTS(TPM) Expression	0	0	306.676	Mann-Whitney U	3.0434	1.6057	-	2009	19.6974	-	2005	6.4722
LSR	Median WTS(TPM) Expression	0	0	306.671	Mann-Whitney U	2.1942	1.1337	-	2009	48.0503	-	2005	21.8984
REXO1	Median WTS(TPM) Expression	0	0	306.65	Mann-Whitney U	2.1882	1.1297	-	2009	14.9097	-	2005	6.8136
NDRG2	Median WTS(TPM) Expression	0	0	306.645	Mann-Whitney U	2.751	1.46	-	2009	60.8312	-	2005	22.1123
AC012379.1	Median WTS(TPM) Expression	0	0	306.641	Mann-Whitney U	2.9779	1.5743	-	2009	39.862	-	2005	13.3858
RP11-346D14.1	Median WTS(TPM) Expression	0	0	306.601	Mann-Whitney U	0.13	-2.9432	-	2009	3.0763	-	2005	23.6612
CLCN7	Median WTS(TPM) Expression	0	0	306.581	Mann-Whitney U	2.2269	1.155	-	2009	40.5132	-	2005	18.1926
PIK3R6	Median WTS(TPM) Expression	0	0	306.494	Mann-Whitney U	3.0507	1.6091	-	2009	1.4801	-	2005	0.4852
ARHGAP31	Median WTS(TPM) Expression	0	0	306.482	Mann-Whitney U	2.7687	1.4692	-	2009	10.2567	-	2005	3.7045
TRAF1	Median WTS(TPM) Expression	0	0	306.47	Mann-Whitney U	2.7249	1.4462	-	2009	2.1088	-	2005	0.7739
FKBP2	Median WTS(TPM) Expression	0	0	306.432	Mann-Whitney U	2.6008	1.379	-	2009	73.2031	-	2005	28.1461
CYB5R1	Median WTS(TPM) Expression	0	0	306.396	Mann-Whitney U	2.1679	1.1163	-	2009	34.1368	-	2005	15.7465
ZBTB38	Median WTS(TPM) Expression	0	0	306.362	Mann-Whitney U	2.2297	1.1568	-	2009	65.9407	-	2005	29.5739
MAPKAPK2	Median WTS(TPM) Expression	0	0	306.348	Mann-Whitney U	2.1673	1.1159	-	2009	30.2255	-	2005	13.9465
B3GNT9	Median WTS(TPM) Expression	0	0	306.324	Mann-Whitney U	2.6616	1.4123	-	2009	3.7982	-	2005	1.427
ESYT2	Median WTS(TPM) Expression	0	0	306.31	Mann-Whitney U	2.11	1.0772	-	2009	49.824	-	2005	23.6133
AEBP1	Median WTS(TPM) Expression	0	0	306.308	Mann-Whitney U	3.5939	1.8455	-	2009	129.526	-	2005	36.041
RFX1	Median WTS(TPM) Expression	0	0	306.271	Mann-Whitney U	2.09	1.0635	-	2009	4.8959	-	2005	2.3425
ICOSLG	Median WTS(TPM) Expression	0	0	306.089	Mann-Whitney U	2.5583	1.3552	-	2009	14.9076	-	2005	5.8271
AL158821.1	Median WTS(TPM) Expression	0	0	305.989	Mann-Whitney U	0.1837	-2.4442	-	2009	0.9105	-	2005	4.9552
NCOR2	Median WTS(TPM) Expression	0	0	305.925	Mann-Whitney U	2.2346	1.16	-	2009	183	-	2005	81.893
RAB8A	Median WTS(TPM) Expression	0	0	305.891	Mann-Whitney U	2.0187	1.0135	-	2009	22.8444	-	2005	11.3162
IFITM2	Median WTS(TPM) Expression	0	0	305.827	Mann-Whitney U	2.8794	1.5258	-	2009	96.8052	-	2005	33.6194
DCHS1	Median WTS(TPM) Expression	0	0	305.807	Mann-Whitney U	3.0413	1.6047	-	2009	9.1754	-	2005	3.017
PPIB	Median WTS(TPM) Expression	0	0	305.734	Mann-Whitney U	2.2025	1.1392	-	2009	261.765	-	2005	118.848
KCTD12	Median WTS(TPM) Expression	0	0	305.726	Mann-Whitney U	2.3096	1.2076	-	2009	5.3314	-	2005	2.3084
CD2	Median WTS(TPM) Expression	0	0	305.675	Mann-Whitney U	4.6596	2.2202	-	2009	7.2696	-	2005	1.5602
SLC25A28	Median WTS(TPM) Expression	0	0	305.512	Mann-Whitney U	2.3006	1.202	-	2009	39.9745	-	2005	17.3754
CISH	Median WTS(TPM) Expression	0	0	305.469	Mann-Whitney U	2.6777	1.421	-	2009	3.382	-	2005	1.263
GPR68	Median WTS(TPM) Expression	0	0	305.453	Mann-Whitney U	3.391	1.7617	-	2009	3.0093	-	2005	0.8875
DNPEP	Median WTS(TPM) Expression	0	0	305.447	Mann-Whitney U	2.2291	1.1565	-	2009	57.0997	-	2005	25.615
GNB1	Median WTS(TPM) Expression	0	0	305.329	Mann-Whitney U	2.0395	1.0282	-	2009	186.588	-	2005	91.4859
ACVR1	Median WTS(TPM) Expression	0	0	305.315	Mann-Whitney U	2.2522	1.1713	-	2009	18.2918	-	2005	8.1219
APBA3	Median WTS(TPM) Expression	0	0	305.154	Mann-Whitney U	2.2401	1.1636	-	2009	7.182	-	2005	3.206
MT-ND2	Median WTS(TPM) Expression	0	0	305.108	Mann-Whitney U	0.1737	-2.5256	-	2009	76.9436	-	2005	443.058
GSTO1	Median WTS(TPM) Expression	0	0	305.079	Mann-Whitney U	2.2232	1.1526	-	2009	25.1733	-	2005	11.3231
C19orf60	Median WTS(TPM) Expression	0	0	305.032	Mann-Whitney U	2.3921	1.2583	-	2009	8.0364	-	2005	3.3596
TRAPPC3	Median WTS(TPM) Expression	0	0	305	Mann-Whitney U	2.154	1.107	-	2009	27.3288	-	2005	12.6873
CXXC5	Median WTS(TPM) Expression	0	0	304.964	Mann-Whitney U	2.5084	1.3268	-	2009	14.0615	-	2005	5.6058
LUZP1	Median WTS(TPM) Expression	0	0	304.906	Mann-Whitney U	2.216	1.1479	-	2009	24.4777	-	2005	11.0461
PINK1	Median WTS(TPM) Expression	0	0	304.781	Mann-Whitney U	2.1412	1.0984	-	2009	22.6665	-	2005	10.5861
FAM129B	Median WTS(TPM) Expression	0	0	304.685	Mann-Whitney U	2.1803	1.1245	-	2009	72.699	-	2005	33.3435
GSTP1	Median WTS(TPM) Expression	0	0	304.595	Mann-Whitney U	3.2096	1.6824	-	2009	31.4797	-	2005	9.8079
ARL6IP4	Median WTS(TPM) Expression	0	0	304.59	Mann-Whitney U	2.1933	1.1331	-	2009	49.5855	-	2005	22.6073
TMEM110-MUSTN1	Median WTS(TPM) Expression	0	0	304.569	Mann-Whitney U	2.3807	1.2514	-	2009	9.9493	-	2005	4.1791
LARGE	Median WTS(TPM) Expression	0	0	304.532	Mann-Whitney U	2.6795	1.422	-	2009	17.6841	-	2005	6.5998
OSMR	Median WTS(TPM) Expression	0	0	304.524	Mann-Whitney U	2.7788	1.4745	-	2009	22.5906	-	2005	8.1295
ABL1	Median WTS(TPM) Expression	0	0	304.505	Mann-Whitney U	2.1237	1.0866	-	2009	27.4326	-	2005	12.9174
WFS1	Median WTS(TPM) Expression	0	0	304.413	Mann-Whitney U	2.7105	1.4386	-	2009	21.6415	-	2005	7.9844
IFI27L2	Median WTS(TPM) Expression	0	0	304.266	Mann-Whitney U	3.3265	1.734	-	2009	9.5163	-	2005	2.8608
C16orf7	Median WTS(TPM) Expression	0	0	304.264	Mann-Whitney U	2.4233	1.277	-	2009	7.0596	-	2005	2.9132
FBXO31	Median WTS(TPM) Expression	0	0	304.238	Mann-Whitney U	2.2769	1.1871	-	2009	12.7885	-	2005	5.6166
COX4NB	Median WTS(TPM) Expression	0	0	303.986	Mann-Whitney U	2.1578	1.1096	-	2009	4.03	-	2005	1.8676
CD151	Median WTS(TPM) Expression	0	0	303.862	Mann-Whitney U	2.0307	1.0219	-	2009	30.874	-	2005	15.204
CSTF2T	Median WTS(TPM) Expression	0	0	303.859	Mann-Whitney U	2.1145	1.0803	-	2009	14.9016	-	2005	7.0474
C7orf49	Median WTS(TPM) Expression	0	0	303.839	Mann-Whitney U	1.9615	0.972	-	2009	20.3055	-	2005	10.3521
COL15A1	Median WTS(TPM) Expression	0	0	303.818	Mann-Whitney U	3.2801	1.7137	-	2009	25.8925	-	2005	7.8938
CCDC102A	Median WTS(TPM) Expression	0	0	303.791	Mann-Whitney U	2.724	1.4457	-	2009	1.9652	-	2005	0.7215
USP18	Median WTS(TPM) Expression	0	0	303.776	Mann-Whitney U	2.551	1.3511	-	2009	5.0091	-	2005	1.9636
GGA2	Median WTS(TPM) Expression	0	0	303.576	Mann-Whitney U	2.2033	1.1396	-	2009	85.1328	-	2005	38.6396
JUP	Median WTS(TPM) Expression	0	0	303.549	Mann-Whitney U	2.4298	1.2809	-	2009	106.308	-	2005	43.7509
ITGA4	Median WTS(TPM) Expression	0	0	303.513	Mann-Whitney U	3.0391	1.6036	-	2009	20.9441	-	2005	6.8916
RAB12	Median WTS(TPM) Expression	0	0	303.317	Mann-Whitney U	2.1463	1.1019	-	2009	11.4696	-	2005	5.3438
NEK6	Median WTS(TPM) Expression	0	0	303.281	Mann-Whitney U	2.5049	1.3247	-	2009	59.9884	-	2005	23.9488
POLR3GL	Median WTS(TPM) Expression	0	0	303.142	Mann-Whitney U	2.2674	1.181	-	2009	10.414	-	2005	4.5929
FLII	Median WTS(TPM) Expression	0	0	303.13	Mann-Whitney U	2.1708	1.1183	-	2009	62.8454	-	2005	28.9498
BCL7B	Median WTS(TPM) Expression	0	0	303.119	Mann-Whitney U	2.2317	1.1582	-	2009	46.9455	-	2005	21.0354
PPP1R2	Median WTS(TPM) Expression	0	0	303.055	Mann-Whitney U	2.1223	1.0856	-	2009	27.2032	-	2005	12.8178
PTPRC	Median WTS(TPM) Expression	0	0	303.036	Mann-Whitney U	3.5885	1.8434	-	2009	46.461	-	2005	12.9471
BAG6	Median WTS(TPM) Expression	0	0	303.006	Mann-Whitney U	2.0082	1.0059	-	2009	111.952	-	2005	55.747
RP11-330L19.5	Median WTS(TPM) Expression	0	0	302.96	Mann-Whitney U	2.1723	1.1192	-	2009	21.9013	-	2005	10.0822
ASMTL	Median WTS(TPM) Expression	0	0	302.9	Mann-Whitney U	2.2509	1.1705	-	2009	34.4609	-	2005	15.3095
BICD2	Median WTS(TPM) Expression	0	0	302.864	Mann-Whitney U	2.1143	1.0802	-	2009	7.6657	-	2005	3.6257
GADD45B	Median WTS(TPM) Expression	0	0	302.773	Mann-Whitney U	2.2551	1.1732	-	2009	5.3816	-	2005	2.3864
SPRED1	Median WTS(TPM) Expression	0	0	302.771	Mann-Whitney U	2.7548	1.462	-	2009	18.5466	-	2005	6.7324
ENTPD1	Median WTS(TPM) Expression	0	0	302.71	Mann-Whitney U	2.5494	1.3502	-	2009	20.6882	-	2005	8.115
CXCL11	Median WTS(TPM) Expression	0	0	302.651	Mann-Whitney U	7.459	2.899	-	2009	3.384	-	2005	0.4537
SVIL	Median WTS(TPM) Expression	0	0	302.606	Mann-Whitney U	2.5005	1.3222	-	2009	71.2687	-	2005	28.5018
FOXP4	Median WTS(TPM) Expression	0	0	302.56	Mann-Whitney U	2.1414	1.0985	-	2009	19.6389	-	2005	9.1711
CD27	Median WTS(TPM) Expression	0	0	302.489	Mann-Whitney U	3.3548	1.7462	-	2009	3.187	-	2005	0.95
CENPB	Median WTS(TPM) Expression	0	0	302.463	Mann-Whitney U	2.135	1.0943	-	2009	36.4312	-	2005	17.0634
WDR45L	Median WTS(TPM) Expression	0	0	302.436	Mann-Whitney U	2.2672	1.1809	-	2009	122.694	-	2005	54.1181
GLYR1	Median WTS(TPM) Expression	0	0	302.354	Mann-Whitney U	1.967	0.976	-	2009	24.1127	-	2005	12.2585
AC092669.3	Median WTS(TPM) Expression	0	0	302.313	Mann-Whitney U	0.1702	-2.5549	-	2009	0.9253	-	2005	5.4372
CTC-436K13.3	Median WTS(TPM) Expression	0	0	302.289	Mann-Whitney U	0.1022	-3.2912	-	2009	0.3507	-	2005	3.4335
C3orf64	Median WTS(TPM) Expression	0	0	302.28	Mann-Whitney U	2.5456	1.348	-	2009	22.0949	-	2005	8.6796
CFB	Median WTS(TPM) Expression	0	0	302.264	Mann-Whitney U	3.3632	1.7498	-	2009	26.9433	-	2005	8.0112
SNHG1	Median WTS(TPM) Expression	0	0	302.26	Mann-Whitney U	0.1712	-2.5465	-	2009	0.4906	-	2005	2.8663
SYNE1	Median WTS(TPM) Expression	0	0	302.23	Mann-Whitney U	3.4042	1.7673	-	2009	89.8693	-	2005	26.3997
KCNAB2	Median WTS(TPM) Expression	0	0	302.218	Mann-Whitney U	2.6136	1.386	-	2009	11.4892	-	2005	4.396
IL13RA1	Median WTS(TPM) Expression	0	0	302.132	Mann-Whitney U	2.3947	1.2599	-	2009	35.6402	-	2005	14.8829
STAT5B	Median WTS(TPM) Expression	0	0	301.939	Mann-Whitney U	2.2571	1.1745	-	2009	44.2075	-	2005	19.5856
PDE4A	Median WTS(TPM) Expression	0	0	301.929	Mann-Whitney U	2.8954	1.5338	-	2009	3.5008	-	2005	1.2091
IL18BP	Median WTS(TPM) Expression	0	0	301.925	Mann-Whitney U	2.3979	1.2618	-	2009	10.8106	-	2005	4.5083
MAT2B	Median WTS(TPM) Expression	0	0	301.919	Mann-Whitney U	2.3961	1.2607	-	2009	57.7577	-	2005	24.1044
RAB43	Median WTS(TPM) Expression	0	0	301.739	Mann-Whitney U	2.6865	1.4257	-	2009	9.5882	-	2005	3.569
CD82	Median WTS(TPM) Expression	0	0	301.712	Mann-Whitney U	2.6629	1.413	-	2009	26.9282	-	2005	10.1124
BCL2L2-PABPN1	Median WTS(TPM) Expression	0	0	301.701	Mann-Whitney U	2.3336	1.2225	-	2009	42.2951	-	2005	18.1245
OLFML3	Median WTS(TPM) Expression	0	0	301.659	Mann-Whitney U	3.6468	1.8666	-	2009	13.6592	-	2005	3.7456
HCST	Median WTS(TPM) Expression	0	0	301.626	Mann-Whitney U	3.7528	1.908	-	2009	3.8085	-	2005	1.0149
CLSTN1	Median WTS(TPM) Expression	0	0	301.595	Mann-Whitney U	2.2699	1.1826	-	2009	144.895	-	2005	63.8337
HDAC5	Median WTS(TPM) Expression	0	0	301.593	Mann-Whitney U	2.1452	1.1011	-	2009	8.4727	-	2005	3.9497
LPCAT2	Median WTS(TPM) Expression	0	0	301.571	Mann-Whitney U	3.1177	1.6405	-	2009	21.3778	-	2005	6.857
TGFB1I1	Median WTS(TPM) Expression	0	0	301.373	Mann-Whitney U	3.3938	1.7629	-	2009	17.4541	-	2005	5.143
PRKACA	Median WTS(TPM) Expression	0	0	301.271	Mann-Whitney U	2.0996	1.0701	-	2009	46.631	-	2005	22.2099
CSNK2A2	Median WTS(TPM) Expression	0	0	301.186	Mann-Whitney U	2.1445	1.1007	-	2009	43.1151	-	2005	20.1046
ALDH16A1	Median WTS(TPM) Expression	0	0	301.174	Mann-Whitney U	2.2677	1.1812	-	2009	4.7359	-	2005	2.0884
STX8	Median WTS(TPM) Expression	0	0	301.045	Mann-Whitney U	2.1742	1.1205	-	2009	51.6688	-	2005	23.7643
MT-CYB	Median WTS(TPM) Expression	0	0	300.945	Mann-Whitney U	0.2151	-2.217	-	2009	100.522	-	2005	467.352
CORO7	Median WTS(TPM) Expression	0	0	300.933	Mann-Whitney U	2.472	1.3057	-	2009	20.0549	-	2005	8.1129
FEZ2	Median WTS(TPM) Expression	0	0	300.809	Mann-Whitney U	2.1783	1.1232	-	2009	40.7763	-	2005	18.7197
C20orf194	Median WTS(TPM) Expression	0	0	300.788	Mann-Whitney U	2.4716	1.3054	-	2009	9.6719	-	2005	3.9133
CYLD	Median WTS(TPM) Expression	0	0	300.778	Mann-Whitney U	2.4074	1.2675	-	2009	27.0299	-	2005	11.2279
CTC-479C5.12	Median WTS(TPM) Expression	0	0	300.776	Mann-Whitney U	2.9059	1.539	-	2009	5.9414	-	2005	2.0446
ZNF428	Median WTS(TPM) Expression	0	0	300.728	Mann-Whitney U	2.1979	1.1361	-	2009	16.3329	-	2005	7.4311
ASB8	Median WTS(TPM) Expression	0	0	300.634	Mann-Whitney U	2.192	1.1323	-	2009	44.48	-	2005	20.2915
SH3BP5L	Median WTS(TPM) Expression	0	0	300.591	Mann-Whitney U	2.1205	1.0844	-	2009	11.7659	-	2005	5.5488
FAM134C	Median WTS(TPM) Expression	0	0	300.581	Mann-Whitney U	2.078	1.0552	-	2009	31.5848	-	2005	15.1994
HAGH	Median WTS(TPM) Expression	0	0	300.497	Mann-Whitney U	2.1773	1.1225	-	2009	40.72	-	2005	18.7022
AP000476.1	Median WTS(TPM) Expression	0	0	300.489	Mann-Whitney U	0.2083	-2.2631	-	2009	0.2484	-	2005	1.1925
UGGT1	Median WTS(TPM) Expression	0	0	300.483	Mann-Whitney U	2.2296	1.1568	-	2009	49.2925	-	2005	22.1087
ITGAL	Median WTS(TPM) Expression	0	0	300.447	Mann-Whitney U	3.8752	1.9543	-	2009	16.8012	-	2005	4.3355
MT-CO3	Median WTS(TPM) Expression	0	0	300.394	Mann-Whitney U	0.2403	-2.0569	-	2009	123.337	-	2005	513.187
HMOX2	Median WTS(TPM) Expression	0	0	300.358	Mann-Whitney U	2.0742	1.0526	-	2009	29.7401	-	2005	14.338
PMP22	Median WTS(TPM) Expression	0	0	300.357	Mann-Whitney U	2.9616	1.5664	-	2009	24.721	-	2005	8.3471
MRPL54	Median WTS(TPM) Expression	0	0	300.337	Mann-Whitney U	2.1511	1.105	-	2009	11.1308	-	2005	5.1746
SAFB	Median WTS(TPM) Expression	0	0	300.262	Mann-Whitney U	2.194	1.1335	-	2009	50.375	-	2005	22.9608
IL6ST	Median WTS(TPM) Expression	0	0	300.02	Mann-Whitney U	2.5088	1.327	-	2009	273.31	-	2005	108.94
AP1B1	Median WTS(TPM) Expression	0	0	299.967	Mann-Whitney U	2.2588	1.1756	-	2009	74.8432	-	2005	33.1334
RCN1	Median WTS(TPM) Expression	0	0	299.958	Mann-Whitney U	2.492	1.3173	-	2009	132.215	-	2005	53.0553
STIM1	Median WTS(TPM) Expression	0	0	299.954	Mann-Whitney U	2.2262	1.1546	-	2009	39.5036	-	2005	17.7452
PRKCH	Median WTS(TPM) Expression	0	0	299.944	Mann-Whitney U	2.4533	1.2947	-	2009	83.4167	-	2005	34.0019
KDELC2	Median WTS(TPM) Expression	0	0	299.929	Mann-Whitney U	2.7516	1.4602	-	2009	28.3072	-	2005	10.2877
MAML2	Median WTS(TPM) Expression	0	0	299.879	Mann-Whitney U	2.8787	1.5254	-	2009	20.8121	-	2005	7.2297
BMF	Median WTS(TPM) Expression	0	0	299.795	Mann-Whitney U	2.595	1.3757	-	2009	11.3334	-	2005	4.3674
CCL2	Median WTS(TPM) Expression	0	0	299.771	Mann-Whitney U	3.6415	1.8645	-	2009	35.7563	-	2005	9.8191
PFKP	Median WTS(TPM) Expression	0	0	299.734	Mann-Whitney U	2.7742	1.4721	-	2009	44.2437	-	2005	15.9483
DCTN1	Median WTS(TPM) Expression	0	0	299.64	Mann-Whitney U	2.1015	1.0714	-	2009	87.7305	-	2005	41.7459
CCDC124	Median WTS(TPM) Expression	0	0	299.622	Mann-Whitney U	2.1735	1.12	-	2009	13.6325	-	2005	6.2722
DERA	Median WTS(TPM) Expression	0	0	299.592	Mann-Whitney U	2.4484	1.2919	-	2009	12.5837	-	2005	5.1395
FBXO33	Median WTS(TPM) Expression	0	0	299.555	Mann-Whitney U	2.2305	1.1573	-	2009	10.4845	-	2005	4.7006
PRICKLE3	Median WTS(TPM) Expression	0	0	299.46	Mann-Whitney U	2.3966	1.261	-	2009	9.3528	-	2005	3.9025
ARHGEF11	Median WTS(TPM) Expression	0	0	299.338	Mann-Whitney U	2.1595	1.1107	-	2009	34.6807	-	2005	16.0593
ERF	Median WTS(TPM) Expression	0	0	299.223	Mann-Whitney U	2.1845	1.1273	-	2009	11.802	-	2005	5.4027
AKT1	Median WTS(TPM) Expression	0	0	299.107	Mann-Whitney U	2.0761	1.0539	-	2009	117.766	-	2005	56.7244
NOTCH2	Median WTS(TPM) Expression	0	0	299.103	Mann-Whitney U	2.2455	1.1671	-	2009	163.732	-	2005	72.9146
RNF114	Median WTS(TPM) Expression	0	0	298.988	Mann-Whitney U	2.2613	1.1771	-	2009	29.9692	-	2005	13.2532
FERMT2	Median WTS(TPM) Expression	0	0	298.945	Mann-Whitney U	2.6802	1.4223	-	2009	64.153	-	2005	23.9361
DUSP6	Median WTS(TPM) Expression	0	0	298.916	Mann-Whitney U	2.6777	1.421	-	2009	36.6521	-	2005	13.6878
OAS3	Median WTS(TPM) Expression	0	0	298.715	Mann-Whitney U	3.3673	1.7516	-	2009	17.5107	-	2005	5.2001
CNPPD1	Median WTS(TPM) Expression	0	0	298.632	Mann-Whitney U	2.0621	1.0441	-	2009	20.5028	-	2005	9.9427
GMPPA	Median WTS(TPM) Expression	0	0	298.586	Mann-Whitney U	2.1697	1.1175	-	2009	33.3205	-	2005	15.3571
RP11-703G6.1	Median WTS(TPM) Expression	0	0	298.577	Mann-Whitney U	0.1128	-3.1476	-	2009	1.2061	-	2005	10.6879
STX6	Median WTS(TPM) Expression	0	0	298.507	Mann-Whitney U	2.0166	1.0119	-	2009	11.9782	-	2005	5.9399
NCKAP1L	Median WTS(TPM) Expression	0	0	298.471	Mann-Whitney U	3.0289	1.5988	-	2009	23.6705	-	2005	7.8148
LHPP	Median WTS(TPM) Expression	0	0	298.443	Mann-Whitney U	2.5905	1.3732	-	2009	10.2331	-	2005	3.9503
AC083843.1	Median WTS(TPM) Expression	0	0	298.394	Mann-Whitney U	0.1879	-2.4116	-	2009	0.097	-	2005	0.5159
MSRB3	Median WTS(TPM) Expression	0	0	298.375	Mann-Whitney U	3.8615	1.9492	-	2009	31.1476	-	2005	8.0662
FTSJD2	Median WTS(TPM) Expression	0	0	298.369	Mann-Whitney U	2.0615	1.0437	-	2009	31.6429	-	2005	15.3496
HSPG2	Median WTS(TPM) Expression	0	0	298.271	Mann-Whitney U	2.454	1.2951	-	2009	143.343	-	2005	58.4115
MBD1	Median WTS(TPM) Expression	0	0	298.26	Mann-Whitney U	2.1286	1.0899	-	2009	16.0033	-	2005	7.5183
TADA2B	Median WTS(TPM) Expression	0	0	298.255	Mann-Whitney U	2.1356	1.0946	-	2009	19.577	-	2005	9.167
CD84	Median WTS(TPM) Expression	0	0	298.23	Mann-Whitney U	2.9919	1.5811	-	2009	21.7586	-	2005	7.2725
IFIT1	Median WTS(TPM) Expression	0	0	298.226	Mann-Whitney U	3.4311	1.7787	-	2009	6.7908	-	2005	1.9792
TM9SF1	Median WTS(TPM) Expression	0	0	298.201	Mann-Whitney U	2.0508	1.0362	-	2009	64.7024	-	2005	31.5492
HS1BP3	Median WTS(TPM) Expression	0	0	298.195	Mann-Whitney U	2.11	1.0772	-	2009	14.4467	-	2005	6.8469
VWA1	Median WTS(TPM) Expression	0	0	298.182	Mann-Whitney U	2.4943	1.3186	-	2009	20.2013	-	2005	8.0989
XYLT2	Median WTS(TPM) Expression	0	0	298.179	Mann-Whitney U	2.1536	1.1068	-	2009	19.6254	-	2005	9.1126
INF2	Median WTS(TPM) Expression	0	0	298.17	Mann-Whitney U	2.2597	1.1761	-	2009	13.617	-	2005	6.026
TBC1D10B	Median WTS(TPM) Expression	0	0	298.167	Mann-Whitney U	2.0197	1.0142	-	2009	12.6968	-	2005	6.2864
KLF13	Median WTS(TPM) Expression	0	0	298.119	Mann-Whitney U	2.5853	1.3703	-	2009	18.5251	-	2005	7.1655
ATP6AP1	Median WTS(TPM) Expression	0	0	297.991	Mann-Whitney U	2.1891	1.1303	-	2009	83.9124	-	2005	38.3321
HERPUD2	Median WTS(TPM) Expression	0	0	297.953	Mann-Whitney U	2.1238	1.0866	-	2009	44.7894	-	2005	21.0897
MT-ND5	Median WTS(TPM) Expression	0	0	297.902	Mann-Whitney U	0.1862	-2.4249	-	2009	74.966	-	2005	402.568
CHFR	Median WTS(TPM) Expression	0	0	297.897	Mann-Whitney U	2.2112	1.1448	-	2009	43.9467	-	2005	19.8746
C1orf38	Median WTS(TPM) Expression	0	0	297.643	Mann-Whitney U	3.0251	1.597	-	2009	6.1817	-	2005	2.0435
TRPC4AP	Median WTS(TPM) Expression	0	0	297.623	Mann-Whitney U	2.0782	1.0553	-	2009	46.6594	-	2005	22.4517
CERK	Median WTS(TPM) Expression	0	0	297.545	Mann-Whitney U	2.8036	1.4873	-	2009	10.1152	-	2005	3.608
CNTNAP1	Median WTS(TPM) Expression	0	0	297.48	Mann-Whitney U	2.8786	1.5254	-	2009	4.949	-	2005	1.7193
CTA-204B4.6	Median WTS(TPM) Expression	0	0	297.444	Mann-Whitney U	0.174	-2.5231	-	2009	0.1783	-	2005	1.025
MT-CO1	Median WTS(TPM) Expression	0	0	297.389	Mann-Whitney U	0.2198	-2.1855	-	2009	120.87	-	2005	549.83
E2F4	Median WTS(TPM) Expression	0	0	297.372	Mann-Whitney U	2.0883	1.0623	-	2009	30.8073	-	2005	14.7524
POR	Median WTS(TPM) Expression	0	0	297.339	Mann-Whitney U	2.1541	1.1071	-	2009	63.8176	-	2005	29.6258
PRKAR1A	Median WTS(TPM) Expression	0	0	297.249	Mann-Whitney U	2.1659	1.115	-	2009	80.6944	-	2005	37.257
MTA2	Median WTS(TPM) Expression	0	0	297.183	Mann-Whitney U	2.0257	1.0184	-	2009	48.27	-	2005	23.8291
P4HA2	Median WTS(TPM) Expression	0	0	297.16	Mann-Whitney U	2.7218	1.4445	-	2009	14.037	-	2005	5.1573
CCM2	Median WTS(TPM) Expression	0	0	297.088	Mann-Whitney U	2.0966	1.068	-	2009	24.2135	-	2005	11.5491
GYPC	Median WTS(TPM) Expression	0	0	297.005	Mann-Whitney U	2.745	1.4568	-	2009	9.9858	-	2005	3.6378
STAB1	Median WTS(TPM) Expression	0	0	296.993	Mann-Whitney U	2.813	1.4921	-	2009	25.7164	-	2005	9.1421
MT-ND1	Median WTS(TPM) Expression	0	0	296.929	Mann-Whitney U	0.2436	-2.0377	-	2009	128.581	-	2005	527.923
CALD1	Median WTS(TPM) Expression	0	0	296.922	Mann-Whitney U	2.5845	1.3699	-	2009	123.462	-	2005	47.77
CST7	Median WTS(TPM) Expression	0	0	296.85	Mann-Whitney U	3.1368	1.6493	-	2009	3.5287	-	2005	1.1249
RIT1	Median WTS(TPM) Expression	0	0	296.845	Mann-Whitney U	2.1974	1.1358	-	2009	34.3756	-	2005	15.6435
IKBKE	Median WTS(TPM) Expression	0	0	296.829	Mann-Whitney U	3.072	1.6192	-	2009	3.8842	-	2005	1.2644
ETS2	Median WTS(TPM) Expression	0	0	296.737	Mann-Whitney U	2.7772	1.4736	-	2009	28.8065	-	2005	10.3725
HTATIP2	Median WTS(TPM) Expression	0	0	296.724	Mann-Whitney U	2.852	1.512	-	2009	26.6553	-	2005	9.3462
PNKP	Median WTS(TPM) Expression	0	0	296.545	Mann-Whitney U	2.1596	1.1108	-	2009	14.1586	-	2005	6.5562
NDUFA13	Median WTS(TPM) Expression	0	0	296.527	Mann-Whitney U	2.2546	1.1729	-	2009	120.307	-	2005	53.3612
AOAH	Median WTS(TPM) Expression	0	0	296.471	Mann-Whitney U	3.2387	1.6954	-	2009	11.2025	-	2005	3.4589
ARFGEF2	Median WTS(TPM) Expression	0	0	296.389	Mann-Whitney U	2.0284	1.0204	-	2009	42.6189	-	2005	21.0108
FRMD8	Median WTS(TPM) Expression	0	0	296.351	Mann-Whitney U	2.538	1.3437	-	2009	8.5408	-	2005	3.3652
HCFC1	Median WTS(TPM) Expression	0	0	296.344	Mann-Whitney U	2.2486	1.169	-	2009	59.5361	-	2005	26.477
C19orf6	Median WTS(TPM) Expression	0	0	296.341	Mann-Whitney U	2.2012	1.1383	-	2009	41.8442	-	2005	19.0099
PDIA6	Median WTS(TPM) Expression	0	0	296.254	Mann-Whitney U	2.1988	1.1367	-	2009	145.76	-	2005	66.2906
AC007743.1	Median WTS(TPM) Expression	0	0	296.24	Mann-Whitney U	0.1395	-2.8418	-	2009	0.4082	-	2005	2.9268
VCAM1	Median WTS(TPM) Expression	0	0	296.085	Mann-Whitney U	3.3678	1.7518	-	2009	10.5991	-	2005	3.1472
OAS1	Median WTS(TPM) Expression	0	0	296.064	Mann-Whitney U	3.6623	1.8727	-	2009	16.0973	-	2005	4.3954
ISLR	Median WTS(TPM) Expression	0	0	296.05	Mann-Whitney U	4.0777	2.0277	-	2009	47.4292	-	2005	11.6315
PIH1D1	Median WTS(TPM) Expression	0	0	296.006	Mann-Whitney U	2.0044	1.0032	-	2009	14.1151	-	2005	7.042
TCF4	Median WTS(TPM) Expression	0	0	295.992	Mann-Whitney U	2.7351	1.4516	-	2009	94.8692	-	2005	34.6852
ARFGAP2	Median WTS(TPM) Expression	0	0	295.991	Mann-Whitney U	1.9301	0.9487	-	2009	40.5469	-	2005	21.0074
OSBPL10	Median WTS(TPM) Expression	0	0	295.977	Mann-Whitney U	2.7515	1.4602	-	2009	56.6054	-	2005	20.5727
CEACAM1	Median WTS(TPM) Expression	0	0	295.925	Mann-Whitney U	4.6923	2.2303	-	2009	30.0565	-	2005	6.4054
RNPEPL1	Median WTS(TPM) Expression	0	0	295.881	Mann-Whitney U	2.1202	1.0842	-	2009	19.4521	-	2005	9.1748
KLHL5	Median WTS(TPM) Expression	0	0	295.848	Mann-Whitney U	2.5907	1.3733	-	2009	28.2341	-	2005	10.8982
LEMD2	Median WTS(TPM) Expression	0	0	295.841	Mann-Whitney U	2.0025	1.0018	-	2009	28.47	-	2005	14.2169
DCAF15	Median WTS(TPM) Expression	0	0	295.763	Mann-Whitney U	2.1414	1.0985	-	2009	6.8177	-	2005	3.1838
SPOCK2	Median WTS(TPM) Expression	0	0	295.726	Mann-Whitney U	4.0221	2.0079	-	2009	8.9265	-	2005	2.2194
MAEA	Median WTS(TPM) Expression	0	0	295.672	Mann-Whitney U	2.0155	1.0111	-	2009	36.2878	-	2005	18.0047
ABR	Median WTS(TPM) Expression	0	0	295.546	Mann-Whitney U	2.2403	1.1637	-	2009	61.3024	-	2005	27.3634
MICAL1	Median WTS(TPM) Expression	0	0	295.532	Mann-Whitney U	2.6909	1.4281	-	2009	16.2849	-	2005	6.0518
LINC00504	Median WTS(TPM) Expression	0	0	295.415	Mann-Whitney U	0.1217	-3.038	-	2009	1.3405	-	2005	11.0106
H6PD	Median WTS(TPM) Expression	0	0	295.399	Mann-Whitney U	1.9277	0.9469	-	2009	5.3301	-	2005	2.765
ABHD15	Median WTS(TPM) Expression	0	0	295.357	Mann-Whitney U	2.1961	1.1349	-	2009	2.2008	-	2005	1.0021
STK17B	Median WTS(TPM) Expression	0	0	295.289	Mann-Whitney U	2.5543	1.3529	-	2009	37.5961	-	2005	14.719
MT-CO2	Median WTS(TPM) Expression	0	0	295.283	Mann-Whitney U	0.2195	-2.1877	-	2009	131.872	-	2005	600.785
APP	Median WTS(TPM) Expression	0	0	295.272	Mann-Whitney U	2.782	1.4761	-	2009	236.766	-	2005	85.1075
NUB1	Median WTS(TPM) Expression	0	0	295.096	Mann-Whitney U	2.1951	1.1343	-	2009	74.7762	-	2005	34.0645
MMP14	Median WTS(TPM) Expression	0	0	295.041	Mann-Whitney U	2.8382	1.505	-	2009	28.5274	-	2005	10.0512
AIP	Median WTS(TPM) Expression	0	0	294.992	Mann-Whitney U	2.1996	1.1372	-	2009	18.652	-	2005	8.4799
MYO1D	Median WTS(TPM) Expression	0	0	294.934	Mann-Whitney U	2.2461	1.1674	-	2009	51.7713	-	2005	23.0498
CCDC115	Median WTS(TPM) Expression	0	0	294.933	Mann-Whitney U	2.1244	1.087	-	2009	7.4225	-	2005	3.494
NUBP1	Median WTS(TPM) Expression	0	0	294.847	Mann-Whitney U	2.1091	1.0766	-	2009	18.3561	-	2005	8.7033
PEF1	Median WTS(TPM) Expression	0	0	294.836	Mann-Whitney U	2.0558	1.0397	-	2009	12.3258	-	2005	5.9956
WAS	Median WTS(TPM) Expression	0	0	294.833	Mann-Whitney U	2.8411	1.5065	-	2009	5.2519	-	2005	1.8485
DDX19A	Median WTS(TPM) Expression	0	0	294.702	Mann-Whitney U	2.1735	1.12	-	2009	33.3652	-	2005	15.3512
METRNL	Median WTS(TPM) Expression	0	0	294.686	Mann-Whitney U	2.5331	1.3409	-	2009	19.1035	-	2005	7.5414
ASPSCR1	Median WTS(TPM) Expression	0	0	294.679	Mann-Whitney U	2.0971	1.0684	-	2009	10.3234	-	2005	4.9227
HIVEP3	Median WTS(TPM) Expression	0	0	294.624	Mann-Whitney U	2.7524	1.4607	-	2009	10.8203	-	2005	3.9313
DNAJB2	Median WTS(TPM) Expression	0	0	294.623	Mann-Whitney U	2.1069	1.0751	-	2009	39.6529	-	2005	18.8203
MPPE1	Median WTS(TPM) Expression	0	0	294.618	Mann-Whitney U	2.0667	1.0473	-	2009	6.0586	-	2005	2.9316
FGR	Median WTS(TPM) Expression	0	0	294.608	Mann-Whitney U	3.288	1.7172	-	2009	3.2941	-	2005	1.0019
ACTR3	Median WTS(TPM) Expression	0	0	294.591	Mann-Whitney U	2.1497	1.1041	-	2009	151.61	-	2005	70.5261
FAM96B	Median WTS(TPM) Expression	0	0	294.542	Mann-Whitney U	2.0956	1.0673	-	2009	28.6615	-	2005	13.6773
EPB41L2	Median WTS(TPM) Expression	0	0	294.521	Mann-Whitney U	2.7656	1.4676	-	2009	143.942	-	2005	52.0469
CREB3L2	Median WTS(TPM) Expression	0	0	294.503	Mann-Whitney U	2.3693	1.2445	-	2009	73.4409	-	2005	30.9964
RALY	Median WTS(TPM) Expression	0	0	294.425	Mann-Whitney U	1.9628	0.9729	-	2009	45.4371	-	2005	23.1489
CARHSP1	Median WTS(TPM) Expression	0	0	294.418	Mann-Whitney U	2.1296	1.0906	-	2009	26.0138	-	2005	12.2155
GRAP2	Median WTS(TPM) Expression	0	0	294.342	Mann-Whitney U	3.8194	1.9333	-	2009	4.5142	-	2005	1.1819
TAGLN	Median WTS(TPM) Expression	0	0	294.321	Mann-Whitney U	5.2686	2.3974	-	2009	304.013	-	2005	57.7033
GZMA	Median WTS(TPM) Expression	0	0	294.315	Mann-Whitney U	4.057	2.0204	-	2009	4.3766	-	2005	1.0788
DGCR6L	Median WTS(TPM) Expression	0	0	294.261	Mann-Whitney U	2.142	1.099	-	2009	12.5519	-	2005	5.8599
RP11-884K10.5	Median WTS(TPM) Expression	0	0	294.226	Mann-Whitney U	2.0955	1.0673	-	2009	13.4809	-	2005	6.4334
POFUT2	Median WTS(TPM) Expression	0	0	294.212	Mann-Whitney U	2.2299	1.157	-	2009	34.6698	-	2005	15.5477
NFKB1	Median WTS(TPM) Expression	0	0	294.158	Mann-Whitney U	2.2737	1.1851	-	2009	39.8335	-	2005	17.5189
MCC	Median WTS(TPM) Expression	0	0	294.152	Mann-Whitney U	3.4091	1.7694	-	2009	10.6617	-	2005	3.1274
ALDH2	Median WTS(TPM) Expression	0	0	294.131	Mann-Whitney U	3.2593	1.7046	-	2009	28.6007	-	2005	8.775
ABI3	Median WTS(TPM) Expression	0	0	294.085	Mann-Whitney U	2.6755	1.4198	-	2009	2.7252	-	2005	1.0186
PCDH1	Median WTS(TPM) Expression	0	0	294.021	Mann-Whitney U	2.4372	1.2852	-	2009	50.289	-	2005	20.6342
HDAC7	Median WTS(TPM) Expression	0	0	293.885	Mann-Whitney U	2.1893	1.1305	-	2009	34.5176	-	2005	15.7665
TUBGCP2	Median WTS(TPM) Expression	0	0	293.873	Mann-Whitney U	2.0006	1.0005	-	2009	36.8152	-	2005	18.4018
RP11-72I8.1	Median WTS(TPM) Expression	0	0	293.809	Mann-Whitney U	0.2397	-2.0608	-	2009	0.6416	-	2005	2.6769
MAPK1	Median WTS(TPM) Expression	0	0	293.644	Mann-Whitney U	2.1892	1.1304	-	2009	125.086	-	2005	57.1386
HERPUD1	Median WTS(TPM) Expression	0	0	293.643	Mann-Whitney U	2.5993	1.3781	-	2009	296.463	-	2005	114.054
MLLT1	Median WTS(TPM) Expression	0	0	293.582	Mann-Whitney U	1.928	0.9471	-	2009	14.2419	-	2005	7.3871
PPAP2B	Median WTS(TPM) Expression	0	0	293.488	Mann-Whitney U	2.8291	1.5003	-	2009	38.1737	-	2005	13.4932
B4GALT1	Median WTS(TPM) Expression	0	0	293.481	Mann-Whitney U	2.5563	1.354	-	2009	92.7497	-	2005	36.2834
RPS19BP1	Median WTS(TPM) Expression	0	0	293.454	Mann-Whitney U	2.1052	1.074	-	2009	26.2004	-	2005	12.4456
SPCS3	Median WTS(TPM) Expression	0	0	293.452	Mann-Whitney U	2.4756	1.3078	-	2009	57.2904	-	2005	23.1421
PLOD1	Median WTS(TPM) Expression	0	0	293.439	Mann-Whitney U	2.0992	1.0698	-	2009	40.2905	-	2005	19.1936
RP11-727A23.10	Median WTS(TPM) Expression	0	0	293.356	Mann-Whitney U	0.1631	-2.6166	-	2009	0.5123	-	2005	3.1421
PLEK	Median WTS(TPM) Expression	0	0	293.349	Mann-Whitney U	2.9022	1.5371	-	2009	3.2188	-	2005	1.1091
MBNL2	Median WTS(TPM) Expression	0	0	293.326	Mann-Whitney U	2.8677	1.5199	-	2009	50.1545	-	2005	17.4895
TMEM59	Median WTS(TPM) Expression	0	0	293.314	Mann-Whitney U	2.4193	1.2746	-	2009	197.902	-	2005	81.7996
CIC	Median WTS(TPM) Expression	0	0	293.301	Mann-Whitney U	2.1613	1.1119	-	2009	28.6021	-	2005	13.2334
MT-ATP6	Median WTS(TPM) Expression	0	0	293.282	Mann-Whitney U	0.202	-2.3076	-	2009	132.841	-	2005	657.639
TBC1D2B	Median WTS(TPM) Expression	0	0	293.2	Mann-Whitney U	2.2995	1.2013	-	2009	39.9379	-	2005	17.3678
PSMA7	Median WTS(TPM) Expression	0	0	293.173	Mann-Whitney U	2.1441	1.1004	-	2009	112.206	-	2005	52.333
SH3BP1	Median WTS(TPM) Expression	0	0	293.119	Mann-Whitney U	2.7623	1.4659	-	2009	5.1591	-	2005	1.8677
HEG1	Median WTS(TPM) Expression	0	0	293.118	Mann-Whitney U	2.682	1.4233	-	2009	42.8368	-	2005	15.9718
NCKAP5L	Median WTS(TPM) Expression	0	0	293.067	Mann-Whitney U	2.7174	1.4422	-	2009	4.7008	-	2005	1.7299
PPP1R12A	Median WTS(TPM) Expression	0	0	293.026	Mann-Whitney U	2.2653	1.1797	-	2009	295.466	-	2005	130.434
GANAB	Median WTS(TPM) Expression	0	0	293.01	Mann-Whitney U	2.3055	1.2051	-	2009	190.387	-	2005	82.5787
DNAJB12	Median WTS(TPM) Expression	0	0	292.985	Mann-Whitney U	1.9652	0.9747	-	2009	14.3004	-	2005	7.2767
PSMD9	Median WTS(TPM) Expression	0	0	292.925	Mann-Whitney U	2.1122	1.0788	-	2009	19.8861	-	2005	9.4147
IER5L	Median WTS(TPM) Expression	0	0	292.907	Mann-Whitney U	2.7448	1.4567	-	2009	3.0501	-	2005	1.1112
SF3B2	Median WTS(TPM) Expression	0	0	292.854	Mann-Whitney U	1.959	0.9701	-	2009	69.2962	-	2005	35.373
MLF2	Median WTS(TPM) Expression	0	0	292.774	Mann-Whitney U	2.0446	1.0318	-	2009	79.6495	-	2005	38.9563
ECH1	Median WTS(TPM) Expression	0	0	292.753	Mann-Whitney U	2.212	1.1453	-	2009	57.5601	-	2005	26.0222
RP11-383J24.5	Median WTS(TPM) Expression	0	0	292.737	Mann-Whitney U	0.1948	-2.3598	-	2009	0.0783	-	2005	0.4021
SIGIRR	Median WTS(TPM) Expression	0	0	292.719	Mann-Whitney U	2.3128	1.2096	-	2009	26.2116	-	2005	11.3334
RCAN1	Median WTS(TPM) Expression	0	0	292.607	Mann-Whitney U	2.5258	1.3367	-	2009	7.2452	-	2005	2.8685
SCAND1	Median WTS(TPM) Expression	0	0	292.567	Mann-Whitney U	2.165	1.1144	-	2009	17.4174	-	2005	8.0449
CLK3	Median WTS(TPM) Expression	0	0	292.531	Mann-Whitney U	2.0903	1.0637	-	2009	68.8054	-	2005	32.9163
SFT2D2	Median WTS(TPM) Expression	0	0	292.492	Mann-Whitney U	2.1964	1.1351	-	2009	20.622	-	2005	9.3892
FOSL2	Median WTS(TPM) Expression	0	0	292.467	Mann-Whitney U	2.516	1.3311	-	2009	32.7337	-	2005	13.0103
WDFY4	Median WTS(TPM) Expression	0	0	292.425	Mann-Whitney U	3.2457	1.6986	-	2009	4.608	-	2005	1.4197
CTTN	Median WTS(TPM) Expression	0	0	292.366	Mann-Whitney U	2.1139	1.0799	-	2009	120.263	-	2005	56.8924
RP11-466L17.1	Median WTS(TPM) Expression	0	0	292.353	Mann-Whitney U	0.1892	-2.4021	-	2009	0.224	-	2005	1.184
GUSB	Median WTS(TPM) Expression	0	0	292.315	Mann-Whitney U	2.2749	1.1858	-	2009	55.5263	-	2005	24.4079
ASNA1	Median WTS(TPM) Expression	0	0	292.311	Mann-Whitney U	2.0833	1.0589	-	2009	21.5235	-	2005	10.3316
JUND	Median WTS(TPM) Expression	0	0	292.258	Mann-Whitney U	2.139	1.0969	-	2009	51.7871	-	2005	24.2112
RBFOX2	Median WTS(TPM) Expression	0	0	292.243	Mann-Whitney U	2.27	1.1827	-	2009	131.237	-	2005	57.8138
PPL	Median WTS(TPM) Expression	0	0	292.218	Mann-Whitney U	2.5684	1.3609	-	2009	12.0678	-	2005	4.6985
ITPRIP	Median WTS(TPM) Expression	0	0	292.17	Mann-Whitney U	2.3029	1.2035	-	2009	2.3263	-	2005	1.0102
PDK2	Median WTS(TPM) Expression	0	0	292.111	Mann-Whitney U	2.3732	1.2468	-	2009	48.4814	-	2005	20.429
GJD3	Median WTS(TPM) Expression	0	0	292.108	Mann-Whitney U	2.8843	1.5282	-	2009	5.2114	-	2005	1.8068
KLHL22	Median WTS(TPM) Expression	0	0	292.095	Mann-Whitney U	2.1834	1.1266	-	2009	38.5735	-	2005	17.667
LAYN	Median WTS(TPM) Expression	0	0	292.091	Mann-Whitney U	3.4864	1.8017	-	2009	8.1378	-	2005	2.3342
KIAA1274	Median WTS(TPM) Expression	0	0	292.085	Mann-Whitney U	3.0991	1.6318	-	2009	4.2649	-	2005	1.3762
ERCC1	Median WTS(TPM) Expression	0	0	292.058	Mann-Whitney U	2.079	1.0559	-	2009	20.4486	-	2005	9.8356
CDC34	Median WTS(TPM) Expression	0	0	292.053	Mann-Whitney U	2.0618	1.0439	-	2009	14.7764	-	2005	7.1668
MINK1	Median WTS(TPM) Expression	0	0	292.033	Mann-Whitney U	2.1659	1.115	-	2009	31.2674	-	2005	14.4363
TUBA1A	Median WTS(TPM) Expression	0	0	291.981	Mann-Whitney U	2.78	1.4751	-	2009	120.92	-	2005	43.4968
PRNP	Median WTS(TPM) Expression	0	0	291.935	Mann-Whitney U	2.4294	1.2806	-	2009	148.269	-	2005	61.0309
PHRF1	Median WTS(TPM) Expression	0	0	291.898	Mann-Whitney U	2.043	1.0307	-	2009	23.1381	-	2005	11.3253
SRPX2	Median WTS(TPM) Expression	0	0	291.838	Mann-Whitney U	2.7707	1.4703	-	2009	9.6945	-	2005	3.4989
ZEB2	Median WTS(TPM) Expression	0	0	291.738	Mann-Whitney U	2.7108	1.4387	-	2009	133.581	-	2005	49.2773
BATF2	Median WTS(TPM) Expression	0	0	291.706	Mann-Whitney U	4.3616	2.1249	-	2009	1.1611	-	2005	0.2662
GNS	Median WTS(TPM) Expression	0	0	291.65	Mann-Whitney U	2.1568	1.1089	-	2009	111.397	-	2005	51.6498
RP11-484O2.1	Median WTS(TPM) Expression	0	0	291.543	Mann-Whitney U	0.2626	-1.9293	-	2009	2.8714	-	2005	10.9364
MAGED2	Median WTS(TPM) Expression	0	0	291.529	Mann-Whitney U	2.301	1.2023	-	2009	79.6265	-	2005	34.6046
UGDH-AS1	Median WTS(TPM) Expression	0	0	291.495	Mann-Whitney U	0.2564	-1.9636	-	2009	2.3592	-	2005	9.2017
SLC8A1	Median WTS(TPM) Expression	0	0	291.464	Mann-Whitney U	4.3155	2.1095	-	2009	33.5336	-	2005	7.7705
CMIP	Median WTS(TPM) Expression	0	0	291.464	Mann-Whitney U	2.2635	1.1785	-	2009	21.3468	-	2005	9.4309
WIPI1	Median WTS(TPM) Expression	0	0	291.45	Mann-Whitney U	2.4723	1.3058	-	2009	20.6567	-	2005	8.3554
CALM3	Median WTS(TPM) Expression	0	0	291.34	Mann-Whitney U	2.1497	1.1042	-	2009	210.51	-	2005	97.9231
JOSD1	Median WTS(TPM) Expression	0	0	291.281	Mann-Whitney U	2.1062	1.0746	-	2009	27.3022	-	2005	12.9628
C19orf29	Median WTS(TPM) Expression	0	0	291.187	Mann-Whitney U	2.2319	1.1583	-	2009	6.3196	-	2005	2.8315
KHDRBS1	Median WTS(TPM) Expression	0	0	291.109	Mann-Whitney U	2.1719	1.119	-	2009	80.7481	-	2005	37.1783
PPP1R11	Median WTS(TPM) Expression	0	0	291.099	Mann-Whitney U	1.8134	0.8587	-	2009	12.7443	-	2005	7.0277
PPP2R4	Median WTS(TPM) Expression	0	0	291.022	Mann-Whitney U	2.0303	1.0217	-	2009	63.4252	-	2005	31.2395
ARSB	Median WTS(TPM) Expression	0	0	290.952	Mann-Whitney U	2.4862	1.314	-	2009	15.4321	-	2005	6.207
CTNNA1	Median WTS(TPM) Expression	0	0	290.844	Mann-Whitney U	2.2662	1.1803	-	2009	260.282	-	2005	114.855
TERF2	Median WTS(TPM) Expression	0	0	290.829	Mann-Whitney U	2.2151	1.1474	-	2009	33.5837	-	2005	15.1612
HABP4	Median WTS(TPM) Expression	0	0	290.791	Mann-Whitney U	2.2419	1.1647	-	2009	4.6792	-	2005	2.0872
CD3E	Median WTS(TPM) Expression	0	0	290.784	Mann-Whitney U	4.015	2.0054	-	2009	4.4118	-	2005	1.0988
KIRREL	Median WTS(TPM) Expression	0	0	290.777	Mann-Whitney U	2.6466	1.4042	-	2009	11.146	-	2005	4.2114
WDFY2	Median WTS(TPM) Expression	0	0	290.7	Mann-Whitney U	2.1501	1.1044	-	2009	8.5028	-	2005	3.9547
DCAF5	Median WTS(TPM) Expression	0	0	290.569	Mann-Whitney U	2.148	1.103	-	2009	66.3806	-	2005	30.9033
HYOU1	Median WTS(TPM) Expression	0	0	290.555	Mann-Whitney U	2.2464	1.1676	-	2009	125.592	-	2005	55.9087
DDX60L	Median WTS(TPM) Expression	0	0	290.552	Mann-Whitney U	2.7775	1.4738	-	2009	22.5039	-	2005	8.1023
TRAPPC5	Median WTS(TPM) Expression	0	0	290.48	Mann-Whitney U	2.2802	1.1892	-	2009	50.2712	-	2005	22.0468
ACTA2	Median WTS(TPM) Expression	0	0	290.47	Mann-Whitney U	3.9934	1.9976	-	2009	616.978	-	2005	154.5
SRF	Median WTS(TPM) Expression	0	0	290.426	Mann-Whitney U	2.0818	1.0579	-	2009	48.1145	-	2005	23.1116
DGCR2	Median WTS(TPM) Expression	0	0	290.421	Mann-Whitney U	2.0872	1.0616	-	2009	34.2551	-	2005	16.412
PTPN14	Median WTS(TPM) Expression	0	0	290.391	Mann-Whitney U	2.5981	1.3774	-	2009	37.2117	-	2005	14.3229
HNRNPA0	Median WTS(TPM) Expression	0	0	290.325	Mann-Whitney U	1.9379	0.9545	-	2009	28.6953	-	2005	14.8078
GBA	Median WTS(TPM) Expression	0	0	290.245	Mann-Whitney U	2.3781	1.2498	-	2009	43.1266	-	2005	18.1352
POLDIP3	Median WTS(TPM) Expression	0	0	290.179	Mann-Whitney U	2.1508	1.1049	-	2009	64.8634	-	2005	30.1571
NHSL2	Median WTS(TPM) Expression	0	0	290.175	Mann-Whitney U	3.0657	1.6162	-	2009	8.5471	-	2005	2.788
MLYCD	Median WTS(TPM) Expression	0	0	290.132	Mann-Whitney U	2.1824	1.1259	-	2009	4.305	-	2005	1.9726
SP1	Median WTS(TPM) Expression	0	0	290.116	Mann-Whitney U	2.0189	1.0136	-	2009	61.9149	-	2005	30.6673
CX3CL1	Median WTS(TPM) Expression	0	0	290.101	Mann-Whitney U	4.6048	2.2031	-	2009	7.5759	-	2005	1.6452
NPLOC4	Median WTS(TPM) Expression	0	0	290.066	Mann-Whitney U	2.2704	1.183	-	2009	186.074	-	2005	81.9551
LINC00263	Median WTS(TPM) Expression	0	0	290.036	Mann-Whitney U	0.1863	-2.4239	-	2009	0.4794	-	2005	2.5723
RP11-445O16.3	Median WTS(TPM) Expression	0	0	289.952	Mann-Whitney U	0.2182	-2.1962	-	2009	0.6562	-	2005	3.007
ETFB	Median WTS(TPM) Expression	0	0	289.912	Mann-Whitney U	2.1175	1.0824	-	2009	24.2268	-	2005	11.441
TCEAL3	Median WTS(TPM) Expression	0	0	289.808	Mann-Whitney U	2.3518	1.2338	-	2009	60.1032	-	2005	25.5564
ITGB1	Median WTS(TPM) Expression	0	0	289.777	Mann-Whitney U	2.2488	1.1691	-	2009	384.758	-	2005	171.096
ZNF185	Median WTS(TPM) Expression	0	0	289.762	Mann-Whitney U	3.6447	1.8658	-	2009	4.1082	-	2005	1.1272
SNX6	Median WTS(TPM) Expression	0	0	289.749	Mann-Whitney U	2.1268	1.0887	-	2009	87.5027	-	2005	41.1432
PVT1	Median WTS(TPM) Expression	0	0	289.713	Mann-Whitney U	0.2463	-2.0215	-	2009	0.9895	-	2005	4.0173
FBXO32	Median WTS(TPM) Expression	0	0	289.666	Mann-Whitney U	2.8306	1.5011	-	2009	49.0123	-	2005	17.3151
MT-ND4L	Median WTS(TPM) Expression	0	0	289.65	Mann-Whitney U	0.2045	-2.2897	-	2009	142.893	-	2005	698.695
RP11-24J23.2	Median WTS(TPM) Expression	0	0	289.619	Mann-Whitney U	0.1964	-2.3485	-	2009	0.2558	-	2005	1.3026
TALDO1	Median WTS(TPM) Expression	0	0	289.599	Mann-Whitney U	2.0802	1.0568	-	2009	79.5313	-	2005	38.2318
ATP10D	Median WTS(TPM) Expression	0	0	289.573	Mann-Whitney U	3.0226	1.5958	-	2009	26.67	-	2005	8.8236
CLIC2	Median WTS(TPM) Expression	0	0	289.571	Mann-Whitney U	3.0668	1.6167	-	2009	3.7939	-	2005	1.2371
MYLIP	Median WTS(TPM) Expression	0	0	289.527	Mann-Whitney U	2.1963	1.1351	-	2009	26.0691	-	2005	11.8696
SYDE1	Median WTS(TPM) Expression	0	0	289.507	Mann-Whitney U	2.7655	1.4675	-	2009	3.7178	-	2005	1.3444
PFKFB3	Median WTS(TPM) Expression	0	0	289.449	Mann-Whitney U	2.4485	1.2919	-	2009	12.4049	-	2005	5.0663
PVRL2	Median WTS(TPM) Expression	0	0	289.282	Mann-Whitney U	2.2015	1.1385	-	2009	31.8222	-	2005	14.455
NCF4	Median WTS(TPM) Expression	0	0	289.259	Mann-Whitney U	2.8992	1.5356	-	2009	3.6916	-	2005	1.2733
FRMD4B	Median WTS(TPM) Expression	0	0	289.241	Mann-Whitney U	2.5038	1.3241	-	2009	43.1743	-	2005	17.2434
KB-1896H10.1	Median WTS(TPM) Expression	0	0	289.238	Mann-Whitney U	3.1934	1.6751	-	2009	4.9327	-	2005	1.5446
ARHGEF26-AS1	Median WTS(TPM) Expression	0	0	289.182	Mann-Whitney U	0.3279	-1.6085	-	2009	0.5081	-	2005	1.5494
CCDC97	Median WTS(TPM) Expression	0	0	289.164	Mann-Whitney U	1.7761	0.8287	-	2009	5.5135	-	2005	3.1043
RNF126	Median WTS(TPM) Expression	0	0	289.153	Mann-Whitney U	2.1478	1.1029	-	2009	14.7315	-	2005	6.8588
PSMF1	Median WTS(TPM) Expression	0	0	289.096	Mann-Whitney U	2.2819	1.1902	-	2009	122.956	-	2005	53.8833
DDRGK1	Median WTS(TPM) Expression	0	0	289.065	Mann-Whitney U	1.9714	0.9792	-	2009	23.7981	-	2005	12.0719
TBC1D2	Median WTS(TPM) Expression	0	0	289.022	Mann-Whitney U	2.5324	1.3405	-	2009	4.8981	-	2005	1.9342
STAT6	Median WTS(TPM) Expression	0	0	289.01	Mann-Whitney U	2.8658	1.5189	-	2009	65.0658	-	2005	22.7045
NID1	Median WTS(TPM) Expression	0	0	288.935	Mann-Whitney U	2.4291	1.2804	-	2009	18.1941	-	2005	7.4901
ZBTB40	Median WTS(TPM) Expression	0	0	288.908	Mann-Whitney U	2.1801	1.1244	-	2009	18.1687	-	2005	8.334
COMT	Median WTS(TPM) Expression	0	0	288.906	Mann-Whitney U	2.2606	1.1767	-	2009	80.6759	-	2005	35.6877
PDGFC	Median WTS(TPM) Expression	0	0	288.895	Mann-Whitney U	3.4582	1.79	-	2009	28.0887	-	2005	8.1224
PIP4K2B	Median WTS(TPM) Expression	0	0	288.827	Mann-Whitney U	2.1304	1.0911	-	2009	32.8618	-	2005	15.4249
OSBPL5	Median WTS(TPM) Expression	0	0	288.817	Mann-Whitney U	2.1736	1.1201	-	2009	22.526	-	2005	10.3633
JAK2	Median WTS(TPM) Expression	0	0	288.802	Mann-Whitney U	2.4325	1.2825	-	2009	19.7503	-	2005	8.1193
7SK	Median WTS(TPM) Expression	0	0	288.759	Mann-Whitney U	0.3698	-1.4353	-	2009	9.2681	-	2005	25.0642
SART1	Median WTS(TPM) Expression	0	0	288.701	Mann-Whitney U	2.1322	1.0924	-	2009	24.3272	-	2005	11.4093
RP11-166P13.4	Median WTS(TPM) Expression	0	0	288.644	Mann-Whitney U	0.2339	-2.0959	-	2009	0.0628	-	2005	0.2683
NGRN	Median WTS(TPM) Expression	0	0	288.598	Mann-Whitney U	2.1165	1.0817	-	2009	38.9161	-	2005	18.3869
OSBPL7	Median WTS(TPM) Expression	0	0	288.567	Mann-Whitney U	3.1419	1.6517	-	2009	4.0206	-	2005	1.2796
C2orf18	Median WTS(TPM) Expression	0	0	288.549	Mann-Whitney U	2.0085	1.0061	-	2009	13.2344	-	2005	6.5893
RP3-468B3.2	Median WTS(TPM) Expression	0	0	288.547	Mann-Whitney U	0.1943	-2.3634	-	2009	0.145	-	2005	0.7459
ZNF622	Median WTS(TPM) Expression	0	0	288.467	Mann-Whitney U	2.1109	1.0778	-	2009	21.8693	-	2005	10.3603
GLIS2	Median WTS(TPM) Expression	0	0	288.455	Mann-Whitney U	3.1256	1.6441	-	2009	5.2169	-	2005	1.6691
AAMP	Median WTS(TPM) Expression	0	0	288.214	Mann-Whitney U	2.2034	1.1398	-	2009	95.3882	-	2005	43.2908
COPA	Median WTS(TPM) Expression	0	0	288.188	Mann-Whitney U	2.0024	1.0017	-	2009	165.255	-	2005	82.5285
RAB2B	Median WTS(TPM) Expression	0	0	288.17	Mann-Whitney U	2.1526	1.1061	-	2009	40.6026	-	2005	18.8622
SUMF1	Median WTS(TPM) Expression	0	0	288.133	Mann-Whitney U	2.1397	1.0974	-	2009	25.4656	-	2005	11.9014
FNBP1	Median WTS(TPM) Expression	0	0	288.118	Mann-Whitney U	2.2003	1.1377	-	2009	113.963	-	2005	51.7935
MPG	Median WTS(TPM) Expression	0	0	288.095	Mann-Whitney U	2.2	1.1375	-	2009	26.3315	-	2005	11.9689
STAP2	Median WTS(TPM) Expression	0	0	288.03	Mann-Whitney U	2.3945	1.2597	-	2009	24.0167	-	2005	10.03
SBF1	Median WTS(TPM) Expression	0	0	287.995	Mann-Whitney U	2.1467	1.1022	-	2009	21.1259	-	2005	9.8409
BNIP2	Median WTS(TPM) Expression	0	0	287.973	Mann-Whitney U	2.178	1.123	-	2009	87.1561	-	2005	40.0163
CHPF2	Median WTS(TPM) Expression	0	0	287.945	Mann-Whitney U	2.116	1.0813	-	2009	19.0001	-	2005	8.9793
UBXN1	Median WTS(TPM) Expression	0	0	287.929	Mann-Whitney U	1.9699	0.9781	-	2009	37.1937	-	2005	18.8813
ELMO2	Median WTS(TPM) Expression	0	0	287.925	Mann-Whitney U	2.1036	1.0728	-	2009	38.0911	-	2005	18.1079
HSH2D	Median WTS(TPM) Expression	0	0	287.901	Mann-Whitney U	3.031	1.5998	-	2009	4.4749	-	2005	1.4764
TRABD	Median WTS(TPM) Expression	0	0	287.862	Mann-Whitney U	2.2338	1.1595	-	2009	16.1149	-	2005	7.2142
CHMP2B	Median WTS(TPM) Expression	0	0	287.855	Mann-Whitney U	2.3957	1.2604	-	2009	17.8043	-	2005	7.4318
ATPIF1	Median WTS(TPM) Expression	0	0	287.846	Mann-Whitney U	2.186	1.1283	-	2009	65.8776	-	2005	30.1357
FAM176B	Median WTS(TPM) Expression	0	0	287.843	Mann-Whitney U	2.5697	1.3616	-	2009	6.6936	-	2005	2.6048
CHMP7	Median WTS(TPM) Expression	0	0	287.798	Mann-Whitney U	2.2884	1.1943	-	2009	12.4853	-	2005	5.4559
LPXN	Median WTS(TPM) Expression	0	0	287.783	Mann-Whitney U	2.6201	1.3896	-	2009	16.5984	-	2005	6.335
GM2A	Median WTS(TPM) Expression	0	0	287.759	Mann-Whitney U	2.2837	1.1914	-	2009	18.4203	-	2005	8.066
RAC1	Median WTS(TPM) Expression	0	0	287.75	Mann-Whitney U	1.8795	0.9103	-	2009	70.5824	-	2005	37.554
LHFP	Median WTS(TPM) Expression	0	0	287.633	Mann-Whitney U	2.5541	1.3528	-	2009	13.7169	-	2005	5.3706
PLEKHG5	Median WTS(TPM) Expression	0	0	287.517	Mann-Whitney U	2.7538	1.4614	-	2009	5.8485	-	2005	2.1238
DCUN1D3	Median WTS(TPM) Expression	0	0	287.494	Mann-Whitney U	2.0276	1.0198	-	2009	5.6465	-	2005	2.7848
ACBD3	Median WTS(TPM) Expression	0	0	287.464	Mann-Whitney U	2.2159	1.1479	-	2009	53.9392	-	2005	24.3419
PHLDB1	Median WTS(TPM) Expression	0	0	287.433	Mann-Whitney U	2.5509	1.351	-	2009	37.0278	-	2005	14.5157
AC092415.1	Median WTS(TPM) Expression	0	0	287.43	Mann-Whitney U	0.2277	-2.1349	-	2009	0.6365	-	2005	2.7956
DOC2B	Median WTS(TPM) Expression	0	0	287.416	Mann-Whitney U	4.1525	2.054	-	2009	4.3653	-	2005	1.0512
ATP2B4	Median WTS(TPM) Expression	0	0	287.395	Mann-Whitney U	3.0073	1.5885	-	2009	30.3604	-	2005	10.0955
RARG	Median WTS(TPM) Expression	0	0	287.337	Mann-Whitney U	2.7418	1.4551	-	2009	8.4516	-	2005	3.0825
CTC-340A15.2	Median WTS(TPM) Expression	0	0	287.325	Mann-Whitney U	0.1837	-2.4442	-	2009	0.6664	-	2005	3.6266
HIVEP2	Median WTS(TPM) Expression	0	0	287.314	Mann-Whitney U	2.2758	1.1864	-	2009	27.7865	-	2005	12.2093
HLA-DQB1	Median WTS(TPM) Expression	0	0	287.252	Mann-Whitney U	4.5222	2.177	-	2009	41.2926	-	2005	9.131
CD247	Median WTS(TPM) Expression	0	0	287.207	Mann-Whitney U	3.9686	1.9886	-	2009	1.6643	-	2005	0.4194
MAPK Activation Score	Transcriptomic signatures - Biomarkers	0	0	287.137	Mann-Whitney U	1.342	0.4244	-	2009	-1.137	-	2005	-3.2894
ACO2	Median WTS(TPM) Expression	0	0	287.128	Mann-Whitney U	2.0732	1.0518	-	2009	51.7862	-	2005	24.9791
UBL4A	Median WTS(TPM) Expression	0	0	287.066	Mann-Whitney U	2.2351	1.1603	-	2009	22.7028	-	2005	10.1576
RAD23A	Median WTS(TPM) Expression	0	0	287.033	Mann-Whitney U	2.0092	1.0066	-	2009	43.321	-	2005	21.5615
MKL1	Median WTS(TPM) Expression	0	0	287.013	Mann-Whitney U	2.0684	1.0485	-	2009	18.3119	-	2005	8.8533
SLAMF8	Median WTS(TPM) Expression	0	0	286.984	Mann-Whitney U	3.8482	1.9442	-	2009	2.3649	-	2005	0.6146
CYBRD1	Median WTS(TPM) Expression	0	0	286.942	Mann-Whitney U	3.3439	1.7415	-	2009	75.2819	-	2005	22.5135
ATF6B	Median WTS(TPM) Expression	0	0	286.888	Mann-Whitney U	2.2006	1.1379	-	2009	103.614	-	2005	47.0842
RP11-330L19.4	Median WTS(TPM) Expression	0	0	286.886	Mann-Whitney U	2.7054	1.4359	-	2009	11.749	-	2005	4.3427
BACE2	Median WTS(TPM) Expression	0	0	286.859	Mann-Whitney U	3.0711	1.6187	-	2009	74.3165	-	2005	24.1989
NR1H3	Median WTS(TPM) Expression	0	0	286.858	Mann-Whitney U	2.4178	1.2737	-	2009	17.7502	-	2005	7.3415
ASAP3	Median WTS(TPM) Expression	0	0	286.846	Mann-Whitney U	2.6052	1.3814	-	2009	18.3306	-	2005	7.0361
CD5	Median WTS(TPM) Expression	0	0	286.795	Mann-Whitney U	3.6338	1.8615	-	2009	4.3588	-	2005	1.1995
HYAL2	Median WTS(TPM) Expression	0	0	286.741	Mann-Whitney U	2.1791	1.1237	-	2009	38.8512	-	2005	17.829
XXbac-BPG154L12.4	Median WTS(TPM) Expression	0	0	286.734	Mann-Whitney U	0.2956	-1.7584	-	2009	1.0546	-	2005	3.568
ADPRH	Median WTS(TPM) Expression	0	0	286.694	Mann-Whitney U	2.7454	1.457	-	2009	3.5953	-	2005	1.3096
RNF113A	Median WTS(TPM) Expression	0	0	286.673	Mann-Whitney U	2.1402	1.0977	-	2009	12.7817	-	2005	5.9723
ZCCHC14	Median WTS(TPM) Expression	0	0	286.616	Mann-Whitney U	2.3102	1.208	-	2009	21.0229	-	2005	9.0999
TOLLIP	Median WTS(TPM) Expression	0	0	286.594	Mann-Whitney U	2.0566	1.0403	-	2009	26.8719	-	2005	13.0662
FBN1	Median WTS(TPM) Expression	0	0	286.592	Mann-Whitney U	2.7856	1.478	-	2009	49.4129	-	2005	17.7385
SMARCD2	Median WTS(TPM) Expression	0	0	286.565	Mann-Whitney U	2.0558	1.0397	-	2009	38.846	-	2005	18.896
SARS	Median WTS(TPM) Expression	0	0	286.564	Mann-Whitney U	2.0159	1.0114	-	2009	45.4712	-	2005	22.5559
C20orf112	Median WTS(TPM) Expression	0	0	286.549	Mann-Whitney U	2.4514	1.2936	-	2009	25.1907	-	2005	10.2761
CR382333.1	Median WTS(TPM) Expression	0	0	286.499	Mann-Whitney U	0.1415	-2.8216	-	2009	3.8134	-	2005	26.9585
PTGS1	Median WTS(TPM) Expression	0	0	286.484	Mann-Whitney U	2.8369	1.5043	-	2009	4.7343	-	2005	1.6688
DDB1	Median WTS(TPM) Expression	0	0	286.472	Mann-Whitney U	1.9972	0.998	-	2009	144.143	-	2005	72.1733
MT-ND6	Median WTS(TPM) Expression	0	0	286.395	Mann-Whitney U	0.1797	-2.4766	-	2009	95.7694	-	2005	533.043
RAPGEF1	Median WTS(TPM) Expression	0	0	286.392	Mann-Whitney U	2.1209	1.0847	-	2009	64.3331	-	2005	30.3324
ATP9A	Median WTS(TPM) Expression	0	0	286.367	Mann-Whitney U	2.201	1.1381	-	2009	49.8622	-	2005	22.6547
HEPH	Median WTS(TPM) Expression	0	0	286.331	Mann-Whitney U	3.5345	1.8215	-	2009	9.948	-	2005	2.8145
CCR5	Median WTS(TPM) Expression	0	0	286.317	Mann-Whitney U	3.9138	1.9686	-	2009	5.5493	-	2005	1.4179
YPEL5	Median WTS(TPM) Expression	0	0	286.289	Mann-Whitney U	2.1426	1.0994	-	2009	66.0163	-	2005	30.811
2025-09-02	Median WTS(TPM) Expression	0	0	286.267	Mann-Whitney U	2.1345	1.0939	-	2009	335.722	-	2005	157.283
SFMBT2	Median WTS(TPM) Expression	0	0	286.179	Mann-Whitney U	2.9769	1.5738	-	2009	31.075	-	2005	10.4388
PJA2	Median WTS(TPM) Expression	0	0	286.178	Mann-Whitney U	2.2406	1.1639	-	2009	86.6733	-	2005	38.6828
RP11-552M11.8	Median WTS(TPM) Expression	0	0	286.139	Mann-Whitney U	0.2493	-2.0039	-	2009	0.1778	-	2005	0.7133
CREB3	Median WTS(TPM) Expression	0	0	286.109	Mann-Whitney U	2.0317	1.0227	-	2009	13.2497	-	2005	6.5213
CTNNBL1	Median WTS(TPM) Expression	0	0	286.075	Mann-Whitney U	2.1683	1.1165	-	2009	25.7512	-	2005	11.8764
ZFYVE1	Median WTS(TPM) Expression	0	0	286.052	Mann-Whitney U	2.118	1.0827	-	2009	9.6914	-	2005	4.5757
MYLK	Median WTS(TPM) Expression	0	0	286.043	Mann-Whitney U	4.6204	2.208	-	2009	147.141	-	2005	31.8457
PTPN1	Median WTS(TPM) Expression	0	0	286.019	Mann-Whitney U	2.0175	1.0126	-	2009	27.4442	-	2005	13.6031
CD163	Median WTS(TPM) Expression	0	0	285.952	Mann-Whitney U	2.8428	1.5073	-	2009	27.8015	-	2005	9.7798
SP140L	Median WTS(TPM) Expression	0	0	285.927	Mann-Whitney U	3.2459	1.6986	-	2009	8.6962	-	2005	2.6792
ARNT	Median WTS(TPM) Expression	0	0	285.892	Mann-Whitney U	2.042	1.03	-	2009	55.9067	-	2005	27.3788
MORF4L2	Median WTS(TPM) Expression	0	0	285.878	Mann-Whitney U	2.087	1.0614	-	2009	111.207	-	2005	53.2855
BAK1	Median WTS(TPM) Expression	0	0	285.795	Mann-Whitney U	2.0947	1.0668	-	2009	4.1859	-	2005	1.9983
KLF7	Median WTS(TPM) Expression	0	0	285.788	Mann-Whitney U	2.558	1.355	-	2009	32.1267	-	2005	12.5593
NUDC	Median WTS(TPM) Expression	0	0	285.777	Mann-Whitney U	1.9866	0.9903	-	2009	18.3346	-	2005	9.2289
FAIM3	Median WTS(TPM) Expression	0	0	285.682	Mann-Whitney U	3.6999	1.8875	-	2009	8.7103	-	2005	2.3542
CALU	Median WTS(TPM) Expression	0	0	285.562	Mann-Whitney U	2.1084	1.0761	-	2009	67.2388	-	2005	31.891
CTC1	Median WTS(TPM) Expression	0	0	285.485	Mann-Whitney U	2.1377	1.0961	-	2009	5.0775	-	2005	2.3752
ZFP106	Median WTS(TPM) Expression	0	0	285.482	Mann-Whitney U	2.1888	1.1301	-	2009	198.297	-	2005	90.5964
TRAFD1	Median WTS(TPM) Expression	0	0	285.33	Mann-Whitney U	2.1897	1.1307	-	2009	31.5552	-	2005	14.4106
CIB1	Median WTS(TPM) Expression	0	0	285.324	Mann-Whitney U	2.4812	1.3111	-	2009	29.4792	-	2005	11.8809
CALHM2	Median WTS(TPM) Expression	0	0	285.273	Mann-Whitney U	2.3964	1.2609	-	2009	6.6206	-	2005	2.7627
PSMB3	Median WTS(TPM) Expression	0	0	285.252	Mann-Whitney U	2.2417	1.1646	-	2009	59.5509	-	2005	26.5648
TAF8	Median WTS(TPM) Expression	0	0	285.185	Mann-Whitney U	2.0833	1.0589	-	2009	23.2642	-	2005	11.1671
HIPK3	Median WTS(TPM) Expression	0	0	285.173	Mann-Whitney U	2.1932	1.1331	-	2009	104.492	-	2005	47.6426
C4A	Median WTS(TPM) Expression	0	0	285.14	Mann-Whitney U	5.0249	2.3291	-	2009	78.8757	-	2005	15.697
IKBKGP1	Median WTS(TPM) Expression	0	0	285.118	Mann-Whitney U	3.9325	1.9755	-	2009	2.6598	-	2005	0.6764
ANO6	Median WTS(TPM) Expression	0	0	285.074	Mann-Whitney U	2.4861	1.3139	-	2009	29.6159	-	2005	11.9126
RP11-51G24.1	Median WTS(TPM) Expression	0	0	285.045	Mann-Whitney U	0.1685	-2.5695	-	2009	0.0601	-	2005	0.3567
STK38L	Median WTS(TPM) Expression	0	0	285.024	Mann-Whitney U	2.2535	1.1722	-	2009	56.5384	-	2005	25.0891
ZMAT5	Median WTS(TPM) Expression	0	0	284.922	Mann-Whitney U	2.1678	1.1162	-	2009	5.7068	-	2005	2.6326
PKM2	Median WTS(TPM) Expression	0	0	284.872	Mann-Whitney U	2.1825	1.126	-	2009	275.38	-	2005	126.178
SNX1	Median WTS(TPM) Expression	0	0	284.865	Mann-Whitney U	2.0794	1.0562	-	2009	68.7686	-	2005	33.0715
KIAA0930	Median WTS(TPM) Expression	0	0	284.677	Mann-Whitney U	2.2386	1.1626	-	2009	29.7476	-	2005	13.2886
DHX16	Median WTS(TPM) Expression	0	0	284.652	Mann-Whitney U	2.0893	1.063	-	2009	25.2269	-	2005	12.0743
RP1-78O14.1	Median WTS(TPM) Expression	0	0	284.636	Mann-Whitney U	0.2865	-1.8034	-	2009	0.543	-	2005	1.8954
EML3	Median WTS(TPM) Expression	0	0	284.608	Mann-Whitney U	2.2958	1.199	-	2009	27.9186	-	2005	12.1605
MIER1	Median WTS(TPM) Expression	0	0	284.591	Mann-Whitney U	2.0218	1.0156	-	2009	26.1187	-	2005	12.9188
SERPINA1	Median WTS(TPM) Expression	0	0	284.575	Mann-Whitney U	4.2996	2.1042	-	2009	21.3134	-	2005	4.9571
DOK4	Median WTS(TPM) Expression	0	0	284.556	Mann-Whitney U	2.7972	1.484	-	2009	4.9977	-	2005	1.7867
C11orf68	Median WTS(TPM) Expression	0	0	284.474	Mann-Whitney U	2.0042	1.003	-	2009	11.1318	-	2005	5.5542
DAPP1	Median WTS(TPM) Expression	0	0	284.458	Mann-Whitney U	3.807	1.9287	-	2009	2.3474	-	2005	0.6166
LMCD1	Median WTS(TPM) Expression	0	0	284.392	Mann-Whitney U	2.7658	1.4677	-	2009	14.5439	-	2005	5.2585
CCDC130	Median WTS(TPM) Expression	0	0	284.383	Mann-Whitney U	2.1202	1.0842	-	2009	12.6103	-	2005	5.9476
ABCD4	Median WTS(TPM) Expression	0	0	284.382	Mann-Whitney U	2.1185	1.0831	-	2009	26.7697	-	2005	12.6359
MED8	Median WTS(TPM) Expression	0	0	284.354	Mann-Whitney U	1.9595	0.9705	-	2009	21.9047	-	2005	11.179
HP1BP3	Median WTS(TPM) Expression	0	0	284.335	Mann-Whitney U	2.2283	1.1559	-	2009	294.547	-	2005	132.185
UNC45A	Median WTS(TPM) Expression	0	0	284.286	Mann-Whitney U	2.0421	1.03	-	2009	19.5357	-	2005	9.5666
GSDMD	Median WTS(TPM) Expression	0	0	284.181	Mann-Whitney U	3.4007	1.7658	-	2009	13.8297	-	2005	4.0667
DIDO1	Median WTS(TPM) Expression	0	0	284.154	Mann-Whitney U	2.1456	1.1014	-	2009	66.8195	-	2005	31.1428
MYO18A	Median WTS(TPM) Expression	0	0	284.116	Mann-Whitney U	2.5125	1.3291	-	2009	55.6786	-	2005	22.1607
GABARAPL2	Median WTS(TPM) Expression	0	0	284.096	Mann-Whitney U	2.2745	1.1856	-	2009	57.7727	-	2005	25.3997
PRDX5	Median WTS(TPM) Expression	0	0	284.079	Mann-Whitney U	2.1753	1.1212	-	2009	67.5463	-	2005	31.0512
CCS	Median WTS(TPM) Expression	0	0	283.988	Mann-Whitney U	2.06	1.0427	-	2009	22.1807	-	2005	10.7672
ADPRHL2	Median WTS(TPM) Expression	0	0	283.986	Mann-Whitney U	2.1049	1.0738	-	2009	5.8264	-	2005	2.768
SMAD3	Median WTS(TPM) Expression	0	0	283.973	Mann-Whitney U	2.2717	1.1838	-	2009	50.0594	-	2005	22.0363
SCRN2	Median WTS(TPM) Expression	0	0	283.946	Mann-Whitney U	2.1949	1.1341	-	2009	8.6498	-	2005	3.9409
PLA2G15	Median WTS(TPM) Expression	0	0	283.836	Mann-Whitney U	2.1383	1.0965	-	2009	6.8611	-	2005	3.2086
ASB1	Median WTS(TPM) Expression	0	0	283.779	Mann-Whitney U	2.3491	1.2321	-	2009	19.7295	-	2005	8.3987
AC068279.3	Median WTS(TPM) Expression	0	0	283.753	Mann-Whitney U	0.1636	-2.6117	-	2009	0.1385	-	2005	0.8465
PLAUR	Median WTS(TPM) Expression	0	0	283.725	Mann-Whitney U	2.772	1.4709	-	2009	5.1295	-	2005	1.8504
PISD	Median WTS(TPM) Expression	0	0	283.71	Mann-Whitney U	2.0346	1.0247	-	2009	15.182	-	2005	7.4619
RASL12	Median WTS(TPM) Expression	0	0	283.677	Mann-Whitney U	3.9644	1.9871	-	2009	6.5447	-	2005	1.6508
POLR2C	Median WTS(TPM) Expression	0	0	283.652	Mann-Whitney U	2.1544	1.1073	-	2009	35.1454	-	2005	16.3132
SMC1A	Median WTS(TPM) Expression	0	0	283.651	Mann-Whitney U	2.1736	1.1201	-	2009	96.9242	-	2005	44.5922
TRAF5	Median WTS(TPM) Expression	0	0	283.627	Mann-Whitney U	2.7592	1.4642	-	2009	19.9583	-	2005	7.2334
LRRFIP1	Median WTS(TPM) Expression	0	0	283.542	Mann-Whitney U	2.1348	1.0941	-	2009	86.4659	-	2005	40.504
TMED4	Median WTS(TPM) Expression	0	0	283.365	Mann-Whitney U	2.127	1.0888	-	2009	74.8746	-	2005	35.2021
AF011889.5	Median WTS(TPM) Expression	0	0	283.315	Mann-Whitney U	2.3901	1.2571	-	2009	34.1686	-	2005	14.296
FAM219B	Median WTS(TPM) Expression	0	0	283.295	Mann-Whitney U	2.2744	1.1855	-	2009	15.5627	-	2005	6.8425
RHOB	Median WTS(TPM) Expression	0	0	283.287	Mann-Whitney U	2.0824	1.0582	-	2009	25.2852	-	2005	12.1425
DHRS7B	Median WTS(TPM) Expression	0	0	283.274	Mann-Whitney U	2.1968	1.1354	-	2009	9.5554	-	2005	4.3498
C20orf3	Median WTS(TPM) Expression	0	0	283.263	Mann-Whitney U	2.0927	1.0654	-	2009	46.2826	-	2005	22.116
NCOA4	Median WTS(TPM) Expression	0	0	283.25	Mann-Whitney U	2.1892	1.1304	-	2009	178.428	-	2005	81.5038
CTBP1	Median WTS(TPM) Expression	0	0	283.226	Mann-Whitney U	2.1232	1.0862	-	2009	195.498	-	2005	92.0782
RABGAP1L-IT1	Median WTS(TPM) Expression	0	0	283.123	Mann-Whitney U	0.1972	-2.3422	-	2009	0.8069	-	2005	4.0915
INO80D	Median WTS(TPM) Expression	0	0	283.096	Mann-Whitney U	2.1301	1.0909	-	2009	32.1258	-	2005	15.082
C6orf89	Median WTS(TPM) Expression	0	0	283.075	Mann-Whitney U	2.0912	1.0643	-	2009	61.3433	-	2005	29.3337
IWS1	Median WTS(TPM) Expression	0	0	283.068	Mann-Whitney U	2.1744	1.1206	-	2009	50.8298	-	2005	23.3763
PHACTR2	Median WTS(TPM) Expression	0	0	282.995	Mann-Whitney U	2.3837	1.2532	-	2009	32.3523	-	2005	13.5721
PSMD8	Median WTS(TPM) Expression	0	0	282.958	Mann-Whitney U	2.0004	1.0003	-	2009	38.6341	-	2005	19.3135
TK2	Median WTS(TPM) Expression	0	0	282.802	Mann-Whitney U	2.2348	1.1601	-	2009	22.5233	-	2005	10.0785
DSE	Median WTS(TPM) Expression	0	0	282.801	Mann-Whitney U	2.567	1.3601	-	2009	12.4131	-	2005	4.8357
IMP3	Median WTS(TPM) Expression	0	0	282.776	Mann-Whitney U	2.1271	1.0889	-	2009	26.2051	-	2005	12.3197
LILRB1	Median WTS(TPM) Expression	0	0	282.701	Mann-Whitney U	3.0367	1.6025	-	2009	4.8824	-	2005	1.6078
VPS16	Median WTS(TPM) Expression	0	0	282.673	Mann-Whitney U	2.0429	1.0307	-	2009	15.5669	-	2005	7.6198
GPC4	Median WTS(TPM) Expression	0	0	282.61	Mann-Whitney U	3.2132	1.684	-	2009	11.1928	-	2005	3.4834
TMEM75	Median WTS(TPM) Expression	0	0	282.585	Mann-Whitney U	0.1642	-2.6062	-	2009	0.1089	-	2005	0.663
ABHD8	Median WTS(TPM) Expression	0	0	282.538	Mann-Whitney U	2.3972	1.2614	-	2009	5.2723	-	2005	2.1993
NDUFS7	Median WTS(TPM) Expression	0	0	282.525	Mann-Whitney U	2.3062	1.2055	-	2009	30.0251	-	2005	13.019
CDK9	Median WTS(TPM) Expression	0	0	282.521	Mann-Whitney U	2.1503	1.1046	-	2009	51.7615	-	2005	24.0713
AC011747.4	Median WTS(TPM) Expression	0	0	282.459	Mann-Whitney U	0.1962	-2.3493	-	2009	0.1606	-	2005	0.8182
RP11-10O22.1	Median WTS(TPM) Expression	0	0	282.417	Mann-Whitney U	0.2352	-2.0879	-	2009	0.2041	-	2005	0.8675
AL589988.1	Median WTS(TPM) Expression	0	0	282.404	Mann-Whitney U	2.7238	1.4456	-	2009	28.0031	-	2005	10.2808
TSR2	Median WTS(TPM) Expression	0	0	282.404	Mann-Whitney U	2.1744	1.1206	-	2009	17.6986	-	2005	8.1397
RP11-17A4.2	Median WTS(TPM) Expression	0	0	282.399	Mann-Whitney U	0.2075	-2.2691	-	2009	0.2736	-	2005	1.3188
PRKCQ	Median WTS(TPM) Expression	0	0	282.385	Mann-Whitney U	4.3228	2.112	-	2009	1.9696	-	2005	0.4556
PEA15	Median WTS(TPM) Expression	0	0	282.343	Mann-Whitney U	2.136	1.0949	-	2009	69.3677	-	2005	32.4758
IFI30	Median WTS(TPM) Expression	0	0	282.34	Mann-Whitney U	2.8039	1.4874	-	2009	28.1291	-	2005	10.0322
ALDH9A1	Median WTS(TPM) Expression	0	0	282.325	Mann-Whitney U	2.2513	1.1708	-	2009	69.9761	-	2005	31.0818
ARHGAP27	Median WTS(TPM) Expression	0	0	282.32	Mann-Whitney U	2.5755	1.3648	-	2009	10.4212	-	2005	4.0463
EXOC7	Median WTS(TPM) Expression	0	0	282.302	Mann-Whitney U	2.019	1.0137	-	2009	68.9081	-	2005	34.1294
EPN1	Median WTS(TPM) Expression	0	0	282.295	Mann-Whitney U	1.9484	0.9623	-	2009	34.8767	-	2005	17.9005
NFIC	Median WTS(TPM) Expression	0	0	282.295	Mann-Whitney U	2.0805	1.0569	-	2009	109.16	-	2005	52.4687
MAP3K2	Median WTS(TPM) Expression	0	0	282.276	Mann-Whitney U	2.1066	1.0749	-	2009	51.2187	-	2005	24.3135
CD53	Median WTS(TPM) Expression	0	0	282.266	Mann-Whitney U	2.9516	1.5615	-	2009	11.5195	-	2005	3.9027
C12orf50	Median WTS(TPM) Expression	0	0	282.174	Mann-Whitney U	0.3048	-1.714	-	2009	0.9588	-	2005	3.1456
C11orf58	Median WTS(TPM) Expression	0	0	282.139	Mann-Whitney U	2.0969	1.0682	-	2009	141.679	-	2005	67.5673
FAM50A	Median WTS(TPM) Expression	0	0	282.114	Mann-Whitney U	2.1608	1.1116	-	2009	22.983	-	2005	10.6362
DDX23	Median WTS(TPM) Expression	0	0	282.111	Mann-Whitney U	2.0859	1.0607	-	2009	77.525	-	2005	37.1666
UBA1	Median WTS(TPM) Expression	0	0	282.082	Mann-Whitney U	1.9148	0.9372	-	2009	81.6259	-	2005	42.6288
AKAP8L	Median WTS(TPM) Expression	0	0	282.06	Mann-Whitney U	2.0903	1.0637	-	2009	33.311	-	2005	15.9363
GALK1	Median WTS(TPM) Expression	0	0	282.016	Mann-Whitney U	2.4394	1.2865	-	2009	4.6206	-	2005	1.8942
RP11-112N13.1	Median WTS(TPM) Expression	0	0	281.979	Mann-Whitney U	0.205	-2.2866	-	2009	0.0547	-	2005	0.2669
FBLN1	Median WTS(TPM) Expression	0	0	281.966	Mann-Whitney U	4.9372	2.3037	-	2009	137.29	-	2005	27.8075
GATAD2A	Median WTS(TPM) Expression	0	0	281.947	Mann-Whitney U	2.1388	1.0968	-	2009	61.7756	-	2005	28.8829
C10orf26	Median WTS(TPM) Expression	0	0	281.891	Mann-Whitney U	1.8816	0.9119	-	2009	7.1431	-	2005	3.7964
MYO5A	Median WTS(TPM) Expression	0	0	281.889	Mann-Whitney U	2.3671	1.2431	-	2009	34.3618	-	2005	14.5164
TMEM109	Median WTS(TPM) Expression	0	0	281.855	Mann-Whitney U	2.1028	1.0723	-	2009	31.8277	-	2005	15.136
PKN1	Median WTS(TPM) Expression	0	0	281.829	Mann-Whitney U	2.1006	1.0708	-	2009	33.2913	-	2005	15.8484
SGTA	Median WTS(TPM) Expression	0	0	281.828	Mann-Whitney U	1.9421	0.9576	-	2009	12.3516	-	2005	6.36
ACTR2	Median WTS(TPM) Expression	0	0	281.777	Mann-Whitney U	2.1568	1.1089	-	2009	99.244	-	2005	46.0148
SECTM1	Median WTS(TPM) Expression	0	0	281.774	Mann-Whitney U	3.5389	1.8233	-	2009	2.8265	-	2005	0.7987
PLA2G4C	Median WTS(TPM) Expression	0	0	281.643	Mann-Whitney U	2.6768	1.4205	-	2009	6.2273	-	2005	2.3263
TMEM214	Median WTS(TPM) Expression	0	0	281.631	Mann-Whitney U	2.0023	1.0017	-	2009	56.0801	-	2005	28.0079
TRIM39	Median WTS(TPM) Expression	0	0	281.585	Mann-Whitney U	2.1147	1.0804	-	2009	5.7584	-	2005	2.7231
FAM117A	Median WTS(TPM) Expression	0	0	281.495	Mann-Whitney U	2.3881	1.2558	-	2009	18.3133	-	2005	7.6687
MYL12B	Median WTS(TPM) Expression	0	0	281.366	Mann-Whitney U	2.0782	1.0554	-	2009	117.689	-	2005	56.6297
C10orf128	Median WTS(TPM) Expression	0	0	281.319	Mann-Whitney U	3.0161	1.5927	-	2009	4.1283	-	2005	1.3687
PHLDA3	Median WTS(TPM) Expression	0	0	281.259	Mann-Whitney U	2.9988	1.5844	-	2009	7.247	-	2005	2.4166
FAM3A	Median WTS(TPM) Expression	0	0	281.25	Mann-Whitney U	2.2483	1.1688	-	2009	19.063	-	2005	8.479
HSPA1A	Median WTS(TPM) Expression	0	0	281.215	Mann-Whitney U	2.717	1.442	-	2009	140.426	-	2005	51.6849
ITPK1	Median WTS(TPM) Expression	0	0	281.153	Mann-Whitney U	2.3087	1.2071	-	2009	75.6949	-	2005	32.7868
FCHSD2	Median WTS(TPM) Expression	0	0	281.118	Mann-Whitney U	2.5719	1.3629	-	2009	35.772	-	2005	13.9086
AGAP2	Median WTS(TPM) Expression	0	0	281.11	Mann-Whitney U	3.2414	1.6966	-	2009	4.283	-	2005	1.3213
PSMC2	Median WTS(TPM) Expression	0	0	281.096	Mann-Whitney U	2.1012	1.0712	-	2009	62.756	-	2005	29.8661
CXXC1	Median WTS(TPM) Expression	0	0	281.074	Mann-Whitney U	2.0658	1.0467	-	2009	12.7023	-	2005	6.1488
POLD4	Median WTS(TPM) Expression	0	0	281.052	Mann-Whitney U	2.2227	1.1523	-	2009	41.3978	-	2005	18.6253
RBMS1	Median WTS(TPM) Expression	0	0	281.047	Mann-Whitney U	2.7182	1.4426	-	2009	32.1357	-	2005	11.8225
MEA1	Median WTS(TPM) Expression	0	0	280.994	Mann-Whitney U	1.9754	0.9821	-	2009	28.5676	-	2005	14.4619
OTUD1	Median WTS(TPM) Expression	0	0	280.922	Mann-Whitney U	2.1483	1.1032	-	2009	6.5813	-	2005	3.0634
CBFA2T3	Median WTS(TPM) Expression	0	0	280.9	Mann-Whitney U	3.8452	1.9431	-	2009	11.316	-	2005	2.9429
KIF21B	Median WTS(TPM) Expression	0	0	280.864	Mann-Whitney U	2.93	1.5509	-	2009	2.8002	-	2005	0.9557
PSMB6	Median WTS(TPM) Expression	0	0	280.8	Mann-Whitney U	2.1637	1.1135	-	2009	48.5645	-	2005	22.4452
GIMAP2	Median WTS(TPM) Expression	0	0	280.761	Mann-Whitney U	2.7939	1.4823	-	2009	6.1487	-	2005	2.2007
PCOLCE	Median WTS(TPM) Expression	0	0	280.76	Mann-Whitney U	3.1923	1.6746	-	2009	36.2618	-	2005	11.359
HSPA1B	Median WTS(TPM) Expression	0	0	280.727	Mann-Whitney U	2.5197	1.3333	-	2009	151.473	-	2005	60.1156
YWHAG	Median WTS(TPM) Expression	0	0	280.715	Mann-Whitney U	2.2031	1.1395	-	2009	99.5619	-	2005	45.1914
C19orf10	Median WTS(TPM) Expression	0	0	280.642	Mann-Whitney U	2.023	1.0165	-	2009	31.4549	-	2005	15.5487
SORBS3	Median WTS(TPM) Expression	0	0	280.619	Mann-Whitney U	2.4505	1.2931	-	2009	71.2107	-	2005	29.0598
SNHG3	Median WTS(TPM) Expression	0	0	280.61	Mann-Whitney U	0.2739	-1.8684	-	2009	0.7014	-	2005	2.561
NCF2	Median WTS(TPM) Expression	0	0	280.581	Mann-Whitney U	2.7022	1.4342	-	2009	9.2388	-	2005	3.4189
GPBP1L1	Median WTS(TPM) Expression	0	0	280.549	Mann-Whitney U	2.1207	1.0845	-	2009	113.65	-	2005	53.5919
SDR39U1	Median WTS(TPM) Expression	0	0	280.548	Mann-Whitney U	2.0826	1.0584	-	2009	32.2588	-	2005	15.4899
TINAGL1	Median WTS(TPM) Expression	0	0	280.526	Mann-Whitney U	2.951	1.5612	-	2009	10.783	-	2005	3.654
PTPRK	Median WTS(TPM) Expression	0	0	280.519	Mann-Whitney U	2.5738	1.3639	-	2009	85.1245	-	2005	33.073
FCGR3A	Median WTS(TPM) Expression	0	0	280.518	Mann-Whitney U	3.1707	1.6648	-	2009	39.9425	-	2005	12.5975
DDX3X	Median WTS(TPM) Expression	0	0	280.459	Mann-Whitney U	2.0636	1.0451	-	2009	174.737	-	2005	84.6775
PLEKHB2	Median WTS(TPM) Expression	0	0	280.442	Mann-Whitney U	2.1489	1.1036	-	2009	32.03	-	2005	14.9056
AGPAT2	Median WTS(TPM) Expression	0	0	280.424	Mann-Whitney U	2.2868	1.1933	-	2009	15.5796	-	2005	6.813
ZNFX1-AS1	Median WTS(TPM) Expression	0	0	280.351	Mann-Whitney U	0.1743	-2.5205	-	2009	0.7365	-	2005	4.2257
TMEM219	Median WTS(TPM) Expression	0	0	280.294	Mann-Whitney U	2.205	1.1408	-	2009	43.492	-	2005	19.7244
NDEL1	Median WTS(TPM) Expression	0	0	280.201	Mann-Whitney U	2.1288	1.09	-	2009	38.5134	-	2005	18.092
SNX19	Median WTS(TPM) Expression	0	0	280.134	Mann-Whitney U	2.1488	1.1036	-	2009	52.9295	-	2005	24.6316
C1orf212	Median WTS(TPM) Expression	0	0	280.131	Mann-Whitney U	2.1564	1.1086	-	2009	9.415	-	2005	4.3661
COL16A1	Median WTS(TPM) Expression	0	0	280.116	Mann-Whitney U	4.0848	2.0303	-	2009	68.9069	-	2005	16.869
EXOC8	Median WTS(TPM) Expression	0	0	280.096	Mann-Whitney U	2.0658	1.0467	-	2009	9.3079	-	2005	4.5058
DDOST	Median WTS(TPM) Expression	0	0	280.058	Mann-Whitney U	2.0313	1.0224	-	2009	123.457	-	2005	60.7764
RBM38	Median WTS(TPM) Expression	0	0	280.05	Mann-Whitney U	2.523	1.3351	-	2009	16.8875	-	2005	6.6934
GRIPAP1	Median WTS(TPM) Expression	0	0	280.049	Mann-Whitney U	1.9509	0.9642	-	2009	16.8554	-	2005	8.6397
MAGI1-IT1	Median WTS(TPM) Expression	0	0	280.005	Mann-Whitney U	0.2036	-2.2963	-	2009	0.0706	-	2005	0.3468
PSMA5	Median WTS(TPM) Expression	0	0	279.974	Mann-Whitney U	2.1153	1.0809	-	2009	57.3162	-	2005	27.096
TBCC	Median WTS(TPM) Expression	0	0	279.951	Mann-Whitney U	1.9708	0.9788	-	2009	9.9048	-	2005	5.0258
HNRNPUL1	Median WTS(TPM) Expression	0	0	279.939	Mann-Whitney U	1.9329	0.9508	-	2009	80.81	-	2005	41.8079
HHLA1	Median WTS(TPM) Expression	0	0	279.836	Mann-Whitney U	0.2513	-1.9926	-	2009	1.1622	-	2005	4.625
SPG20	Median WTS(TPM) Expression	0	0	279.823	Mann-Whitney U	3.008	1.5888	-	2009	87.3398	-	2005	29.0355
PIP4K2C	Median WTS(TPM) Expression	0	0	279.787	Mann-Whitney U	2.3833	1.2529	-	2009	42.4509	-	2005	17.8122
ALPK1	Median WTS(TPM) Expression	0	0	279.678	Mann-Whitney U	2.6155	1.3871	-	2009	9.5677	-	2005	3.6581
C1orf123	Median WTS(TPM) Expression	0	0	279.65	Mann-Whitney U	1.8842	0.9139	-	2009	18.8808	-	2005	10.0207
FERMT3	Median WTS(TPM) Expression	0	0	279.641	Mann-Whitney U	2.5589	1.3555	-	2009	9.2545	-	2005	3.6166
TMC8	Median WTS(TPM) Expression	0	0	279.588	Mann-Whitney U	3.2175	1.686	-	2009	1.4202	-	2005	0.4414
SCARF2	Median WTS(TPM) Expression	0	0	279.553	Mann-Whitney U	2.9932	1.5817	-	2009	9.5256	-	2005	3.1824
LIMK2	Median WTS(TPM) Expression	0	0	279.534	Mann-Whitney U	2.1729	1.1196	-	2009	21.8072	-	2005	10.0358
RP11-100L22.2	Median WTS(TPM) Expression	0	0	279.484	Mann-Whitney U	0.1338	-2.9017	-	2009	0.0159	-	2005	0.119
SERPINB8	Median WTS(TPM) Expression	0	0	279.445	Mann-Whitney U	2.8064	1.4887	-	2009	5.6231	-	2005	2.0037
RAB13	Median WTS(TPM) Expression	0	0	279.416	Mann-Whitney U	1.9159	0.938	-	2009	35.9784	-	2005	18.7785
AKAP8	Median WTS(TPM) Expression	0	0	279.384	Mann-Whitney U	1.9835	0.9881	-	2009	12.9125	-	2005	6.5098
LTBP4	Median WTS(TPM) Expression	0	0	279.267	Mann-Whitney U	4.0723	2.0258	-	2009	91.4888	-	2005	22.466
MYL9	Median WTS(TPM) Expression	0	0	279.247	Mann-Whitney U	4.7315	2.2423	-	2009	168.697	-	2005	35.6544
ITPRIPL2	Median WTS(TPM) Expression	0	0	279.184	Mann-Whitney U	2.1701	1.1177	-	2009	14.5205	-	2005	6.6912
SERINC1	Median WTS(TPM) Expression	0	0	279.169	Mann-Whitney U	2.1798	1.1242	-	2009	58.8535	-	2005	26.999
ZC3H7B	Median WTS(TPM) Expression	0	0	279.128	Mann-Whitney U	1.9466	0.961	-	2009	20.4383	-	2005	10.4994
PPP1R7	Median WTS(TPM) Expression	0	0	279.102	Mann-Whitney U	2.0699	1.0496	-	2009	32.0169	-	2005	15.4675
MITF	Median WTS(TPM) Expression	0	0	279.059	Mann-Whitney U	2.9714	1.5712	-	2009	16.0035	-	2005	5.3858
MT-ND3	Median WTS(TPM) Expression	0	0	279.048	Mann-Whitney U	0.2024	-2.3049	-	2009	101.133	-	2005	499.735
UBTF	Median WTS(TPM) Expression	0	0	278.997	Mann-Whitney U	1.9192	0.9405	-	2009	58.0726	-	2005	30.259
ZBTB46	Median WTS(TPM) Expression	0	0	278.856	Mann-Whitney U	2.6268	1.3933	-	2009	4.9468	-	2005	1.8832
FAM108A1	Median WTS(TPM) Expression	0	0	278.853	Mann-Whitney U	2.0182	1.0131	-	2009	11.1686	-	2005	5.5339
PLSCR4	Median WTS(TPM) Expression	0	0	278.652	Mann-Whitney U	2.8737	1.5229	-	2009	15.4117	-	2005	5.363
CD93	Median WTS(TPM) Expression	0	0	278.65	Mann-Whitney U	2.2863	1.193	-	2009	3.7481	-	2005	1.6394
ITGAX	Median WTS(TPM) Expression	0	0	278.61	Mann-Whitney U	2.7243	1.4459	-	2009	8.4349	-	2005	3.0961
MEF2C	Median WTS(TPM) Expression	0	0	278.598	Mann-Whitney U	2.5736	1.3638	-	2009	41.1998	-	2005	16.0086
CASKIN2	Median WTS(TPM) Expression	0	0	278.528	Mann-Whitney U	1.9854	0.9894	-	2009	4.5985	-	2005	2.3161
CR381653.1	Median WTS(TPM) Expression	0	0	278.511	Mann-Whitney U	0.1985	-2.3329	-	2009	0.4467	-	2005	2.2504
PJA1	Median WTS(TPM) Expression	0	0	278.474	Mann-Whitney U	2.4307	1.2814	-	2009	24.5946	-	2005	10.1182
EHMT2	Median WTS(TPM) Expression	0	0	278.47	Mann-Whitney U	2.0269	1.0193	-	2009	39.1961	-	2005	19.3378
HS6ST1	Median WTS(TPM) Expression	0	0	278.458	Mann-Whitney U	2.4517	1.2938	-	2009	12.4276	-	2005	5.069
RAB5B	Median WTS(TPM) Expression	0	0	278.451	Mann-Whitney U	2.1982	1.1363	-	2009	45.8766	-	2005	20.8702
IER5	Median WTS(TPM) Expression	0	0	278.425	Mann-Whitney U	2.5176	1.332	-	2009	1.7972	-	2005	0.7138
PSEN1	Median WTS(TPM) Expression	0	0	278.326	Mann-Whitney U	2.188	1.1296	-	2009	105.177	-	2005	48.0692
SNX18P3	Median WTS(TPM) Expression	0	0	278.214	Mann-Whitney U	0.1643	-2.6058	-	2009	0.1374	-	2005	0.8365
LDB1	Median WTS(TPM) Expression	0	0	278.147	Mann-Whitney U	2.1063	1.0747	-	2009	38.8297	-	2005	18.4354
C19orf12	Median WTS(TPM) Expression	0	0	278.135	Mann-Whitney U	2.24	1.1635	-	2009	6.2615	-	2005	2.7954
AL163952.1	Median WTS(TPM) Expression	0	0	278.024	Mann-Whitney U	0.1582	-2.6604	-	2009	0.4908	-	2005	3.1029
LRRC59	Median WTS(TPM) Expression	0	0	278.02	Mann-Whitney U	1.8671	0.9008	-	2009	13.249	-	2005	7.0959
C18orf8	Median WTS(TPM) Expression	0	0	278.002	Mann-Whitney U	2.1605	1.1114	-	2009	15.1058	-	2005	6.9917
RP11-142G1.3	Median WTS(TPM) Expression	0	0	277.952	Mann-Whitney U	0.1351	-2.888	-	2009	0.5317	-	2005	3.9363
TSPAN2	Median WTS(TPM) Expression	0	0	277.87	Mann-Whitney U	4.3767	2.1299	-	2009	11.0748	-	2005	2.5304
UEVLD	Median WTS(TPM) Expression	0	0	277.833	Mann-Whitney U	2.2571	1.1745	-	2009	34.1264	-	2005	15.1194
DNAJC3	Median WTS(TPM) Expression	0	0	277.81	Mann-Whitney U	2.4735	1.3066	-	2009	69.1399	-	2005	27.9519
MACF1	Median WTS(TPM) Expression	0	0	277.804	Mann-Whitney U	2.0409	1.0292	-	2009	187.061	-	2005	91.6562
AL139147.1	Median WTS(TPM) Expression	0	0	277.795	Mann-Whitney U	0.2199	-2.1852	-	2009	0.4417	-	2005	2.0086
FCHO1	Median WTS(TPM) Expression	0	0	277.704	Mann-Whitney U	3.3703	1.7529	-	2009	1.0938	-	2005	0.3245
NCSTN	Median WTS(TPM) Expression	0	0	277.683	Mann-Whitney U	2.0491	1.035	-	2009	69.9336	-	2005	34.1283
SEC24D	Median WTS(TPM) Expression	0	0	277.59	Mann-Whitney U	2.3264	1.2181	-	2009	73.0566	-	2005	31.4034
NAPA	Median WTS(TPM) Expression	0	0	277.471	Mann-Whitney U	2.0133	1.0095	-	2009	44.5862	-	2005	22.146
P2RX7	Median WTS(TPM) Expression	0	0	277.447	Mann-Whitney U	2.8236	1.4975	-	2009	4.5886	-	2005	1.6251
FAM53B	Median WTS(TPM) Expression	0	0	277.408	Mann-Whitney U	2.134	1.0936	-	2009	13.6329	-	2005	6.3883
SLC9A3R1	Median WTS(TPM) Expression	0	0	277.384	Mann-Whitney U	2.1138	1.0798	-	2009	18.096	-	2005	8.5608
EVI2B	Median WTS(TPM) Expression	0	0	277.29	Mann-Whitney U	2.6773	1.4208	-	2009	81.7792	-	2005	30.5458
OAF	Median WTS(TPM) Expression	0	0	277.273	Mann-Whitney U	2.626	1.3929	-	2009	7.571	-	2005	2.8831
MVD	Median WTS(TPM) Expression	0	0	277.26	Mann-Whitney U	2.273	1.1846	-	2009	16.8193	-	2005	7.3995
CSTB	Median WTS(TPM) Expression	0	0	277.247	Mann-Whitney U	2.1423	1.0992	-	2009	50.1423	-	2005	23.4059
AP1G1	Median WTS(TPM) Expression	0	0	277.2	Mann-Whitney U	2.1268	1.0887	-	2009	76.9417	-	2005	36.1778
UBTD1	Median WTS(TPM) Expression	0	0	277.177	Mann-Whitney U	2.4893	1.3158	-	2009	1.521	-	2005	0.611
SERPINF1	Median WTS(TPM) Expression	0	0	277.156	Mann-Whitney U	3.3624	1.7495	-	2009	71.8827	-	2005	21.3784
SEMA4D	Median WTS(TPM) Expression	0	0	277.147	Mann-Whitney U	2.2427	1.1653	-	2009	36.8732	-	2005	16.4412
SNX29	Median WTS(TPM) Expression	0	0	277.087	Mann-Whitney U	2.273	1.1846	-	2009	27.7196	-	2005	12.1949
MBTPS1	Median WTS(TPM) Expression	0	0	277.059	Mann-Whitney U	2.0226	1.0162	-	2009	70.7954	-	2005	35.0014
AHCYL1	Median WTS(TPM) Expression	0	0	276.912	Mann-Whitney U	2.1685	1.1167	-	2009	101.058	-	2005	46.6038
XPC	Median WTS(TPM) Expression	0	0	276.844	Mann-Whitney U	2.2261	1.1545	-	2009	58.5315	-	2005	26.2928
TFPT	Median WTS(TPM) Expression	0	0	276.833	Mann-Whitney U	2.1455	1.1013	-	2009	11.9963	-	2005	5.5914
AGA	Median WTS(TPM) Expression	0	0	276.8	Mann-Whitney U	2.4747	1.3073	-	2009	39.563	-	2005	15.987
WDR81	Median WTS(TPM) Expression	0	0	276.741	Mann-Whitney U	2.1951	1.1343	-	2009	8.7848	-	2005	4.002
BMP1	Median WTS(TPM) Expression	0	0	276.738	Mann-Whitney U	2.667	1.4152	-	2009	21.3991	-	2005	8.0236
UBL7	Median WTS(TPM) Expression	0	0	276.729	Mann-Whitney U	2.0774	1.0548	-	2009	15.8727	-	2005	7.6405
IFNGR2	Median WTS(TPM) Expression	0	0	276.722	Mann-Whitney U	2.1915	1.1319	-	2009	95.1848	-	2005	43.4336
AC013461.1	Median WTS(TPM) Expression	0	0	276.705	Mann-Whitney U	2.9524	1.5619	-	2009	30.0008	-	2005	10.1615
AC103810.1	Median WTS(TPM) Expression	0	0	276.617	Mann-Whitney U	2.2502	1.17	-	2009	20.7165	-	2005	9.2066
SLC27A1	Median WTS(TPM) Expression	0	0	276.578	Mann-Whitney U	2.1869	1.1289	-	2009	7.7186	-	2005	3.5295
GIMAP1	Median WTS(TPM) Expression	0	0	276.502	Mann-Whitney U	2.7562	1.4627	-	2009	1.0309	-	2005	0.374
RP11-501E14.1	Median WTS(TPM) Expression	0	0	276.48	Mann-Whitney U	0.1343	-2.8966	-	2009	1.415	-	2005	10.5368
J01415.25	Median WTS(TPM) Expression	0	0	276.43	Mann-Whitney U	0.1396	-2.8404	-	2009	146.734	-	2005	1050.96
AGPAT3	Median WTS(TPM) Expression	0	0	276.382	Mann-Whitney U	2.0796	1.0563	-	2009	39.636	-	2005	19.0597
C5orf56	Median WTS(TPM) Expression	0	0	276.367	Mann-Whitney U	2.2505	1.1702	-	2009	15.2198	-	2005	6.7629
HECA	Median WTS(TPM) Expression	0	0	276.359	Mann-Whitney U	1.8818	0.9121	-	2009	4.3772	-	2005	2.3261
MXD4	Median WTS(TPM) Expression	0	0	276.281	Mann-Whitney U	2.3398	1.2264	-	2009	67.4624	-	2005	28.8327
PPP1R3B	Median WTS(TPM) Expression	0	0	276.201	Mann-Whitney U	2.499	1.3213	-	2009	10.069	-	2005	4.0293
RP11-16P6.1	Median WTS(TPM) Expression	0	0	276.177	Mann-Whitney U	0.2103	-2.2494	-	2009	0.0373	-	2005	0.1775
GNB5	Median WTS(TPM) Expression	0	0	276.114	Mann-Whitney U	2.4739	1.3068	-	2009	13.8733	-	2005	5.608
AC012652.1	Median WTS(TPM) Expression	0	0	276.104	Mann-Whitney U	2.1759	1.1216	-	2009	64.8486	-	2005	29.8026
RANBP10	Median WTS(TPM) Expression	0	0	276.085	Mann-Whitney U	2.0414	1.0296	-	2009	15.4061	-	2005	7.5468
SORL1	Median WTS(TPM) Expression	0	0	276.084	Mann-Whitney U	2.6015	1.3794	-	2009	143.962	-	2005	55.337
MRVI1	Median WTS(TPM) Expression	0	0	276.043	Mann-Whitney U	4.1555	2.055	-	2009	23.2606	-	2005	5.5975
SRP68	Median WTS(TPM) Expression	0	0	276.03	Mann-Whitney U	1.9567	0.9685	-	2009	36.2065	-	2005	18.5035
RP11-600F24.7	Median WTS(TPM) Expression	0	0	276.026	Mann-Whitney U	0.2526	-1.9853	-	2009	0.108	-	2005	0.4274
RP11-147O5.1	Median WTS(TPM) Expression	0	0	275.985	Mann-Whitney U	0.2712	-1.8828	-	2009	0.0496	-	2005	0.1828
FZR1	Median WTS(TPM) Expression	0	0	275.933	Mann-Whitney U	1.9319	0.95	-	2009	7.8263	-	2005	4.0511
F11R	Median WTS(TPM) Expression	0	0	275.868	Mann-Whitney U	2.1972	1.1357	-	2009	66.7948	-	2005	30.3994
DNTTIP1	Median WTS(TPM) Expression	0	0	275.777	Mann-Whitney U	2.0267	1.0191	-	2009	9.8011	-	2005	4.836
GTPBP2	Median WTS(TPM) Expression	0	0	275.774	Mann-Whitney U	2.0449	1.032	-	2009	27.4264	-	2005	13.4121
DAXX	Median WTS(TPM) Expression	0	0	275.745	Mann-Whitney U	2.0597	1.0425	-	2009	21.0276	-	2005	10.2088
BRMS1	Median WTS(TPM) Expression	0	0	275.713	Mann-Whitney U	1.9821	0.9871	-	2009	9.876	-	2005	4.9825
STARD4	Median WTS(TPM) Expression	0	0	275.633	Mann-Whitney U	3.2674	1.7081	-	2009	13.2986	-	2005	4.0701
RAB11FIP5	Median WTS(TPM) Expression	0	0	275.623	Mann-Whitney U	2.3556	1.2361	-	2009	17.6232	-	2005	7.4815
RP5-857K21.10	Median WTS(TPM) Expression	0	0	275.599	Mann-Whitney U	0.2629	-1.9275	-	2009	33.8251	-	2005	128.668
MRPL17	Median WTS(TPM) Expression	0	0	275.536	Mann-Whitney U	2.4566	1.2967	-	2009	76.6737	-	2005	31.2113
CWC25	Median WTS(TPM) Expression	0	0	275.488	Mann-Whitney U	2.0319	1.0228	-	2009	8.6707	-	2005	4.2673
RP5-916L7.1	Median WTS(TPM) Expression	0	0	275.485	Mann-Whitney U	0.2193	-2.1889	-	2009	0.0887	-	2005	0.4044
ACD	Median WTS(TPM) Expression	0	0	275.469	Mann-Whitney U	2.1413	1.0985	-	2009	6.5379	-	2005	3.0532
ABCD1	Median WTS(TPM) Expression	0	0	275.394	Mann-Whitney U	2.3419	1.2277	-	2009	6.8611	-	2005	2.9297
RP11-624L4.1	Median WTS(TPM) Expression	0	0	275.392	Mann-Whitney U	0.1904	-2.3928	-	2009	0.3225	-	2005	1.6935
MICALL2	Median WTS(TPM) Expression	0	0	275.387	Mann-Whitney U	2.4458	1.2903	-	2009	23.3705	-	2005	9.5554
DGKA	Median WTS(TPM) Expression	0	0	275.33	Mann-Whitney U	3.0028	1.5863	-	2009	23.6801	-	2005	7.8859
CREBBP	Median WTS(TPM) Expression	0	0	275.329	Mann-Whitney U	2.023	1.0165	-	2009	140.544	-	2005	69.4731
RASGRP2	Median WTS(TPM) Expression	0	0	275.31	Mann-Whitney U	3.4962	1.8058	-	2009	9.7201	-	2005	2.7802
RP11-57H12.3	Median WTS(TPM) Expression	0	0	275.299	Mann-Whitney U	0.2966	-1.7535	-	2009	0.2668	-	2005	0.8996
MIR1302-11	Median WTS(TPM) Expression	0	0	275.248	Mann-Whitney U	0.2473	-2.0155	-	2009	0.3617	-	2005	1.4626
CALCOCO1	Median WTS(TPM) Expression	0	0	275.174	Mann-Whitney U	2.0913	1.0644	-	2009	49.5583	-	2005	23.6979
FBLIM1	Median WTS(TPM) Expression	0	0	275.137	Mann-Whitney U	2.3971	1.2613	-	2009	22.1816	-	2005	9.2534
DDX41	Median WTS(TPM) Expression	0	0	275.117	Mann-Whitney U	2.0108	1.0077	-	2009	28.7923	-	2005	14.3191
RNASE6	Median WTS(TPM) Expression	0	0	275.101	Mann-Whitney U	2.7271	1.4474	-	2009	8.6797	-	2005	3.1827
L3MBTL2	Median WTS(TPM) Expression	0	0	275.025	Mann-Whitney U	2.0181	1.013	-	2009	15.0139	-	2005	7.4396
GATAD2B	Median WTS(TPM) Expression	0	0	274.983	Mann-Whitney U	1.9841	0.9885	-	2009	16.9139	-	2005	8.5247
HTRA1	Median WTS(TPM) Expression	0	0	274.843	Mann-Whitney U	2.5812	1.368	-	2009	25.7127	-	2005	9.9616
MSRB1	Median WTS(TPM) Expression	0	0	274.841	Mann-Whitney U	2.3876	1.2555	-	2009	13.0474	-	2005	5.4647
YWHAB	Median WTS(TPM) Expression	0	0	274.78	Mann-Whitney U	2.0219	1.0157	-	2009	59.9619	-	2005	29.656
NDUFB7	Median WTS(TPM) Expression	0	0	274.754	Mann-Whitney U	2.2028	1.1393	-	2009	81.0544	-	2005	36.7964
ALDOA	Median WTS(TPM) Expression	0	0	274.644	Mann-Whitney U	2.1523	1.1059	-	2009	338.266	-	2005	157.161
DDX17	Median WTS(TPM) Expression	0	0	274.616	Mann-Whitney U	2.1635	1.1134	-	2009	379.603	-	2005	175.46
TRADD	Median WTS(TPM) Expression	0	0	274.594	Mann-Whitney U	2.3837	1.2532	-	2009	6.0219	-	2005	2.5263
CD58	Median WTS(TPM) Expression	0	0	274.582	Mann-Whitney U	2.4434	1.2889	-	2009	15.3392	-	2005	6.2778
PDIA4	Median WTS(TPM) Expression	0	0	274.473	Mann-Whitney U	2.2055	1.1411	-	2009	117.685	-	2005	53.3606
SPTLC2	Median WTS(TPM) Expression	0	0	274.468	Mann-Whitney U	2.1637	1.1135	-	2009	58.9177	-	2005	27.2296
ZFP91	Median WTS(TPM) Expression	0	0	274.458	Mann-Whitney U	2.0415	1.0296	-	2009	43.6367	-	2005	21.375
TLR2	Median WTS(TPM) Expression	0	0	274.448	Mann-Whitney U	2.9739	1.5723	-	2009	5.0502	-	2005	1.6982
FNDC3A	Median WTS(TPM) Expression	0	0	274.419	Mann-Whitney U	2.2552	1.1733	-	2009	38.7607	-	2005	17.187
DDX5	Median WTS(TPM) Expression	0	0	274.284	Mann-Whitney U	2.1322	1.0923	-	2009	428.526	-	2005	200.979
ZNF609	Median WTS(TPM) Expression	0	0	274.162	Mann-Whitney U	2.1773	1.1226	-	2009	58.4827	-	2005	26.8598
SPRY2	Median WTS(TPM) Expression	0	0	274.16	Mann-Whitney U	2.6576	1.4101	-	2009	11.1939	-	2005	4.2121
TMEM208	Median WTS(TPM) Expression	0	0	274.142	Mann-Whitney U	2.0679	1.0481	-	2009	11.816	-	2005	5.7141
MGRN1	Median WTS(TPM) Expression	0	0	274.139	Mann-Whitney U	1.9977	0.9983	-	2009	34.2838	-	2005	17.162
CHMP3	Median WTS(TPM) Expression	0	0	274.127	Mann-Whitney U	2.1084	1.0762	-	2009	162.169	-	2005	76.9145
AKIP1	Median WTS(TPM) Expression	0	0	274.106	Mann-Whitney U	2.2535	1.1722	-	2009	13.5563	-	2005	6.0157
DST	Median WTS(TPM) Expression	0	0	274.075	Mann-Whitney U	2.5999	1.3784	-	2009	179.701	-	2005	69.1196
RPS6KA2	Median WTS(TPM) Expression	0	0	274.058	Mann-Whitney U	2.2179	1.1492	-	2009	36.4136	-	2005	16.4183
TRAF3IP3	Median WTS(TPM) Expression	0	0	273.987	Mann-Whitney U	2.5488	1.3498	-	2009	5.6468	-	2005	2.2155
COG8	Median WTS(TPM) Expression	0	0	273.973	Mann-Whitney U	2.1297	1.0907	-	2009	26.4476	-	2005	12.4185
FAM95B1	Median WTS(TPM) Expression	0	0	273.963	Mann-Whitney U	0.2274	-2.1369	-	2009	0.0842	-	2005	0.3703
AK1	Median WTS(TPM) Expression	0	0	273.963	Mann-Whitney U	2.3488	1.2319	-	2009	16.7178	-	2005	7.1177
U2AF1L4	Median WTS(TPM) Expression	0	0	273.96	Mann-Whitney U	2.5335	1.3412	-	2009	12.0655	-	2005	4.7623
PTPN22	Median WTS(TPM) Expression	0	0	273.909	Mann-Whitney U	3.4519	1.7874	-	2009	6.2092	-	2005	1.7988
NCOA3	Median WTS(TPM) Expression	0	0	273.775	Mann-Whitney U	2.0611	1.0434	-	2009	39.6177	-	2005	19.2218
VPS36	Median WTS(TPM) Expression	0	0	273.555	Mann-Whitney U	2.2246	1.1536	-	2009	33.5536	-	2005	15.0826
STAM2	Median WTS(TPM) Expression	0	0	273.541	Mann-Whitney U	2.1121	1.0787	-	2009	49.0065	-	2005	23.2024
CAT	Median WTS(TPM) Expression	0	0	273.473	Mann-Whitney U	2.1633	1.1133	-	2009	58.1269	-	2005	26.869
ASCC2	Median WTS(TPM) Expression	0	0	273.451	Mann-Whitney U	2.0647	1.0459	-	2009	55.1668	-	2005	26.7193
ATP6AP2	Median WTS(TPM) Expression	0	0	273.425	Mann-Whitney U	2.2386	1.1626	-	2009	92.192	-	2005	41.183
IDH3G	Median WTS(TPM) Expression	0	0	273.413	Mann-Whitney U	2.0818	1.0578	-	2009	50.6204	-	2005	24.3158
DISC1-IT1	Median WTS(TPM) Expression	0	0	273.334	Mann-Whitney U	0.1243	-3.0085	-	2009	0.1212	-	2005	0.975
STAU1	Median WTS(TPM) Expression	0	0	273.277	Mann-Whitney U	1.9057	0.9303	-	2009	61.452	-	2005	32.246
PGRMC1	Median WTS(TPM) Expression	0	0	273.236	Mann-Whitney U	2.0961	1.0677	-	2009	16.3513	-	2005	7.8007
PDGFB	Median WTS(TPM) Expression	0	0	273.182	Mann-Whitney U	2.3585	1.2378	-	2009	5.4082	-	2005	2.2931
NINJ1	Median WTS(TPM) Expression	0	0	273.084	Mann-Whitney U	2.1883	1.1298	-	2009	27.1716	-	2005	12.4167
FHL1	Median WTS(TPM) Expression	0	0	273.055	Mann-Whitney U	4.4534	2.1549	-	2009	67.078	-	2005	15.0621
TLR1	Median WTS(TPM) Expression	0	0	272.951	Mann-Whitney U	2.8005	1.4857	-	2009	10.6896	-	2005	3.817
LACC1	Median WTS(TPM) Expression	0	0	272.913	Mann-Whitney U	2.7434	1.456	-	2009	7.7726	-	2005	2.8332
HPCAL1	Median WTS(TPM) Expression	0	0	272.888	Mann-Whitney U	2.04	1.0286	-	2009	11.3934	-	2005	5.5849
C12orf5	Median WTS(TPM) Expression	0	0	272.879	Mann-Whitney U	2.464	1.301	-	2009	5.7846	-	2005	2.3477
CDH11	Median WTS(TPM) Expression	0	0	272.851	Mann-Whitney U	3.4743	1.7967	-	2009	108.671	-	2005	31.2781
DCTN2	Median WTS(TPM) Expression	0	0	272.794	Mann-Whitney U	2.0005	1.0003	-	2009	96.656	-	2005	48.3167
FBLN2	Median WTS(TPM) Expression	0	0	272.749	Mann-Whitney U	3.7128	1.8925	-	2009	13.382	-	2005	3.6043
ANKRD52	Median WTS(TPM) Expression	0	0	272.733	Mann-Whitney U	1.989	0.992	-	2009	20.1664	-	2005	10.139
LYN	Median WTS(TPM) Expression	0	0	272.678	Mann-Whitney U	2.3181	1.2129	-	2009	17.2726	-	2005	7.4513
NPC1	Median WTS(TPM) Expression	0	0	272.673	Mann-Whitney U	2.0728	1.0516	-	2009	21.2733	-	2005	10.2629
SCARNA16	Median WTS(TPM) Expression	0	0	272.645	Mann-Whitney U	0.1842	-2.4409	-	2009	6.521	-	2005	35.4088
IRAK4	Median WTS(TPM) Expression	0	0	272.521	Mann-Whitney U	2.3161	1.2117	-	2009	13.1175	-	2005	5.6637
MAP3K8	Median WTS(TPM) Expression	0	0	272.51	Mann-Whitney U	2.94	1.5558	-	2009	17.2866	-	2005	5.8797
DHX8	Median WTS(TPM) Expression	0	0	272.507	Mann-Whitney U	2.0653	1.0463	-	2009	16.4564	-	2005	7.9681
SLC39A13	Median WTS(TPM) Expression	0	0	272.493	Mann-Whitney U	2.3473	1.231	-	2009	11.9658	-	2005	5.0977
VGLL4	Median WTS(TPM) Expression	0	0	272.457	Mann-Whitney U	2.1429	1.0996	-	2009	51.4433	-	2005	24.0064
RP11-392B6.1	Median WTS(TPM) Expression	0	0	272.424	Mann-Whitney U	0.143	-2.8056	-	2009	0.1026	-	2005	0.7174
SNF8	Median WTS(TPM) Expression	0	0	272.409	Mann-Whitney U	2.0122	1.0088	-	2009	40.8383	-	2005	20.2956
ARHGEF40	Median WTS(TPM) Expression	0	0	272.346	Mann-Whitney U	2.4831	1.3121	-	2009	9.8387	-	2005	3.9623
BABAM1	Median WTS(TPM) Expression	0	0	272.314	Mann-Whitney U	1.8964	0.9232	-	2009	27.73	-	2005	14.6227
TNS3	Median WTS(TPM) Expression	0	0	272.305	Mann-Whitney U	2.8104	1.4908	-	2009	58.9696	-	2005	20.9828
CCDC22	Median WTS(TPM) Expression	0	0	272.301	Mann-Whitney U	1.942	0.9575	-	2009	5.6726	-	2005	2.9211
SPARCL1	Median WTS(TPM) Expression	0	0	272.227	Mann-Whitney U	4.2254	2.0791	-	2009	294.878	-	2005	69.7869
SIPA1	Median WTS(TPM) Expression	0	0	272.211	Mann-Whitney U	2.3508	1.2332	-	2009	18.8951	-	2005	8.0376
ST6GALNAC4	Median WTS(TPM) Expression	0	0	272.203	Mann-Whitney U	3.0475	1.6076	-	2009	6.743	-	2005	2.2127
MEF2A	Median WTS(TPM) Expression	0	0	272.184	Mann-Whitney U	2.1568	1.1089	-	2009	37.2587	-	2005	17.2749
NCOA7	Median WTS(TPM) Expression	0	0	272.106	Mann-Whitney U	2.3781	1.2498	-	2009	21.7854	-	2005	9.161
ANKMY2	Median WTS(TPM) Expression	0	0	272.093	Mann-Whitney U	2.1335	1.0932	-	2009	10.2727	-	2005	4.8149
PLEKHA1	Median WTS(TPM) Expression	0	0	272.091	Mann-Whitney U	2.132	1.0922	-	2009	18.621	-	2005	8.7339
ACSF3	Median WTS(TPM) Expression	0	0	272.066	Mann-Whitney U	2.2017	1.1386	-	2009	21.3635	-	2005	9.7031
PITPNC1	Median WTS(TPM) Expression	0	0	272.053	Mann-Whitney U	2.5139	1.3299	-	2009	9.1794	-	2005	3.6514
TCF3	Median WTS(TPM) Expression	0	0	272.014	Mann-Whitney U	1.9597	0.9706	-	2009	12.5062	-	2005	6.3817
C17orf61-PLSCR3	Median WTS(TPM) Expression	0	0	271.956	Mann-Whitney U	8.3208	3.0567	-	2009	2.5184	-	2005	0.3027
RBM22	Median WTS(TPM) Expression	0	0	271.941	Mann-Whitney U	2.1423	1.0991	-	2009	35.8691	-	2005	16.7435
C21orf2	Median WTS(TPM) Expression	0	0	271.867	Mann-Whitney U	2.1971	1.1356	-	2009	4.9668	-	2005	2.2606
RAMP3	Median WTS(TPM) Expression	0	0	271.859	Mann-Whitney U	3.2016	1.6788	-	2009	6.5111	-	2005	2.0337
TGFBRAP1	Median WTS(TPM) Expression	0	0	271.856	Mann-Whitney U	1.9841	0.9885	-	2009	16.968	-	2005	8.5521
TNFRSF10B	Median WTS(TPM) Expression	0	0	271.85	Mann-Whitney U	2.245	1.1667	-	2009	17.4962	-	2005	7.7933
KLRK1	Median WTS(TPM) Expression	0	0	271.838	Mann-Whitney U	3.9673	1.9882	-	2009	5.1615	-	2005	1.301
MTMR10	Median WTS(TPM) Expression	0	0	271.832	Mann-Whitney U	2.1803	1.1245	-	2009	32.7473	-	2005	15.0199
JMJD8	Median WTS(TPM) Expression	0	0	271.808	Mann-Whitney U	2.1125	1.0789	-	2009	47.1028	-	2005	22.2976
RHBDF2	Median WTS(TPM) Expression	0	0	271.782	Mann-Whitney U	2.4	1.263	-	2009	4.0724	-	2005	1.6968
PRKCDBP	Median WTS(TPM) Expression	0	0	271.745	Mann-Whitney U	2.8943	1.5332	-	2009	5.0766	-	2005	1.754
KCNA3	Median WTS(TPM) Expression	0	0	271.735	Mann-Whitney U	3.6181	1.8552	-	2009	2.5214	-	2005	0.6969
PTOV1	Median WTS(TPM) Expression	0	0	271.702	Mann-Whitney U	1.9	0.926	-	2009	37.7372	-	2005	19.8612
TERF2IP	Median WTS(TPM) Expression	0	0	271.692	Mann-Whitney U	1.9969	0.9977	-	2009	19.1814	-	2005	9.6057
SDF2L1	Median WTS(TPM) Expression	0	0	271.592	Mann-Whitney U	2.5229	1.3351	-	2009	14.6595	-	2005	5.8105
BTBD6	Median WTS(TPM) Expression	0	0	271.585	Mann-Whitney U	1.9564	0.9682	-	2009	27.4365	-	2005	14.0242
DCPS	Median WTS(TPM) Expression	0	0	271.553	Mann-Whitney U	2.0276	1.0197	-	2009	9.9573	-	2005	4.911
NKAP	Median WTS(TPM) Expression	0	0	271.551	Mann-Whitney U	2.0524	1.0373	-	2009	13.5327	-	2005	6.5936
LIMS2	Median WTS(TPM) Expression	0	0	271.536	Mann-Whitney U	3.6538	1.8694	-	2009	12.6325	-	2005	3.4574
SRSF4	Median WTS(TPM) Expression	0	0	271.476	Mann-Whitney U	2.0921	1.0649	-	2009	150.54	-	2005	71.9578
SSU72	Median WTS(TPM) Expression	0	0	271.33	Mann-Whitney U	1.9632	0.9732	-	2009	53.5566	-	2005	27.2799
HEXIM1	Median WTS(TPM) Expression	0	0	271.312	Mann-Whitney U	1.9778	0.9839	-	2009	12.4735	-	2005	6.3066
STUB1	Median WTS(TPM) Expression	0	0	271.287	Mann-Whitney U	2.1951	1.1343	-	2009	62.1402	-	2005	28.3082
RNF115	Median WTS(TPM) Expression	0	0	271.269	Mann-Whitney U	1.9919	0.9941	-	2009	17.6614	-	2005	8.8666
IFNAR2	Median WTS(TPM) Expression	0	0	271.157	Mann-Whitney U	2.3549	1.2357	-	2009	27.183	-	2005	11.543
KLHL18	Median WTS(TPM) Expression	0	0	271.134	Mann-Whitney U	2.2336	1.1593	-	2009	19.4222	-	2005	8.6956
SMG6	Median WTS(TPM) Expression	0	0	271.095	Mann-Whitney U	2.0733	1.0519	-	2009	27.8382	-	2005	13.4271
MAP4	Median WTS(TPM) Expression	0	0	271.092	Mann-Whitney U	2.0751	1.0532	-	2009	170.364	-	2005	82.0977
SIGLEC10	Median WTS(TPM) Expression	0	0	271.087	Mann-Whitney U	3.0163	1.5928	-	2009	4.8961	-	2005	1.6232
ARHGDIA	Median WTS(TPM) Expression	0	0	271.013	Mann-Whitney U	1.9532	0.9658	-	2009	79.5315	-	2005	40.7186
MAP7D1	Median WTS(TPM) Expression	0	0	270.974	Mann-Whitney U	2.1222	1.0855	-	2009	34.1537	-	2005	16.0937
MYL12A	Median WTS(TPM) Expression	0	0	270.937	Mann-Whitney U	1.9952	0.9965	-	2009	56.9688	-	2005	28.5533
RP1-228H13.5	Median WTS(TPM) Expression	0	0	270.935	Mann-Whitney U	0.1492	-2.7444	-	2009	0.0261	-	2005	0.1747
C3orf39	Median WTS(TPM) Expression	0	0	270.888	Mann-Whitney U	2.2224	1.1521	-	2009	13.1875	-	2005	5.9338
MCRS1	Median WTS(TPM) Expression	0	0	270.849	Mann-Whitney U	2.0373	1.0267	-	2009	17.0288	-	2005	8.3584
CTNNB1	Median WTS(TPM) Expression	0	0	270.84	Mann-Whitney U	1.9879	0.9912	-	2009	172.035	-	2005	86.542
RPS6KA4	Median WTS(TPM) Expression	0	0	270.832	Mann-Whitney U	2.2102	1.1442	-	2009	9.0115	-	2005	4.0773
GPS1	Median WTS(TPM) Expression	0	0	270.805	Mann-Whitney U	2.0216	1.0155	-	2009	36.5989	-	2005	18.1043
NAB2	Median WTS(TPM) Expression	0	0	270.796	Mann-Whitney U	2.5236	1.3355	-	2009	4.3069	-	2005	1.7067
CPNE2	Median WTS(TPM) Expression	0	0	270.771	Mann-Whitney U	2.4098	1.2689	-	2009	15.0027	-	2005	6.2256
PAFAH1B2	Median WTS(TPM) Expression	0	0	270.711	Mann-Whitney U	2.1321	1.0922	-	2009	68.1991	-	2005	31.9875
S100A11	Median WTS(TPM) Expression	0	0	270.7	Mann-Whitney U	2.6271	1.3935	-	2009	332.708	-	2005	126.645
GAA	Median WTS(TPM) Expression	0	0	270.681	Mann-Whitney U	2.096	1.0677	-	2009	46.0938	-	2005	21.9911
J01415.24	Median WTS(TPM) Expression	0	0	270.678	Mann-Whitney U	0.3463	-1.53	-	2009	1013.63	-	2005	2927.32
CLCC1	Median WTS(TPM) Expression	0	0	270.673	Mann-Whitney U	2.1146	1.0804	-	2009	66.716	-	2005	31.5501
MOGS	Median WTS(TPM) Expression	0	0	270.658	Mann-Whitney U	1.9922	0.9944	-	2009	32.318	-	2005	16.2219
FCGR2A	Median WTS(TPM) Expression	0	0	270.601	Mann-Whitney U	2.5427	1.3464	-	2009	36.5973	-	2005	14.3929
TBC1D9B	Median WTS(TPM) Expression	0	0	270.584	Mann-Whitney U	2.0896	1.0632	-	2009	114.764	-	2005	54.922
SSR4	Median WTS(TPM) Expression	0	0	270.556	Mann-Whitney U	2.1866	1.1287	-	2009	159.613	-	2005	72.9972
RIN2	Median WTS(TPM) Expression	0	0	270.493	Mann-Whitney U	2.4778	1.3091	-	2009	25.1855	-	2005	10.1645
N4BP1	Median WTS(TPM) Expression	0	0	270.449	Mann-Whitney U	2.1313	1.0918	-	2009	71.5572	-	2005	33.5739
MITD1	Median WTS(TPM) Expression	0	0	270.383	Mann-Whitney U	2.1721	1.1191	-	2009	42.7833	-	2005	19.6968
CTSK	Median WTS(TPM) Expression	0	0	270.377	Mann-Whitney U	3.048	1.6079	-	2009	38.6721	-	2005	12.6876
BID	Median WTS(TPM) Expression	0	0	270.358	Mann-Whitney U	2.4782	1.3093	-	2009	11.8015	-	2005	4.7621
CA11	Median WTS(TPM) Expression	0	0	270.353	Mann-Whitney U	3.3203	1.7313	-	2009	2.31	-	2005	0.6957
KIAA0090	Median WTS(TPM) Expression	0	0	270.313	Mann-Whitney U	2.1705	1.118	-	2009	54.5972	-	2005	25.1546
MFAP1	Median WTS(TPM) Expression	0	0	270.259	Mann-Whitney U	2.1717	1.1188	-	2009	36.2893	-	2005	16.7099
ECE1	Median WTS(TPM) Expression	0	0	270.197	Mann-Whitney U	2.3929	1.2588	-	2009	114.054	-	2005	47.663
C1orf144	Median WTS(TPM) Expression	0	0	270.174	Mann-Whitney U	1.8763	0.9079	-	2009	44.5166	-	2005	23.7262
RP11-692C24.2	Median WTS(TPM) Expression	0	0	270.172	Mann-Whitney U	0.1292	-2.9522	-	2009	0.1243	-	2005	0.9619
USP11	Median WTS(TPM) Expression	0	0	270.056	Mann-Whitney U	2.2051	1.1409	-	2009	31.7585	-	2005	14.4021
SNAP29	Median WTS(TPM) Expression	0	0	270.007	Mann-Whitney U	2.1028	1.0723	-	2009	30.4039	-	2005	14.4589
MB21D1	Median WTS(TPM) Expression	0	0	269.983	Mann-Whitney U	3.1067	1.6354	-	2009	3.5549	-	2005	1.1443
TBC1D1	Median WTS(TPM) Expression	0	0	269.978	Mann-Whitney U	2.4966	1.32	-	2009	43.5787	-	2005	17.455
PXDN	Median WTS(TPM) Expression	0	0	269.962	Mann-Whitney U	2.7658	1.4677	-	2009	121.587	-	2005	43.9611
WTIP	Median WTS(TPM) Expression	0	0	269.901	Mann-Whitney U	2.5814	1.3681	-	2009	2.5032	-	2005	0.9697
PDGFA	Median WTS(TPM) Expression	0	0	269.862	Mann-Whitney U	2.4586	1.2978	-	2009	32.624	-	2005	13.2693
GFPT2	Median WTS(TPM) Expression	0	0	269.837	Mann-Whitney U	4.2164	2.076	-	2009	16.9092	-	2005	4.0103
SOD1	Median WTS(TPM) Expression	0	0	269.77	Mann-Whitney U	2.2589	1.1756	-	2009	316.797	-	2005	140.242
BX004987.4	Median WTS(TPM) Expression	0	0	269.752	Mann-Whitney U	0.251	-1.9944	-	2009	0.6755	-	2005	2.6914
MRPL55	Median WTS(TPM) Expression	0	0	269.679	Mann-Whitney U	2.1121	1.0787	-	2009	25.2428	-	2005	11.9514
ZGPAT	Median WTS(TPM) Expression	0	0	269.635	Mann-Whitney U	2.1918	1.1321	-	2009	11.2154	-	2005	5.117
IRF2BP2	Median WTS(TPM) Expression	0	0	269.572	Mann-Whitney U	2.1889	1.1302	-	2009	82.803	-	2005	37.8279
CPZ	Median WTS(TPM) Expression	0	0	269.569	Mann-Whitney U	3.5483	1.8271	-	2009	12.2195	-	2005	3.4438
TPST2	Median WTS(TPM) Expression	0	0	269.564	Mann-Whitney U	2.4519	1.2939	-	2009	12.5191	-	2005	5.1059
DYNC1H1	Median WTS(TPM) Expression	0	0	269.563	Mann-Whitney U	1.9599	0.9708	-	2009	102.867	-	2005	52.4863
IFFO2	Median WTS(TPM) Expression	0	0	269.388	Mann-Whitney U	2.2626	1.178	-	2009	8.4547	-	2005	3.7368
SLC35C1	Median WTS(TPM) Expression	0	0	269.385	Mann-Whitney U	2.2604	1.1766	-	2009	7.0281	-	2005	3.1092
RP11-20D14.6	Median WTS(TPM) Expression	0	0	269.378	Mann-Whitney U	0.2674	-1.9027	-	2009	0.4707	-	2005	1.7599
RAB8B	Median WTS(TPM) Expression	0	0	269.344	Mann-Whitney U	2.3343	1.223	-	2009	30.8975	-	2005	13.2363
WRNIP1	Median WTS(TPM) Expression	0	0	269.343	Mann-Whitney U	2.0059	1.0042	-	2009	42.4262	-	2005	21.1508
TICAM1	Median WTS(TPM) Expression	0	0	269.237	Mann-Whitney U	2.2126	1.1458	-	2009	9.1741	-	2005	4.1463
RAB1B	Median WTS(TPM) Expression	0	0	269.105	Mann-Whitney U	2.0091	1.0066	-	2009	45.5807	-	2005	22.6869
CDK5RAP3	Median WTS(TPM) Expression	0	0	269.104	Mann-Whitney U	2.1612	1.1118	-	2009	62.23	-	2005	28.7948
FHL3	Median WTS(TPM) Expression	0	0	269.071	Mann-Whitney U	2.5134	1.3297	-	2009	8.5938	-	2005	3.4191
TRIM44	Median WTS(TPM) Expression	0	0	269.038	Mann-Whitney U	1.9567	0.9685	-	2009	22.7997	-	2005	11.6519
SPOP	Median WTS(TPM) Expression	0	0	268.99	Mann-Whitney U	2.1363	1.0951	-	2009	90.8419	-	2005	42.5233
TMEM189	Median WTS(TPM) Expression	0	0	268.928	Mann-Whitney U	2.3248	1.2171	-	2009	28.7861	-	2005	12.382
CGGBP1	Median WTS(TPM) Expression	0	0	268.919	Mann-Whitney U	1.9809	0.9861	-	2009	46.6317	-	2005	23.541
EDEM1	Median WTS(TPM) Expression	0	0	268.897	Mann-Whitney U	2.134	1.0936	-	2009	28.2767	-	2005	13.2503
C1orf54	Median WTS(TPM) Expression	0	0	268.83	Mann-Whitney U	2.6368	1.3988	-	2009	10.2779	-	2005	3.8979
SH3GLB1	Median WTS(TPM) Expression	0	0	268.714	Mann-Whitney U	2.0365	1.0261	-	2009	37.7404	-	2005	18.532
RP11-256I9.2	Median WTS(TPM) Expression	0	0	268.697	Mann-Whitney U	0.1826	-2.453	-	2009	0.3661	-	2005	2.0047
DDB2	Median WTS(TPM) Expression	0	0	268.676	Mann-Whitney U	2.2731	1.1847	-	2009	6.7705	-	2005	2.9785
ROMO1	Median WTS(TPM) Expression	0	0	268.653	Mann-Whitney U	2.3606	1.2391	-	2009	90.8939	-	2005	38.5047
IFI27	Median WTS(TPM) Expression	0	0	268.648	Mann-Whitney U	2.8265	1.499	-	2009	12.6001	-	2005	4.4579
ANGPTL2	Median WTS(TPM) Expression	0	0	268.572	Mann-Whitney U	2.4518	1.2938	-	2009	8.1249	-	2005	3.3138
RDBP	Median WTS(TPM) Expression	0	0	268.538	Mann-Whitney U	1.9503	0.9637	-	2009	26.0338	-	2005	13.3489
AC112512.1	Median WTS(TPM) Expression	0	0	268.484	Mann-Whitney U	0.1722	-2.5382	-	2009	0.0498	-	2005	0.2892
MAP1S	Median WTS(TPM) Expression	0	0	268.423	Mann-Whitney U	2.0754	1.0534	-	2009	15.3258	-	2005	7.3844
SDF2	Median WTS(TPM) Expression	0	0	268.357	Mann-Whitney U	1.9359	0.953	-	2009	13.1047	-	2005	6.7692
AC013448.1	Median WTS(TPM) Expression	0	0	268.354	Mann-Whitney U	0.2944	-1.7641	-	2009	0.7712	-	2005	2.6197
ZC3H18	Median WTS(TPM) Expression	0	0	268.347	Mann-Whitney U	2.1035	1.0728	-	2009	20.7024	-	2005	9.8417
LST1	Median WTS(TPM) Expression	0	0	268.314	Mann-Whitney U	2.9399	1.5558	-	2009	3.0124	-	2005	1.0246
LCAT	Median WTS(TPM) Expression	0	0	268.18	Mann-Whitney U	2.333	1.2222	-	2009	27.8749	-	2005	11.9481
KARS	Median WTS(TPM) Expression	0	0	268.176	Mann-Whitney U	2.0389	1.0278	-	2009	65.3832	-	2005	32.0684
DPF2	Median WTS(TPM) Expression	0	0	268.147	Mann-Whitney U	1.9572	0.9688	-	2009	31.7427	-	2005	16.2188
FSTL1	Median WTS(TPM) Expression	0	0	268.109	Mann-Whitney U	2.6636	1.4134	-	2009	246.342	-	2005	92.4852
[truncated: 49,279 more rows]
